# Supplementary material for: A viral noncoding RNA is a master regulator of gene expression that defines host cell identity and function
Source: Nucleic Acids Res. 2026 May 11;54(9):gkag472. doi: 10.1093/nar/gkag472 (PMC13158664; doi:10.1093/nar/gkag472)
Supplement: gkag472_Supplemental_Files [file gkag472_supplemental_files.zip]

Archive with 10 entries (10 files):
- Captions of Supplementary Tables.docx
- Supplementary Table  1.xlsx
- Supplementary Table 2.xlsx
- Supplementary Table 3.xlsx
- Supplementary Table 4.xlsx
- Supplementary Table 5_revised.xlsx
- Supplementary Table 6_revised.xlsx
- Supplementary Table 7.docx
- Supplementary Table 8.xlsx
- SuppMaterials_Gorbea et al_2025_clean.docx
