# Supplementary material for: A viral noncoding RNA is a master regulator of gene expression that defines host cell identity and function
Source: Nucleic Acids Res. 2026 May 11;54(9):gkag472. doi: 10.1093/nar/gkag472 (PMC13158664; doi:10.1093/nar/gkag472)
Supplement: gkag472_Supplemental_Files [file gkag472_supplemental_files.zip › Supplementary Table 2.xlsx]

## Sheet: Biological process
Enrichment FDR	-log(p-value)	nGenes	Pathway Genes	Fold Enrichment	Pathway	URL	Genes
2.39001e-09	8.6216	48	300	3.13017	GO:0006397 mRNA processing	http://amigo.geneontology.org/amigo/term/GO:0006397	TMEM129 RBM5 SF3A1 SRRM2 RBM39 SNRPD1 SNRNP70 SFPQ SF3B2 PRPF8 SNIP1 SF3A3 SF1 HTATSF1 HNRNPK PRKACA HNRNPA2B1 SNRPD3 APLP1 SSU72 LUC7L DDX17 PSIP1 SUPT6H SCAF11 LUC7L2 HNRNPL TRA2B U2AF1 IK HNRNPU SNW1 SAFB U2AF2 LUC7L3 DDX5 PTBP1 SRRM1 SNRPB PRPF4B CMTR2 RBM15B SRSF2 RBM8A SAP18 ZFP36L1 SRSF6
1.33508e-08	7.87449	44	285	3.11819	GO:0008380 RNA splicing	http://amigo.geneontology.org/amigo/term/GO:0008380	RBM5 SF3A1 SRRM2 RBM39 SNRPD1 SNRNP70 SFPQ SF3B2 PRPF8 SNIP1 SF3A3 TARDBP SF1 HTATSF1 HNRNPK RTCB HNRNPF SNRPD3 LUC7L DDX17 PSIP1 DHX15 SCAF11 LUC7L2 HNRNPL TRA2B U2AF1 IK HNRNPU SNW1 U2AF2 SRSF11 NRDE2 LUC7L3 RBM38 DDX5 PTBP1 SNRPB PRPF4B RBM15B SRSF2 RBM8A SAP18 SRSF6
2.77643e-08	7.55651	36	200	3.42496	GO:0000398 mRNA splicing via spliceosome	http://amigo.geneontology.org/amigo/term/GO:0000398	RBM5 SF3A1 SRRM2 RBM39 SNRPD1 SNRNP70 SFPQ SF3B2 PRPF8 SNIP1 SF3A3 SF1 HTATSF1 HNRNPK SNRPD3 LUC7L DDX17 PSIP1 SCAF11 LUC7L2 HNRNPL TRA2B U2AF1 IK HNRNPU SNW1 U2AF2 LUC7L3 DDX5 SNRPB PRPF4B RBM15B SRSF2 RBM8A SAP18 SRSF6
4.50367e-06	5.34643	16	59	5.29147	GO:0048024 regulation of mRNA splicing via spliceosome	http://amigo.geneontology.org/amigo/term/GO:0048024	RBM5 RBM39 SNRNP70 HNRNPK DDX17 HNRNPL TRA2B HNRNPU SNW1 U2AF2 DDX5 RBM15B SRSF2 RBM8A SAP18 SRSF6
5.49901e-06	5.25972	240	4655	1.34965	GO:0010467 gene expression	http://amigo.geneontology.org/amigo/term/GO:0010467	KDM2B TMEM129 TBL1XR1 METAP2 RBM5 JARID2 SMARCA4 GZMB DEK SCAF4 DDX54 SF3A1 TCF25 NAT10 ARRB2 PICALM SRRM2 RBM39 TARS1 GTF2F2 MAX YWHAQ SNRPD1 FOXN3 TYMS SNRNP70 ENO1 STAT3 PIK3CD RPL24 ADNP RPL9 KMT5C RBBP4 SFPQ MSN SF3B2 NRROS PHF3 NSD2 PRPF8 SNIP1 RELA TXNIP SF3A3 B2M TARDBP TMPO SF1 RPTOR QRICH1 HTATSF1 HNRNPK FUT8 BCOR EZR FOXP4 IER5 MPHOSPH8 RBBP7 HDAC2 TCF3 CALR DNAJB1 PRKACA MLX RAD21 RTC…
3.57429e-05	4.44681	19	99	3.93899	GO:0043484 regulation of RNA splicing	http://amigo.geneontology.org/amigo/term/GO:0043484	RBM5 RBM39 SNRNP70 HNRNPK HNRNPF DDX17 HNRNPL TRA2B HNRNPU SNW1 U2AF2 RBM38 DDX5 PTBP1 RBM15B SRSF2 RBM8A SAP18 SRSF6
0.000108632	3.96404	11	36	6.11165	GO:0000381 regulation of alternative mRNA splicing via spliceosome	http://amigo.geneontology.org/amigo/term/GO:0000381	RBM5 DDX17 HNRNPL TRA2B HNRNPU DDX5 RBM15B SRSF2 RBM8A SAP18 SRSF6
0.000238491	3.62253	29	219	2.63277	GO:0006913 nucleocytoplasmic transport	http://amigo.geneontology.org/amigo/term/GO:0006913	YWHAE PTTG1IP STAT3 TXNIP TARDBP CALR RANGAP1 PRKACA IPO4 HNRNPA2B1 HCLS1 ANP32B SUPT6H UBR5 NRDE2 PML HDAC3 PPP1R12A TGFB1 FLNA RBM15B IFNG BCL3 SHFM1 AKIRIN2 ENY2
0.000242598	3.61511	29	221	2.61567	GO:0051169 nuclear transport	http://amigo.geneontology.org/amigo/term/GO:0051169	YWHAE PTTG1IP STAT3 TXNIP TARDBP CALR RANGAP1 PRKACA IPO4 HNRNPA2B1 HCLS1 ANP32B SUPT6H UBR5 NRDE2 PML HDAC3 PPP1R12A TGFB1 FLNA RBM15B IFNG BCL3 SHFM1 AKIRIN2 ENY2
0.000258344	3.5878	12	45	5.05095	GO:0000380 alternative mRNA splicing via spliceosome	http://amigo.geneontology.org/amigo/term/GO:0000380	RBM5 SFPQ DDX17 HNRNPL TRA2B HNRNPU DDX5 RBM15B SRSF2 RBM8A SAP18 SRSF6
0.000373285	3.42796	93	1419	1.58891	GO:0006366 transcription by RNA polymerase II	http://amigo.geneontology.org/amigo/term/GO:0006366	KDM2B TBL1XR1 JARID2 SMARCA4 SCAF4 TCF25 ARRB2 GTF2F2 MAX ENO1 STAT3 ADNP SFPQ NSD2 SNIP1 RELA TXNIP HNRNPK BCOR EZR IER5 RBBP7 HDAC2 TCF3 CALR DNAJB1 MLX RAD21 AGAP2 TBX21 ARHGEF2 CIR1 HCLS1 MED19 MED10 SDCBP IKZF3 CHD7 ELL2 SSU72 GLTSCR2 CNOT7 DDX17 ZMIZ2 PELP1 TRIM27 ZEB2 CBX7 PPP1R13L SUPT6H AP3D1 DOT1L TCF7 ACTR3 ZFP36 SUPT5H RNF4 CD81 KDM6B KLF10 CDK7 GTF2I IKBKG HNRNPU SNW1 CBX4 RPS6KA4 HD…
0.000546559	3.26236	13	58	4.29932	GO:0002200 somatic diversification of immune receptors	http://amigo.geneontology.org/amigo/term/GO:0002200	KMT5C NSD2 TCF3 TBX21 ADAR UNG SUPT6H TCF7 NDFIP1 CTNNBL1 BCL11B BATF TGFB1
0.000551331	3.25859	100	1675	1.53992	GO:0002376 immune system process	http://amigo.geneontology.org/amigo/term/GO:0002376	GZMB PLCG1 KLRD1 STAT3 PIK3CD MKNK2 KMT5C SFPQ MSN NRROS NSD2 RELA B2M PDIA3 SMAP1 EZR TCF3 CALR HECTD1 CORO1A TXLNA MATR3 CD4 TBX21 ARHGEF2 HCLS1 PLEKHM2 IKZF3 CHD7 ADAR GPR174 HCST GRN RTN4 UNG OXSR1 IKZF1 WDR1 GLTSCR2 CNOT7 PELP1 TRIM27 SUPT6H CLPTM1 DHX15 AP3D1 TCF7 MYH9 INPP5D ACTR3 ZFP36 CD81 PRF1 EEF2 RPS3 HELLS KLF10 CASP6 PIK3AP1 TNFSF9 IKBKG PDE4B PML NDFIP1 MAPKAPK2 RASSF5 PRKCH STK10 …
0.000712987	3.14692	88	1358	1.58333	GO:0006357 regulation of transcription by RNA polymerase II	http://amigo.geneontology.org/amigo/term/GO:0006357	KDM2B TBL1XR1 JARID2 SMARCA4 SCAF4 TCF25 GTF2F2 MAX ENO1 STAT3 ADNP SFPQ NSD2 SNIP1 RELA TXNIP HNRNPK BCOR EZR IER5 RBBP7 HDAC2 TCF3 CALR DNAJB1 MLX RAD21 AGAP2 TBX21 ARHGEF2 CIR1 HCLS1 MED19 MED10 SDCBP IKZF3 CHD7 SSU72 GLTSCR2 CNOT7 DDX17 ZMIZ2 PELP1 TRIM27 ZEB2 CBX7 PPP1R13L SUPT6H AP3D1 DOT1L TCF7 ACTR3 ZFP36 SUPT5H RNF4 CD81 KDM6B KLF10 IKBKG HNRNPU SNW1 CBX4 RPS6KA4 HDAC3 SP1 MTA2 PPP1R12A …
0.000712987	3.14692	180	3406	1.33559	GO:0010468 regulation of gene expression	http://amigo.geneontology.org/amigo/term/GO:0010468	KDM2B TBL1XR1 RBM5 JARID2 SMARCA4 GZMB DEK SCAF4 TCF25 NAT10 ARRB2 PICALM RBM39 GTF2F2 MAX YWHAQ FOXN3 TYMS SNRNP70 ENO1 STAT3 PIK3CD ADNP KMT5C RBBP4 SFPQ MSN NSD2 SNIP1 RELA TXNIP B2M TARDBP TMPO RPTOR QRICH1 HNRNPK FUT8 BCOR EZR FOXP4 IER5 MPHOSPH8 RBBP7 HDAC2 TCF3 CALR DNAJB1 PRKACA MLX RAD21 ILF3 KEAP1 AGAP2 MATR3 CD4 TBX21 CDCA7 ARHGEF2 CIR1 HNRNPF HCLS1 MED19 MED10 SLC7A5 SDCBP IKZF3 CHD7 …
0.000833628	3.07903	18	123	3.20541	GO:0022618 ribonucleoprotein complex assembly	http://amigo.geneontology.org/amigo/term/GO:0022618	RBM5 SF3A1 SNRPD1 RPL24 PRPF8 SF3A3 ADAR SNRPD3 GLTSCR2 LUC7L PSIP1 SCAF11 LUC7L2 LUC7L3 EIF3A SNRPB SRSF6
0.00163359	2.78686	18	127	3.04905	GO:0071826 ribonucleoprotein complex subunit organization	http://amigo.geneontology.org/amigo/term/GO:0071826	RBM5 SF3A1 SNRPD1 RPL24 PRPF8 SF3A3 ADAR SNRPD3 GLTSCR2 LUC7L PSIP1 SCAF11 LUC7L2 LUC7L3 EIF3A SNRPB SRSF6
0.00222045	2.65356	18	120	2.97645	GO:0032388 positive regulation of intracellular transport	http://amigo.geneontology.org/amigo/term/GO:0032388	YWHAE MSN TARDBP EHD1 EZR PRKACA HCLS1 ANP32B OAZ1 CD81 NUMA1 UBR5 NRDE2 ERGIC3 HDAC3 FLNA IFNG TGFB1
0.00251084	2.60018	61	823	1.69121	GO:0045892 negative regulation of transcription DNA-templated	http://amigo.geneontology.org/amigo/term/GO:0045892	KDM2B TBL1XR1 JARID2 SMARCA4 SCAF4 TCF25 MAX YWHAQ FOXN3 ENO1 SFPQ NSD2 RELA TXNIP HNRNPK BCOR EZR MPHOSPH8 RBBP7 HDAC2 TCF3 CALR DNAJB1 MLX ILF3 TBX21 CIR1 HCLS1 SDCBP GLTSCR2 CNOT7 TRIM27 ZEB2 CBX7 PPP1R13L HNRNPL ZFP36 SUPT5H KLF10 HNRNPU SNW1 CBX4 PML HDAC3 MTA2 DDX5 TGFB1 TRIB3 FLNA BMI1 NONO IFNG MSC BCL3 UBE2I CBFB SAP18 SAP30 TSG101 ZNF451 GADD45A
0.00251084	2.60018	61	825	1.69121	GO:1902679 negative regulation of RNA biosynthetic process	http://amigo.geneontology.org/amigo/term/GO:1902679	KDM2B TBL1XR1 JARID2 SMARCA4 SCAF4 TCF25 MAX YWHAQ FOXN3 ENO1 SFPQ NSD2 RELA TXNIP HNRNPK BCOR EZR MPHOSPH8 RBBP7 HDAC2 TCF3 CALR DNAJB1 MLX ILF3 TBX21 CIR1 HCLS1 SDCBP GLTSCR2 CNOT7 TRIM27 ZEB2 CBX7 PPP1R13L HNRNPL ZFP36 SUPT5H KLF10 HNRNPU SNW1 CBX4 PML HDAC3 MTA2 DDX5 TGFB1 TRIB3 FLNA BMI1 NONO IFNG MSC BCL3 UBE2I CBFB SAP18 SAP30 TSG101 ZNF451 GADD45A
0.00324158	2.48924	14	76	3.41161	GO:0046822 regulation of nucleocytoplasmic transport	http://amigo.geneontology.org/amigo/term/GO:0046822	YWHAE TARDBP RANGAP1 PRKACA HCLS1 ANP32B SUPT6H UBR5 NRDE2 HDAC3 PPP1R12A TGFB1 FLNA IFNG
0.00367996	2.43416	12	63	3.78821	GO:0051028 mRNA transport	http://amigo.geneontology.org/amigo/term/GO:0051028	TMEM129 HNRNPA2B1 SUPT6H ZFP36 RBM15B SHFM1 RBM8A ZFP36L1 ENY2
0.00391004	2.40782	11	53	4.02082	GO:0016444 somatic cell DNA recombination	http://amigo.geneontology.org/amigo/term/GO:0016444	KMT5C NSD2 TCF3 TBX21 UNG SUPT6H TCF7 NDFIP1 BCL11B BATF TGFB1
0.00391004	2.40782	11	53	4.02082	GO:0002562 somatic diversification of immune receptors via germline recombination within a single locus	http://amigo.geneontology.org/amigo/term/GO:0002562	KMT5C NSD2 TCF3 TBX21 UNG SUPT6H TCF7 NDFIP1 BCL11B BATF TGFB1
0.00391004	2.40782	11	48	4.02082	GO:0046824 positive regulation of nucleocytoplasmic transport	http://amigo.geneontology.org/amigo/term/GO:0046824	YWHAE TARDBP PRKACA HCLS1 ANP32B UBR5 NRDE2 HDAC3 FLNA IFNG TGFB1
0.00424375	2.37225	17	113	2.87966	GO:0017148 negative regulation of translation	http://amigo.geneontology.org/amigo/term/GO:0017148	GZMB TYMS TARDBP CALR ILF3 YTHDF1 CNOT7 MOV10 GIGYF2 ZFP36 EIF4G1 HNRNPD RPS3 HNRNPU UPF1 ZFP36L1 EIF4EBP2
0.00424375	2.37225	46	584	1.80493	GO:0000122 negative regulation of transcription by RNA polymerase II	http://amigo.geneontology.org/amigo/term/GO:0000122	KDM2B TBL1XR1 JARID2 SCAF4 TCF25 MAX ENO1 SFPQ NSD2 RELA TXNIP BCOR EZR RBBP7 HDAC2 TCF3 CALR DNAJB1 MLX TBX21 CIR1 HCLS1 SDCBP GLTSCR2 TRIM27 ZEB2 CBX7 PPP1R13L ZFP36 SUPT5H HNRNPU SNW1 CBX4 HDAC3 MTA2 DDX5 TGFB1 TRIB3 BMI1 MSC UBE2I CBFB SAP30 TSG101 ZNF451 GADD45A
0.00443083	2.35351	20	167	2.59628	GO:0002449 lymphocyte mediated immunity	http://amigo.geneontology.org/amigo/term/GO:0002449	GZMB KLRD1 KMT5C NSD2 B2M CORO1A TBX21 PLEKHM2 UNG SUPT6H INPP5D CD81 PRF1 NDFIP1 RASGRP1 BCL3 HLA-E ARRB2 BATF TGFB1
0.00444521	2.35211	53	689	1.71204	GO:0051276 chromosome organization	http://amigo.geneontology.org/amigo/term/GO:0051276	SMC4 SMARCA4 CHMP2A RBBP4 NAP1L1 SFPQ KDM2B RPA1 NSD2 RELA MPHOSPH8 RBBP7 HDAC2 RAD21 TSPYL2 CARM1 IPO4 DEK CHMP5 CHD7 RFC5 ANP32B TRIM27 DOT1L RNF4 EML4 KDM6B HNRNPD NUMA1 VPS4A HELLS IK SMC2 HNRNPU PML HDAC3 MTA2 GTF2F2 UPF1 BMI1 RBM15B POLE3 HMGN5 NUCKS1 JARID2 DCTN2 NUDC NAT10
0.0054407	2.26435	8	24	5.05095	GO:0033522 histone H2A ubiquitination	http://amigo.geneontology.org/amigo/term/GO:0033522	KDM2B BCOR UBR5 OTUB1 DDB1 DDB2 BMI1 SKP1
0.00586628	2.23164	59	919	1.63576	GO:0044419 biological process involved in interspecies interaction between organisms	http://amigo.geneontology.org/amigo/term/GO:0044419	GZMB KLRD1 BNIP3 CHMP2A ENO1 GRK2 SFPQ RELA B2M TARDBP SNX3 ILF3 CORO1A MATR3 CD4 TBX21 ARHGEF2 CHMP5 PLEKHM2 IKZF3 CHD7 ADAR GRN GLTSCR2 CNOT7 PELP1 TRIM27 DHX15 MOV10 RNF26 ACTR3 ZFP36 PRF1 VPS4A CASP6 SNW1 PDE4B PML PLAAT3 MAPKAPK2 SP1 DDB1 UPF1 HNRNPUL1 TGFB1 POLR3D RASGRP1 NONO IFNG BCL3 HLA-E AKIRIN2 COTL1 SAP30 TSG101 NUCKS1 SMARCA4 ARRB2 BATF
0.00672333	2.17242	133	2434	1.34355	GO:0006950 response to stress	http://amigo.geneontology.org/amigo/term/GO:0006950	YWHAE GZMB ERP44 FZR1 KLRD1 MARCKS GADD45A BNIP3 CHMP2A ENO1 STAT3 KMT5C SFPQ NRROS RPA1 NSD2 RELA TXNIP B2M SHISA5 SLC2A1 QRICH1 HNRNPK FUT8 EZR MAN1A1 IER5 RBBP7 CALR DNAJB1 PDK3 PRKACA UBE2T IL4R ILF3 CORO1A KEAP1 PPP4C MATR3 TAOK2 HACD3 CD4 ARHGEF2 CHMP5 PLEKHM2 ADAR GRN UNG OXSR1 GLTSCR2 MPG CNOT7 CXCR4 PELP1 TRIM27 BCCIP PSIP1 POLDIP2 DHX15 DOT1L MOV10 MYH9 MAP4K1 GIGYF2 RNF26 ACTR3 ZFP36 H…
0.00699938	2.15494	61	942	1.60473	GO:0002682 regulation of immune system process	http://amigo.geneontology.org/amigo/term/GO:0002682	PLCG1 KLRD1 STAT3 PIK3CD KMT5C SFPQ MSN NSD2 RELA B2M SMAP1 EZR CALR CORO1A MATR3 CD4 TBX21 HCLS1 IKZF3 ADAR HCST GRN RTN4 OXSR1 GLTSCR2 CNOT7 TRIM27 SUPT6H CLPTM1 AP3D1 INPP5D ZFP36 CD81 RPS3 KLF10 CASP6 PIK3AP1 IKBKG PDE4B NDFIP1 MAPKAPK2 RASSF5 PRKCH STK10 CD8A TGFB1 POLR3D FKBP1A PITHD1 RASGRP1 BMI1 NONO IFNG IL2RA ETS1 HLA-E AKIRIN2 CBFB SDC4 ZFP36L1 ARRB2
0.00717889	2.14394	9	34	4.31072	GO:0000245 spliceosomal complex assembly	http://amigo.geneontology.org/amigo/term/GO:0000245	RBM5 SF3A1 SF3A3 LUC7L PSIP1 SCAF11 LUC7L2 LUC7L3 SRSF6
0.00882269	2.0544	15	103	2.85413	GO:0051168 nuclear export	http://amigo.geneontology.org/amigo/term/GO:0051168	YWHAE CALR RANGAP1 PRKACA HNRNPA2B1 ANP32B SUPT6H NRDE2 RBM15B SHFM1 ENY2 TGFB1
0.010034	1.99853	12	82	3.26826	GO:0016064 immunoglobulin mediated immune response	http://amigo.geneontology.org/amigo/term/GO:0016064	KMT5C NSD2 TBX21 UNG SUPT6H INPP5D CD81 NDFIP1 BCL3 HLA-E BATF TGFB1
0.010034	1.99853	12	82	3.26826	GO:0019724 B cell mediated immunity	http://amigo.geneontology.org/amigo/term/GO:0019724	KMT5C NSD2 TBX21 UNG SUPT6H INPP5D CD81 NDFIP1 BCL3 HLA-E BATF TGFB1
0.0101772	1.99237	39	483	1.80571	GO:0046649 lymphocyte activation	http://amigo.geneontology.org/amigo/term/GO:0046649	STAT3 KMT5C MSN NSD2 B2M HECTD1 CORO1A TXLNA CD4 TBX21 IKZF3 CHD7 UNG IKZF1 SUPT6H CLPTM1 AP3D1 TCF7 INPP5D CD81 PRF1 RPS3 HELLS NDFIP1 RASSF5 CD8A TGFB1 RASGRP1 BMI1 IFNG IL2RA BCL3 HLA-E AKIRIN2 CBFB BCL11B SDC4 ZFP36L1 BATF
0.0105074	1.9785	32	355	1.93254	GO:0006325 chromatin organization	http://amigo.geneontology.org/amigo/term/GO:0006325	SMARCA4 RBBP4 NAP1L1 KDM2B NSD2 RELA MPHOSPH8 RBBP7 HDAC2 TSPYL2 CARM1 IPO4 DEK CHD7 ANP32B TRIM27 DOT1L KDM6B HELLS HNRNPU HDAC3 MTA2 BMI1 RBM15B POLE3 HMGN5 NUCKS1 JARID2
0.0105074	1.9785	13	82	3.06053	GO:0050657 nucleic acid transport	http://amigo.geneontology.org/amigo/term/GO:0050657	TMEM129 HNRNPA2B1 SUPT6H ZFP36 NRDE2 RBM15B SHFM1 RBM8A ZFP36L1 ENY2
0.0105074	1.9785	13	82	3.06053	GO:0050658 RNA transport	http://amigo.geneontology.org/amigo/term/GO:0050658	TMEM129 HNRNPA2B1 SUPT6H ZFP36 NRDE2 RBM15B SHFM1 RBM8A ZFP36L1 ENY2
0.0111338	1.95336	31	332	1.94839	GO:0010608 post-transcriptional regulation of gene expression	http://amigo.geneontology.org/amigo/term/GO:0010608	GZMB NAT10 TYMS STAT3 SNIP1 TARDBP CALR ILF3 MATR3 ADAR NGRN APLP1 YTHDF1 CNOT7 MOV10 GIGYF2 ZFP36 EIF4G1 EEF2 HNRNPD RPS3 HNRNPU MAPKAPK2 DDX5 UPF1 TMED2 BCL3 ZFP36L1 EIF4EBP2 TGFB1
0.0117627	1.92949	10	49	3.65529	GO:0016445 somatic diversification of immunoglobulins	http://amigo.geneontology.org/amigo/term/GO:0016445	KMT5C NSD2 TCF3 TBX21 UNG SUPT6H NDFIP1 CTNNBL1 BATF TGFB1
0.0121925	1.91391	13	85	3.00952	GO:0051236 establishment of RNA localization	http://amigo.geneontology.org/amigo/term/GO:0051236	TMEM129 HNRNPA2B1 SUPT6H ZFP36 NRDE2 RBM15B SHFM1 RBM8A ZFP36L1 ENY2
0.0133152	1.87565	87	1314	1.43011	GO:0033554 cellular response to stress	http://amigo.geneontology.org/amigo/term/GO:0033554	YWHAE ERP44 FZR1 MARCKS GADD45A BNIP3 ENO1 KMT5C SFPQ RPA1 NSD2 RELA B2M SHISA5 SLC2A1 QRICH1 HNRNPK FUT8 EZR MAN1A1 IER5 RBBP7 CALR DNAJB1 PDK3 PRKACA UBE2T KEAP1 PPP4C TAOK2 HACD3 UNG OXSR1 GLTSCR2 MPG BCCIP POLDIP2 DOT1L MAP4K1 GIGYF2 ZFP36 HSP90B1 KDM6B EIF4G1 RPS3 UBR5 KLF10 GTF2I IKBKG SNW1 NRDE2 PML HDAC3 OTUB1 MAPKAPK2 DDX5 DDB1 UPF1 DDB2 TMED2 NET1 UBA1 TRIB3 RASGRP1 PGK1 PHF1 MAGEF1 FLN…
0.0146381	1.83451	5	14	6.94505	GO:0061158 3-prime-UTR-mediated mRNA destabilization	http://amigo.geneontology.org/amigo/term/GO:0061158	TARDBP MOV10 ZFP36 UPF1 ZFP36L1
0.0148176	1.82922	39	537	1.75881	GO:0050776 regulation of immune response	http://amigo.geneontology.org/amigo/term/GO:0050776	PLCG1 KLRD1 KMT5C SFPQ NSD2 RELA B2M EZR MATR3 CD4 TBX21 ADAR HCST GRN RTN4 GLTSCR2 CNOT7 TRIM27 SUPT6H INPP5D CD81 RPS3 CASP6 PIK3AP1 IKBKG PDE4B NDFIP1 MAPKAPK2 PRKCH CD8A POLR3D FKBP1A RASGRP1 NONO IFNG HLA-E AKIRIN2 ARRB2 TGFB1
0.0148715	1.82764	21	219	2.24379	GO:0002443 leukocyte mediated immunity	http://amigo.geneontology.org/amigo/term/GO:0002443	GZMB KLRD1 KMT5C NSD2 B2M CORO1A TBX21 PLEKHM2 UNG WDR1 SUPT6H INPP5D CD81 PRF1 NDFIP1 RASGRP1 BCL3 HLA-E ARRB2 BATF TGFB1
0.0149836	1.82438	3	6	13.8901	GO:0002475 antigen processing and presentation via MHC class Ib	http://amigo.geneontology.org/amigo/term/GO:0002475	B2M AP3D1 HLA-E
0.0169415	1.77105	8	38	4.11559	GO:0031057 negative regulation of histone modification	http://amigo.geneontology.org/amigo/term/GO:0031057	JARID2 BCOR PPP4C SUPT6H UBR5 OTUB1 PHF1 ZNF451
0.019966	1.69971	71	1084	1.46538	GO:0007049 cell cycle	http://amigo.geneontology.org/amigo/term/GO:0007049	SMC4 NAT10 FZR1 CSNK1D CHMP2A STAT3 RPL24 CALM2 PPM1G SFPQ CCND2 TARDBP CCNDBP1 RPTOR EZR CALR PRKACA RAD21 SH2B1 TAOK2 ARHGEF2 CHMP5 SDCBP HAUS8 NUDC RTF2 GLTSCR2 BCCIP POLDIP2 MARK4 DOT1L MYH9 GIGYF2 ACTR3 RNF4 EML4 CCNG2 EIF4G1 NUMA1 CCNG1 VPS4A RPS3 CDK7 IK SMC2 HNRNPU NRDE2 PML HDAC3 PPP1R12A STK10 DDB1 UPF1 ODF2 TGFB1 FLNA RPRM ZFP36L1 UBE2S ARPP19 NABP1 CDKN2D GADD45A TSG101 FOXN3 DCTN2 SL…
0.0202349	1.6939	6	17	5.20879	GO:0035518 histone H2A monoubiquitination	http://amigo.geneontology.org/amigo/term/GO:0035518	KDM2B BCOR DDB1 DDB2 BMI1 SKP1
0.0206686	1.68469	14	101	2.66386	GO:0006403 RNA localization	http://amigo.geneontology.org/amigo/term/GO:0006403	TMEM129 HNRNPA2B1 SUPT6H ZFP36 HNRNPU NRDE2 RBM15B SHFM1 RBM8A ZFP36L1 ENY2
0.0209359	1.67911	26	291	1.97346	GO:0030099 myeloid cell differentiation	http://amigo.geneontology.org/amigo/term/GO:0030099	STAT3 NRROS B2M SMAP1 CD4 HCLS1 ADAR IKZF1 WDR1 MYH9 INPP5D ZFP36 CD81 KLF10 PML NDFIP1 TGFB1 PITHD1 IFNG ETS1 CBFB ATP5IF1 ZFP36L1 ACTN1 G6PD BATF
0.0210549	1.67665	24	241	2.0327	GO:0006417 regulation of translation	http://amigo.geneontology.org/amigo/term/GO:0006417	GZMB NAT10 TYMS TARDBP CALR ILF3 NGRN APLP1 YTHDF1 CNOT7 MOV10 GIGYF2 ZFP36 EIF4G1 EEF2 HNRNPD RPS3 HNRNPU UPF1 TMED2 BCL3 ZFP36L1 EIF4EBP2
0.0210549	1.67665	9	45	3.57174	GO:0016447 somatic recombination of immunoglobulin gene segments	http://amigo.geneontology.org/amigo/term/GO:0016447	KMT5C NSD2 TCF3 TBX21 UNG SUPT6H NDFIP1 BATF TGFB1
0.0210549	1.67665	7	29	4.41958	GO:0042307 positive regulation of protein import into nucleus	http://amigo.geneontology.org/amigo/term/GO:0042307	TARDBP HCLS1 UBR5 HDAC3 FLNA IFNG TGFB1
0.0210549	1.67665	52	845	1.57361	GO:0045944 positive regulation of transcription by RNA polymerase II	http://amigo.geneontology.org/amigo/term/GO:0045944	TBL1XR1 SMARCA4 GTF2F2 MAX STAT3 SFPQ RELA HNRNPK IER5 HDAC2 TCF3 MLX AGAP2 TBX21 ARHGEF2 HCLS1 IKZF3 CHD7 CNOT7 DDX17 ZMIZ2 PELP1 ZEB2 SUPT6H AP3D1 DOT1L ACTR3 SUPT5H RNF4 CD81 KDM6B KLF10 IKBKG HNRNPU SNW1 RPS6KA4 HDAC3 SP1 MTA2 PPP1R12A TGFB1 ELK1 BCL3 ETS1 AKIRIN2 CBFB BCL11B EGR2 NUCKS1 BCL9L BATF
0.0215439	1.66667	14	101	2.62786	GO:0006606 protein import into nucleus	http://amigo.geneontology.org/amigo/term/GO:0006606	PTTG1IP STAT3 TXNIP TARDBP IPO4 HCLS1 UBR5 PML HDAC3 TGFB1 FLNA IFNG BCL3 AKIRIN2
0.0222554	1.65256	49	765	1.59022	GO:0010628 positive regulation of gene expression	http://amigo.geneontology.org/amigo/term/GO:0010628	NAT10 SNRNP70 ENO1 STAT3 PIK3CD KMT5C MSN NSD2 RELA B2M TARDBP EZR CALR TBX21 ARHGEF2 SLC7A5 ADAR NGRN YTHDF1 TRIM27 ZFP36 TRA2B CD81 EIF4G1 EEF2 HNRNPD RPS3 UBR5 SULF2 HNRNPU SNW1 PDE4B U2AF2 MAPKAPK2 SP1 DDX5 TGFB1 POLR3D TMED2 RASGRP1 IFNG BCL3 ETS1 HLA-E AKIRIN2 TMED10 HMGN5 BATF
0.0228501	1.64111	10	85	3.23026	GO:0006096 glycolytic process	http://amigo.geneontology.org/amigo/term/GO:0006096	ENO1 STAT3 ENO2 TPI1 ALDOC PFKP PGK1 PGAM1
0.0233847	1.63107	4	134	7.93721	GO:0007608 sensory perception of smell	http://amigo.geneontology.org/amigo/term/GO:0007608	B2M PDE4A B3GNT2
0.0266864	1.57371	10	60	3.15684	GO:0061157 mRNA destabilization	http://amigo.geneontology.org/amigo/term/GO:0061157	TARDBP YTHDF1 CNOT7 MOV10 GIGYF2 ZFP36 HNRNPD HNRNPU UPF1 ZFP36L1
0.0273267	1.56341	41	504	1.65071	GO:0006886 intracellular protein transport	http://amigo.geneontology.org/amigo/term/GO:0006886	YWHAE YWHAQ PTTG1IP STAT3 TXNIP COPB2 TARDBP EHD1 MAN1A1 CALR RANGAP1 PRKACA IPO4 HCLS1 CLTA ANP32B AP3D1 OAZ1 HSP90B1 CD81 SLFN5 VPS4A UBR5 ERGIC3 PML HDAC3 AP1B1 TGFB1 TMED2 FLNA SRP19 IFNG BCL3 M6PR AKIRIN2 ATP5IF1 CLTB YWHAH TMED10
0.02764	1.55846	5	12	5.78755	GO:1903543 positive regulation of exosomal secretion	http://amigo.geneontology.org/amigo/term/GO:1903543	CHMP2A SDCBP VPS4A SDC4 TSG101
0.02764	1.55846	9	54	3.37868	GO:0006405 RNA export from nucleus	http://amigo.geneontology.org/amigo/term/GO:0006405	HNRNPA2B1 SUPT6H NRDE2 RBM15B SHFM1 ENY2
0.02764	1.55846	8	45	3.70403	GO:0006406 mRNA export from nucleus	http://amigo.geneontology.org/amigo/term/GO:0006406	HNRNPA2B1 SUPT6H RBM15B SHFM1 ENY2
0.02764	1.55846	77	1277	1.41286	GO:0008219 regulation of cell death	http://amigo.geneontology.org/amigo/term/GO:0008219	RBM5 GZMB PEA15 GADD45A BNIP3 CHMP2A ENO1 PIK3CD MKNK2 ADNP SFPQ CCND2 RELA TARDBP PDIA3 SHISA5 QRICH1 HNRNPK CORO1A AGAP2 CHMP5 ZFP91 HCLS1 IKZF3 ADAR GRN TMBIM1 ERBB4 GLTSCR2 INPP5D ZFP36 HSP90B1 CHST11 RFFL LSMD1 PRF1 EIF4G1 RPS3 HELLS CASP6 SNW1 PML RASSF5 PRKCH DDX5 DDB1 NET1 TRIB3 CTNNBL1 FLNA BMI1 NONO ARF6 IFNG PLEKHO2 IL2RA BCL3 IER3 ATP5IF1 BCL11B HMGN5 SAP18 ZFP36L1 SRSF6 SIAH2 NINJ1 C…
0.02764	1.55846	49	702	1.56824	GO:0002520 immune system development	http://amigo.geneontology.org/amigo/term/GO:0002520	STAT3 MKNK2 KMT5C NRROS NSD2 B2M SMAP1 TCF3 HECTD1 CD4 TBX21 HCLS1 IKZF3 CHD7 ADAR UNG IKZF1 WDR1 SUPT6H CLPTM1 AP3D1 TCF7 MYH9 INPP5D ZFP36 CD81 EEF2 KLF10 PML NDFIP1 TGFB1 PITHD1 RASGRP1 CTNNBL1 BMI1 IFNG IL2RA BCL3 ETS1 HLA-E CBFB ATP5IF1 BCL11B ZFP36L1 JARID2 PICALM ACTN1 G6PD BATF
0.02764	1.55846	12	89	2.77802	GO:0050864 regulation of B cell activation	http://amigo.geneontology.org/amigo/term/GO:0050864	KMT5C NSD2 TBX21 IKZF3 SUPT6H INPP5D CD81 NDFIP1 BMI1 AKIRIN2 ZFP36L1 TGFB1
0.0279128	1.5542	25	283	1.93996	GO:0022613 ribonucleoprotein complex biogenesis	http://amigo.geneontology.org/amigo/term/GO:0022613	RBM5 SF3A1 SNRPD1 RPL24 PRPF8 SF3A3 RPF1 RPLP0 ADAR NGRN SNRPD3 NAT10 GLTSCR2 LUC7L PSIP1 SCAF11 LUC7L2 BTBD11 LUC7L3 EIF3A SNRPB SRSF6 NOP10
0.0302946	1.51863	10	101	3.08669	GO:0001906 cell killing	http://amigo.geneontology.org/amigo/term/GO:0001906	GZMB KLRD1 B2M CORO1A PLEKHM2 PRF1 RASGRP1 IFNG HLA-E ARRB2
0.0302946	1.51863	10	63	3.08669	GO:0050779 RNA destabilization	http://amigo.geneontology.org/amigo/term/GO:0050779	TARDBP YTHDF1 CNOT7 MOV10 GIGYF2 ZFP36 HNRNPD HNRNPU UPF1 ZFP36L1
0.0373797	1.42736	3	4	10.4176	GO:0002397 MHC class I protein complex assembly	http://amigo.geneontology.org/amigo/term/GO:0002397	PDIA3 CALR TAPBP
0.0373797	1.42736	3	4	10.4176	GO:0002502 peptide antigen assembly with MHC class I protein complex	http://amigo.geneontology.org/amigo/term/GO:0002502	PDIA3 CALR TAPBP
0.0377158	1.42348	7	39	3.88923	GO:0007080 mitotic metaphase plate congression	http://amigo.geneontology.org/amigo/term/GO:0007080	CHMP2A CHMP5 EML4 VPS4A HNRNPU DCTN2 NUDC
0.0377158	1.42348	9	70	3.20541	GO:0001909 leukocyte mediated cytotoxicity	http://amigo.geneontology.org/amigo/term/GO:0001909	GZMB KLRD1 B2M CORO1A PLEKHM2 PRF1 RASGRP1 HLA-E ARRB2
0.0377158	1.42348	7	39	3.88923	GO:0042267 natural killer cell mediated cytotoxicity	http://amigo.geneontology.org/amigo/term/GO:0042267	GZMB KLRD1 CORO1A PLEKHM2 RASGRP1 HLA-E ARRB2
0.0377158	1.42348	7	41	3.88923	GO:0045646 regulation of erythrocyte differentiation	http://amigo.geneontology.org/amigo/term/GO:0045646	STAT3 B2M SMAP1 INPP5D ZFP36 ETS1 ZFP36L1
0.0377158	1.42348	7	37	3.88923	GO:0070534 protein K63-linked ubiquitination	http://amigo.geneontology.org/amigo/term/GO:0070534	HECTD1 UBE2T ZFP91 TRIM27 UBR5 OTUB1 UBE2S
0.0378289	1.42218	5	14	5.34235	GO:1903541 regulation of exosomal secretion	http://amigo.geneontology.org/amigo/term/GO:1903541	CHMP2A SDCBP VPS4A SDC4 TSG101
0.0378289	1.42218	8	41	3.47253	GO:0002204 somatic recombination of immunoglobulin genes involved in immune response	http://amigo.geneontology.org/amigo/term/GO:0002204	KMT5C NSD2 TBX21 UNG SUPT6H NDFIP1 BATF TGFB1
0.0378289	1.42218	8	43	3.47253	GO:0002381 immunoglobulin production involved in immunoglobulin-mediated immune response	http://amigo.geneontology.org/amigo/term/GO:0002381	KMT5C NSD2 TBX21 UNG SUPT6H NDFIP1 BATF TGFB1
0.0378289	1.42218	8	41	3.47253	GO:0045190 isotype switching	http://amigo.geneontology.org/amigo/term/GO:0045190	KMT5C NSD2 TBX21 UNG SUPT6H NDFIP1 BATF TGFB1
0.0378845	1.42154	12	96	2.64574	GO:0030218 erythrocyte differentiation	http://amigo.geneontology.org/amigo/term/GO:0030218	STAT3 B2M SMAP1 HCLS1 ADAR IKZF1 INPP5D ZFP36 ETS1 ATP5IF1 ZFP36L1 G6PD
0.0379015	1.42134	40	835	1.61984	GO:0006412 translation	http://amigo.geneontology.org/amigo/term/GO:0006412	TMEM129 GZMB NAT10 TARS1 TYMS RPL24 RPL9 TARDBP CALR ILF3 GARS1 NGRN APLP1 YTHDF1 CNOT7 SUPT6H MOV10 GIGYF2 ZFP36 SUPT5H EIF4G1 EEF2 EIF4A1 HNRNPD RPS3 HNRNPU EIF3A UPF1 TMED2 RPS18 MRPS30 BCL3 RPS27L ZFP36L1 EIF4EBP2
0.0385663	1.41379	11	105	2.77802	GO:0006090 pyruvate metabolic process	http://amigo.geneontology.org/amigo/term/GO:0006090	ENO1 STAT3 PDK3 ENO2 TPI1 ALDOC PFKP PGK1 PGAM1
0.039022	1.40869	72	1186	1.40659	GO:0012501 regulation of programmed cell death	http://amigo.geneontology.org/amigo/term/GO:0012501	RBM5 GZMB PEA15 GADD45A BNIP3 ENO1 PIK3CD MKNK2 ADNP SFPQ CCND2 RELA TARDBP PDIA3 SHISA5 QRICH1 HNRNPK CORO1A AGAP2 ZFP91 HCLS1 IKZF3 ADAR GRN TMBIM1 ERBB4 GLTSCR2 INPP5D ZFP36 HSP90B1 CHST11 RFFL LSMD1 PRF1 RPS3 HELLS CASP6 SNW1 PML RASSF5 PRKCH DDX5 DDB1 NET1 TRIB3 CTNNBL1 FLNA BMI1 NONO ARF6 IFNG PLEKHO2 IL2RA BCL3 IER3 ATP5IF1 BCL11B HMGN5 SAP18 ZFP36L1 SIAH2 NINJ1 CDKN2D VDAC2 KDM2B MARCKS P…
0.0394273	1.4042	40	578	1.61513	GO:0045321 leukocyte activation	http://amigo.geneontology.org/amigo/term/GO:0045321	STAT3 KMT5C MSN NSD2 B2M HECTD1 CORO1A TXLNA CD4 TBX21 IKZF3 CHD7 GRN UNG IKZF1 SUPT6H CLPTM1 AP3D1 TCF7 INPP5D CD81 PRF1 RPS3 HELLS NDFIP1 RASSF5 CD8A TGFB1 RASGRP1 BMI1 IFNG IL2RA BCL3 HLA-E AKIRIN2 CBFB BCL11B SDC4 ZFP36L1 BATF
0.0400991	1.39687	52	782	1.5079	GO:0022402 cell cycle process	http://amigo.geneontology.org/amigo/term/GO:0022402	SMC4 NAT10 FZR1 CSNK1D CHMP2A RPL24 CALM2 SFPQ CCND2 RPTOR EZR CALR RAD21 SH2B1 TAOK2 CHMP5 HAUS8 RTF2 GLTSCR2 BCCIP MARK4 DOT1L MYH9 GIGYF2 ACTR3 RNF4 EML4 EIF4G1 NUMA1 VPS4A RPS3 CDK7 IK SMC2 HNRNPU PML HDAC3 PPP1R12A DDB1 UPF1 ODF2 FLNA ZFP36L1 UBE2S ARPP19 NABP1 CDKN2D FOXN3 DCTN2 NUDC SLC16A1
0.0415657	1.38127	15	143	2.31502	GO:0007179 transforming growth factor beta receptor signaling pathway	http://amigo.geneontology.org/amigo/term/GO:0007179	ARRB2 STAT3 NRROS FUT8 USP9X ITGA3 SDCBP ZEB2 CHST11 SNW1 PML TGFB1 FKBP1A ZNF451 BCL9L
0.0425787	1.37081	27	332	1.81175	GO:0042110 T cell activation	http://amigo.geneontology.org/amigo/term/GO:0042110	STAT3 MSN B2M CORO1A CD4 TBX21 IKZF3 CHD7 CLPTM1 AP3D1 TCF7 CD81 RPS3 NDFIP1 CD8A TGFB1 RASGRP1 BMI1 IFNG IL2RA BCL3 HLA-E CBFB BCL11B SDC4 ZFP36L1 BATF
0.0435629	1.36088	7	40	3.73964	GO:0002228 natural killer cell mediated immunity	http://amigo.geneontology.org/amigo/term/GO:0002228	GZMB KLRD1 CORO1A PLEKHM2 RASGRP1 HLA-E ARRB2
0.0468384	1.3294	5	18	4.96075	GO:0006376 mRNA splice site selection	http://amigo.geneontology.org/amigo/term/GO:0006376	LUC7L PSIP1 LUC7L2 LUC7L3 SRSF6
0.0468384	1.3294	46	632	1.53593	GO:0032446 protein modification by small protein conjugation	http://amigo.geneontology.org/amigo/term/GO:0032446	KDM2B ZNF451 ARRB2 FZR1 UBE2L6 PTTG1IP RNF114 TMEM129 RELA BCOR RANGAP1 HECTD1 UBE2T KEAP1 ZFP91 UBA2 SAE1 TRIM27 CDC34 RNF26 RFFL RPS3 PPIL2 UBR5 HNRNPU U2AF2 CBX4 OTUB1 NDFIP1 RASSF5 DDB1 DDB2 HNRNPUL1 UBA1 TRIB3 FKBP1A MAGEF1 BMI1 UBE2D3 UBE2I CBFB SPSB2 UBE2R2 SKP1 UBE2S SIAH2
0.0468384	1.3294	11	87	2.68055	GO:0051225 spindle assembly	http://amigo.geneontology.org/amigo/term/GO:0051225	CSNK1D CHMP2A CHMP5 HAUS8 BCCIP RNF4 NUMA1 RPS3 HNRNPU HDAC3 FLNA
0.0468384	1.3294	9	62	3.04905	GO:0051303 establishment of chromosome localization	http://amigo.geneontology.org/amigo/term/GO:0051303	CHMP2A CHMP5 ACTR3 EML4 NUMA1 VPS4A HNRNPU DCTN2 NUDC
0.0468384	1.3294	6	30	4.16703	GO:1902003 regulation of amyloid-beta formation	http://amigo.geneontology.org/amigo/term/GO:1902003	RELA RTN4 SP1 IFNG TMED10 PICALM
0.0468872	1.32895	21	247	1.95767	GO:0016032 viral process	http://amigo.geneontology.org/amigo/term/GO:0016032	CHMP2A GRK2 TARDBP MPHOSPH8 SNX3 ILF3 HACD3 CD4 CHMP5 ADAR CNOT7 TRIM27 ZFP36 VPS4A SNW1 SP1 DDB1 EIF3A TSG101 NUCKS1 SMARCA4
0.0470432	1.3275	18	173	2.08352	GO:1903320 regulation of protein modification by small protein conjugation or removal	http://amigo.geneontology.org/amigo/term/GO:1903320	ARRB2 FZR1 PTTG1IP RELA UBA2 GLTSCR2 RPS3 UBR5 U2AF2 OTUB1 NDFIP1 RASSF5 TRIB3 FKBP1A BMI1 UBE2I SKP1 UBE2S
0.04911	1.30883	8	39	3.26826	GO:0016574 histone ubiquitination	http://amigo.geneontology.org/amigo/term/GO:0016574	KDM2B BCOR UBR5 OTUB1 DDB1 DDB2 BMI1 SKP1

## Sheet: Kegg
Enrichment FDR	-log(p-value)	nGenes	Pathway Genes	Fold Enrichment	Pathway	URL	Genes
8.05644e-06	5.09386	24	111	3.54641	Path:cjc03040 Spliceosome-Callithrix jacchus (white-tufted-ear marmoset)	http://www.genome.jp/kegg-bin/show_pathway?cjc03040	DDX23 SF3A1 HNRNPK SF3B2 SNRNP70 SF3A3 HNRNPU DDX5 SNRPD1 PRPF8 TRA2B SRSF6 RBM8A U2AF2 SNRPB SNW1 SRSF2 DHX15 SRSF5 U2AF1
0.00257323	2.58952	11	48	4.12949	Path:cjc01230 Biosynthesis of amino acids-Callithrix jacchus (white-tufted-ear marmoset)	http://www.genome.jp/kegg-bin/show_pathway?cjc01230	PGAM1 PFKP TALDO1 TPI1 ALDOC PYCR2 ENO2 IDH3A CS ENO1
0.00257323	2.58952	36	372	2.0327	Path:cjc05200 Pathways in cancer-Callithrix jacchus (white-tufted-ear marmoset)	http://www.genome.jp/kegg-bin/show_pathway?cjc05200	ITGA3 PML IFNG MAX STAT3 RALBP1 CCND2 IKBKG DDB2 RASGRP1 ELK1 GADD45A GRB2 HSP90B1 PLCG1 SKP1 PIK3CD PRKACA COL4A1 TGFB1 HDAC2 GNAI2 SLC2A1 CXCR4 SP1 KEAP1 EML4 ETS1 IL2RA IL4R TPM3 RASSF5
0.00257323	2.58952	20	129	2.72355	Path:cjc05203 Viral carcinogenesis-Callithrix jacchus (white-tufted-ear marmoset)	http://www.genome.jp/kegg-bin/show_pathway?cjc05203	DDB1 STAT3 CCND2 IKBKG HNRNPK ACTN4 GRB2 PIK3CD YWHAE PRKACA HDAC2 YWHAH EGR2 SNW1 YWHAQ ACTN1
0.00704009	2.15242	17	112	2.68332	Path:cjc04120 Ubiquitin mediated proteolysis-Callithrix jacchus (white-tufted-ear marmoset)	http://www.genome.jp/kegg-bin/show_pathway?cjc04120	UBA1 UBE2L6 DDB1 SAE1 UBE2R2 PML FZR1 DDB2 PPIL2 UBR5 SKP1 HERC1 UBE2I KEAP1 UBE2D3 UBA2 CDC34
0.00704009	2.15242	19	132	2.51345	Path:cjc05169 Epstein-Barr virus infection-Callithrix jacchus (white-tufted-ear marmoset)	http://www.genome.jp/kegg-bin/show_pathway?cjc05169	SAP30L STAT3 CCND2 IKBKG DDB2 RUNX3 CIR1 NFKBIE GADD45A PDIA3 PIK3CD SHFM1 SAP30 HDAC2 B2M SNW1 MAP2K7
0.0214423	1.66873	14	90	2.59282	Path:cjc04110 Cell cycle-Callithrix jacchus (white-tufted-ear marmoset)	http://www.genome.jp/kegg-bin/show_pathway?cjc04110	FZR1 CDK7 CCND2 GADD45A SKP1 YWHAE TGFB1 HDAC2 YWHAH RAD21 YWHAQ CDKN2D
0.0214423	1.66873	14	112	2.66386	Path:cjc04530 Tight junction-Callithrix jacchus (white-tufted-ear marmoset)	http://www.genome.jp/kegg-bin/show_pathway?cjc04530	MYH9 ACTN4 TUBA1A ACTR3 MSN PRKACA RAB13 EZR ACTN1 ARHGEF2 MAP2K7 PPP2R1A
0.0214423	1.66873	9	53	3.47253	Path:cjc04658 Th1 and Th2 cell differentiation-Callithrix jacchus (white-tufted-ear marmoset)	http://www.genome.jp/kegg-bin/show_pathway?cjc04658	IFNG IKBKG RUNX3 NFKBIE PLCG1 TBX21 IL2RA IL4R
0.0214423	1.66873	11	79	3.05582	Path:cjc04670 Leukocyte transendothelial migration-Callithrix jacchus (white-tufted-ear marmoset)	http://www.genome.jp/kegg-bin/show_pathway?cjc04670	ACTN4 PLCG1 MSN PIK3CD EZR GNAI2 ACTN1 CXCR4 RASSF5
0.0214423	1.66873	7	64	4.22742	Path:cjc05322 Systemic lupus erythematosus-Callithrix jacchus (white-tufted-ear marmoset)	http://www.genome.jp/kegg-bin/show_pathway?cjc05322	SNRPD3 H2AZ2 IFNG ACTN4 SNRPD1 SNRPB ACTN1
0.0251175	1.60002	21	199	2.06874	Path:cjc05012 Parkinson disease-Callithrix jacchus (white-tufted-ear marmoset)	http://www.genome.jp/kegg-bin/show_pathway?cjc05012	UBA1 UBE2L6 TUBB2B NDUFA1 PSMA7 TUBA1A TUBB4B PLCG1 VDAC2 SHFM1 PRKACA SLC25A6 GNAI2 COX8A KEAP1 TXN
0.0266121	1.57492	17	145	2.24887	Path:cjc05163 Human cytomegalovirus infection-Callithrix jacchus (white-tufted-ear marmoset)	http://www.genome.jp/kegg-bin/show_pathway?cjc05163	STAT3 IKBKG ELK1 PDIA3 GRB2 PIK3CD PRKACA B2M GNAI2 CXCR4 SP1 RHEB PXN
0.02717	1.56591	7	36	3.88923	Path:cjc00010 Glycolysis/Gluconeogenesis-Callithrix jacchus (white-tufted-ear marmoset)	http://www.genome.jp/kegg-bin/show_pathway?cjc00010	PGAM1 PFKP TPI1 ALDOC ENO2 ENO1
0.02717	1.56591	20	180	2.07315	Path:cjc05132 Salmonella infection-Callithrix jacchus (white-tufted-ear marmoset)	http://www.genome.jp/kegg-bin/show_pathway?cjc05132	FLNA TUBB2B IKBKG TUBA1A PFN1 TUBB4B ACTR3 HSP90B1 SKP1 PIK3CD RPS3 DCTN2 ACBD3 ARF6 PLEKHM2 MAP2K7 TXN
0.0285301	1.5447	11	71	2.72841	Path:cjc01200 Carbon metabolism-Callithrix jacchus (white-tufted-ear marmoset)	http://www.genome.jp/kegg-bin/show_pathway?cjc01200	PGAM1 PFKP TALDO1 MDH2 TPI1 ALDOC ENO2 IDH3A CS ENO1
0.0285301	1.5447	10	70	2.89377	Path:cjc04659 Th17 cell differentiation-Callithrix jacchus (white-tufted-ear marmoset)	http://www.genome.jp/kegg-bin/show_pathway?cjc04659	IFNG STAT3 IKBKG NFKBIE PLCG1 TGFB1 TBX21 IL2RA IL4R
0.0285301	1.5447	14	130	2.40076	Path:cjc05202 Transcriptional misregulation in cancer-Callithrix jacchus (white-tufted-ear marmoset)	http://www.genome.jp/kegg-bin/show_pathway?cjc05202	BMI1 PML MAX GZMB CCND2 DDB2 FUT8 GADD45A BCL11B DDX5 HDAC2 DOT1L SP1
0.0287405	1.54151	15	133	2.28958	Path:cjc04062 Chemokine signaling pathway-Callithrix jacchus (white-tufted-ear marmoset)	http://www.genome.jp/kegg-bin/show_pathway?cjc04062	STAT3 IKBKG GRB2 PLCG1 PIK3CD PIK3R5 PRKACA GNAI2 CXCR4 PELP1 CCR7 PXN
0.0302487	1.51929	7	30	3.60114	Path:cjc03420 Nucleotide excision repair-Callithrix jacchus (white-tufted-ear marmoset)	http://www.genome.jp/kegg-bin/show_pathway?cjc03420	DDB1 CDK7 DDB2 POLE3 RPA1 RFC5
0.0302487	1.51929	16	154	2.17884	Path:cjc04810 Regulation of actin cytoskeleton-Callithrix jacchus (white-tufted-ear marmoset)	http://www.genome.jp/kegg-bin/show_pathway?cjc04810	ITGA3 MYH9 ARHGEF6 ACTN4 PPP1R12A PFN1 ACTR3 MSN PIK3CD EZR ACTN1 CXCR4 PIP4K2B PXN
0.0302487	1.51929	18	154	2.08352	Path:cjc05166 Human T-cell leukemia virus 1 infection-Callithrix jacchus (white-tufted-ear marmoset)	http://www.genome.jp/kegg-bin/show_pathway?cjc05166	CANX CCND2 IKBKG ELK1 ZFP36 PIK3CD VDAC2 PRKACA TGFB1 SLC25A6 B2M SLC2A1 EGR2 TLN1 ETS1 IL2RA
0.0365802	1.43675	20	233	1.94267	Path:cjc04151 PI3K-Akt signaling pathway-Callithrix jacchus (white-tufted-ear marmoset)	http://www.genome.jp/kegg-bin/show_pathway?cjc04151	ITGA3 CCND2 IKBKG GRB2 HSP90B1 PIK3CD PIK3AP1 YWHAE PIK3R5 COL4A1 YWHAH ERBB4 YWHAQ RHEB IL2RA IL4R RPTOR PPP2R1A
0.0398998	1.39903	10	66	2.67117	Path:cjc05235 PD-L1 expression and PD-1 checkpoint pathway in cancer-Callithrix jacchus (white-tufted-ear marmoset)	http://www.genome.jp/kegg-bin/show_pathway?cjc05235	IFNG STAT3 IKBKG RASGRP1 BATF NFKBIE PLCG1 PIK3CD EML4
0.0464046	1.33344	20	182	1.88981	Path:cjc04144 Endocytosis-Callithrix jacchus (white-tufted-ear marmoset)	http://www.genome.jp/kegg-bin/show_pathway?cjc04144	TSG101 CHMP5 IQSEC1 CLTB PML RAB10 GIT2 CHMP2A ACTR3 SLFN5 EPN1 VPS4A SMAP1 EHD1 CXCR4 AGAP2 ARF6 IL2RA CLTA
0.0485108	1.31416	10	77	2.57224	Path:cjc04066 HIF-1 signaling pathway-Callithrix jacchus (white-tufted-ear marmoset)	http://www.genome.jp/kegg-bin/show_pathway?cjc04066	IFNG STAT3 PLCG1 PIK3CD PFKP SLC2A1 MKNK2 ALDOC ENO2 ENO1
0.0485108	1.31416	14	114	2.16068	Path:cjc05206 MicroRNAs in cancer-Callithrix jacchus (white-tufted-ear marmoset)	http://www.genome.jp/kegg-bin/show_pathway?cjc05206	BMI1 STAT3 CCND2 HNRNPK GRB2 PLCG1 ZEB2 PIK3CD MARCKS HDAC2 EZR UBE2I RPTOR
