# Supplementary material for: A viral noncoding RNA is a master regulator of gene expression that defines host cell identity and function
Source: Nucleic Acids Res. 2026 May 11;54(9):gkag472. doi: 10.1093/nar/gkag472 (PMC13158664; doi:10.1093/nar/gkag472)
Supplement: gkag472_Supplemental_Files [file gkag472_supplemental_files.zip › Supplementary Table 3.xlsx]

## Sheet: README
Thresholds for the three selected gene/region tabs:
Low	Lg2Rto 0.585, -10Lg10(AdjPval) 10.0
Medium	Lg2Rto 1.0, -10Lg10(AdjPval) 20.0
High	Lg2Rto 1.585, -10Lg10(AdjPval) 30.0
Column Descriptions:
Gene/Region info:
IGV HyperLink	Click each to reposition a running instance of IGV, http://software.broadinstitute.org/software/igv/
Alt Name	Alternative name for this gene/region
Coordinates	Chromosome : Start of the gene/region - end of the gene/region
Strand	Strand of the gene/region
Total BPs	Total base pairs of gene/region after masking for overlapping annotations if so indicated
Max Abs Lg2Rto	Maximum absolute log2 ratio observed
Max DESeq2 AdjPval	Maximum observed AdjP between any pairwise comparisons. Note the MaxAbsLg2Rto and MaxDESeq2AdjP may be from different comparisons. Column may be present.
Max DESeq2 -10Lg10(AdjPval)	Maximum observed -10Log10(AdjP) between any pairwise comparisons. Note the MaxAbsLg2Rto and MaxDESeq2AdjP may be from different comparisons.
	All p-values and AdjPs in USeq output, both printed and in graph form have been phred transformed where the value is actually -10*Log10(AdjP or pval).
	Thus -10*Log10(0.001) = 30, -10*Log10(0.01) = 20, -10*Log10(0.05) = 13, and -10*Log10(0.1) = 10. To convert back in Excel, =10^(A1/-10) replace A1 with the phred containing cell.
For each Paired Comparison:
Lg2Rto	DESeq2's log2 ratio for differential expression.
AdjPval	DESeq2's p-value after Benjamini and Hochberg multiple testing correction. No phred transformation. May be present.
-10Lg10(AdjPval)	DESeq2's p-value after both Benjamini and Hochberg multiple testing correction and phred transformation e.g. -10Lg10(AdjPval)
Spli Lg2Rto	The maximum log2 ratio difference between two conditions and a gene's exon after correcting for differences in counts. Use this to gauge the degree of potential differential splicing.
Spli AdjPval	Chi-square test of independence between two conditions and a gene's exons that contain 5 or more counts. A Bonferroni correction is applied to the p-values. May be present.
Spli -10Lg10(AdjPval)	Chi-square test of independence between two conditions and a gene's exons that contain 5 or more counts. A Bonferroni correction and phred transformation is applied to the p-values.
Spli Coor	Coordinates of the exon displaying the SpliLg2Rto.
For each Replica:
Counts	Number of alignments that overlap a given gene/region by at least one base pair. Paired alignments are only counted once. Alignments that span a gene/region but don't actually touch down are ignored.
RLog	Per gene/region regularized log counts when using DESeq2. Use these for subsequent PCA and clustering analysis. Not present with SamSeq analysis.
FPKM	Transformed count data normalized to library size and gene/region length (counts/ exonicBasesPerKB/ millionTotalMappedReadsToGeneTable)

## Sheet: Analyzed Genes
IGV HyperLink	Alt Name	Coor CalJac3	Strand	Total BPs	Max Abs Lg2Rto	Max DESeq2 -10Lg10(AdjPVal)	Lg2Rto DeltaH1_Wt	-10Lg10(AdjPval) DeltaH1_Wt	Spli Lg2Rto DeltaH1_Wt	Spli -10Lg10(AdjPVal) DeltaH1_Wt	Spli Coor DeltaH1_Wt	Counts DeltaH10	Counts DeltaH11	Counts DeltaH12	Counts DeltaH13	Counts DeltaH14	Counts Wt0	Counts Wt1	Counts Wt2	Counts Wt3	Counts Wt4	RLog DeltaH10	RLog DeltaH11	RLog DeltaH12	RLog DeltaH13	RLog DeltaH14	RLog Wt0	RLog Wt1	RLog Wt2	RLog Wt3	RLog Wt4	FPKM DeltaH10	FPKM DeltaH11	FPKM DeltaH12	FPKM DeltaH13	FPKM DeltaH14	FPKM Wt0	FPKM Wt1	FPKM Wt2	FPKM Wt3	FPKM Wt4
ENSCJAG00000005457.2	CD28_protein_coding	chr6:119482151-119513300	+	1533	15.2663	596.016	15.2663	596.016	0	0	-	5988	5960	7584	5937	8439	0	0	0	0	0	11.8344	11.7701	11.8236	11.8092	12.0906	6.32434	6.31424	6.33433	6.33532	6.35463	118.965	110.952	118.976	116.098	148.606	0	0	0	0	0
ENSCJAG00000021235.2	SCEL_protein_coding	chr1:36995025-37108670	-	3446	13.7646	483.875	13.7646	483.875	0	0	-	2354	2077	2606	2000	2911	0	0	0	0	0	10.4901	10.2905	10.3273	10.2901	10.5916	5.67643	5.66526	5.68747	5.68856	5.70979	20.8052	17.2009	18.187	17.3986	22.8042	0	0	0	0	0
ENSCJAG00000018697.2	KLRG1_protein_coding	chr9:21209149-21220604	+	1771	13.5792	570.809	13.5792	570.809	0	0	-	6328	6669	7824	6185	7228	0	1	0	1	1	11.9055	11.9076	11.8666	11.8636	11.9161	6.34872	6.36296	6.35863	6.38476	6.40473	108.825	107.466	106.246	104.694	110.176	0	0.0140394	0	0.0150309	0.0156058
ENSCJAG00000016137.2	C1orf87_protein_coding	chr7:95240416-95323917	-	2111	13.2261	432.955	13.2261	432.955	0	0	-	2084	1304	1524	1175	2081	0	0	0	0	0	10.2346	9.65057	9.6083	9.57651	10.0928	5.47475	5.46375	5.48561	5.48668	5.50757	30.067	17.6286	17.362	16.6859	26.6117	0	0	0	0	0
ENSCJAG00000014948.2	NUAK1_protein_coding	chr9:96081933-96154724	-	2372	13.1887	434.731	13.1887	434.731	0	0	-	1471	1287	1823	1154	2333	0	0	0	0	0	9.83497	9.62992	9.8014	9.55051	10.2163	5.47008	5.45914	5.48089	5.48196	5.50275	18.8877	15.4844	18.4831	14.5845	26.5514	0	0	0	0	0
ENSCJAG00000021617.1	ALOX5AP_protein_coding	chr5:143802392-143831148	+	871	12.6666	2012.82	12.6666	2012.82	0	0	-	13712	17262	18158	15182	14280	5	5	3	0	0	13.0077	13.2192	13.0489	13.112	12.91	7.12835	7.1189	7.10409	7.05181	7.06684	479.472	565.591	501.362	522.529	442.587	0.149997	0.142731	0.0902821	0	0
ENSCJAG00000003069.2	TMEM155_protein_coding	chr3:72221395-72227624	+	2400	12.5604	405.253	12.5604	405.253	0	0	-	986	910	1148	963	1174	0	0	0	0	0	9.24866	9.1065	9.14848	9.2086	9.30502	5.30952	5.29943	5.31951	5.32049	5.3397	12.5126	10.8208	11.5036	12.0286	13.2052	0	0	0	0	0
ENSCJAG00000005930.2	TGFBI_protein_coding	chr2:32819873-32854435	+	2846	12.4606	464.397	12.4606	464.397	0	0	-	2161	3647	3770	3524	2655	2	0	1	0	0	10.4707	11.0114	10.8255	11.015	10.564	5.89187	5.82062	5.87371	5.84377	5.86489	23.126	36.5704	31.8573	37.1193	25.1836	0.0183622	0	0.00921009	0	0
ENSCJAG00000005554.3	WWC2_protein_coding	chr3:6148268-6273209	-	6929	11.699	554.178	11.699	554.178	0	0	-	1896	2390	3340	2281	2596	0	1	1	2	0	10.2608	10.4659	10.6257	10.4553	10.4768	5.71521	5.73538	5.75847	5.79092	5.74838	8.3339	9.84366	11.5925	9.86856	10.114	0	0.00358836	0.00378293	0.00768358	0
ENSCJAG00000019457.3	SHTN1_protein_coding	chr12:104549707-104849329	-	4973	11.5066	337.287	11.5066	337.287	0	0	-	1144	995	1219	864	1337	0	0	2	0	0	9.43918	9.23085	9.24098	9.11785	9.47535	5.34183	5.33159	5.42209	5.35295	5.37242	7.00629	5.70997	5.89505	5.20828	7.25774	0	0	0.0105417	0	0
ENSCJAG00000015987.2	protein_coding	chr3:85443440-85452608	-	1050	11.0397	309.802	11.0397	309.802	0	0	-	270	338	407	371	424	0	0	0	0	0	7.45041	7.61771	7.61148	7.7445	7.76851	4.99852	4.99218	5.00481	5.00543	5.01761	7.83168	9.18664	9.32196	10.5921	10.901	0	0	0	0	0
ENSCJAG00000006965.2	SP5_protein_coding	chr6:47840172-47842812	-	1944	11.0106	299.524	11.0106	299.524	0	0	-	702	400	477	421	615	0	0	0	0	1	8.59612	7.96409	7.94749	8.05295	8.32918	5.08099	5.07304	5.08886	5.08964	5.14169	10.9982	5.87209	5.90098	6.4921	8.54018	0	0	0	0	0.014217
ENSCJAG00000019455.3	ENO4_protein_coding	chr12:104592146-104624004	+	2226	10.8861	303.876	10.8861	303.876	0	0	-	302	288	379	301	356	0	0	0	0	0	7.50237	7.41014	7.48828	7.48688	7.5431	4.97713	4.97125	4.98297	4.98354	4.99486	4.13202	3.6923	4.09464	4.0536	4.31731	0	0	0	0	0
ENSCJAG00000001676.2	MYBPC1_protein_coding	chr9:91743835-91844618	+	3987	10.7367	289.415	10.7367	289.415	0	0	-	244	325	416	261	228	0	0	0	0	0	7.23937	7.4614	7.51373	7.28976	7.06703	4.93852	4.93306	4.94395	4.94449	4.95501	1.86391	2.3263	2.50928	1.96243	1.54375	0	0	0	0	0
ENSCJAG00000019440.2	HSPA12A_protein_coding	chr12:104406111-104482016	-	5731	10.5243	283.895	10.5243	283.895	0	0	-	452	558	628	527	652	2	0	0	0	0	8.17787	8.34288	8.26583	8.32212	8.42929	5.19574	5.11953	5.13568	5.13648	5.15199	2.40209	2.77864	2.63531	2.75664	3.07118	0.00911862	0	0	0	0
ENSCJAG00000003390.2	NDST3_protein_coding	chr3:75355663-75560502	-	5989	10.4917	434.68	10.4917	434.68	0	0	-	1174	796	1108	950	1318	0	4	0	0	0	9.45629	8.9779	9.12583	9.20962	9.44808	5.33258	5.45385	5.34261	5.3436	5.3629	5.97027	3.79304	4.44926	4.7552	5.94086	0	0.0166063	0	0	0
ENSCJAG00000006115.2	CRABP2_protein_coding	chr18:10767833-10774678	-	574	10.4398	3043.69	10.4398	3043.69	0	0	-	19781	22174	25108	20100	20250	14	17	15	21	16	13.5424	13.617	13.5337	13.5457	13.4244	7.66038	7.68343	7.68187	7.74936	7.71436	1049.58	1102.46	1051.97	1049.74	952.36	0.637303	0.736383	0.68498	0.973894	0.770393
ENSCJAG00000005181.2	CAV1_protein_coding	chr8:85401253-85437833	+	2672	10.3405	322.031	10.3405	322.031	0	0	-	846	708	694	568	781	0	2	1	0	0	8.9454	8.70123	8.47699	8.50823	8.72837	5.1979	5.25693	5.2427	5.20773	5.22497	9.64305	7.56181	6.24633	6.37252	7.89047	0	0.0186106	0.00980985	0	0
ENSCJAG00000005864.1	S100A9_protein_coding	chr18:7327638-7335870	+	380	10.3199	260.774	10.3199	260.774	0	0	-	285	169	184	179	268	0	0	0	0	0	7.20105	6.69437	6.60568	6.7745	7.03404	4.84144	4.83711	4.84575	4.84618	4.85457	22.8424	12.6921	11.6449	14.1211	19.0388	0	0	0	0	0
ENSCJAG00000016887.2	FAM169B_protein_coding	chr6:9189602-9240969	+	766	10.2156	625.365	10.2156	625.365	0	0	-	1256	1125	1528	1149	1611	2	0	1	2	1	9.61217	9.43509	9.55867	9.49932	9.75189	5.5036	5.42559	5.48137	5.51619	5.5035	49.9392	41.9134	47.973	44.9666	56.7747	0.068223	0	0.0342192	0.0695033	0.0360807
ENSCJAG00000008685.2	ST8SIA6_protein_coding	chr7:15153326-15224984	-	1198	9.89642	248.549	9.89642	248.549	0	0	-	167	148	173	145	183	0	0	0	0	0	6.54735	6.40961	6.38199	6.42248	6.523	4.76914	4.76588	4.77239	4.77271	4.77906	4.24561	3.52561	3.47289	3.62836	4.12366	0	0	0	0	0
ENSCJAG00000002100.1	CCR3_protein_coding	chr15:21933333-22025886	+	1320	9.80234	564.758	9.80234	564.758	0	0	-	794	824	1139	963	1295	2	0	1	3	0	9.00884	8.99465	9.13514	9.20369	9.40764	5.39158	5.31298	5.36822	5.43678	5.35255	18.3201	17.8149	20.7516	21.8701	26.484	0.03959	0	0.0198575	0.0604995	0
ENSCJAG00000006208.2	LGR4_protein_coding	chr11:90464568-90577358	-	5270	9.79749	231.593	9.79749	231.593	0	0	-	455	231	272	256	468	1	0	1	0	0	7.91623	7.21498	7.18882	7.34466	7.82248	4.98765	4.94864	4.99441	4.9615	4.97332	2.62955	1.25092	1.24125	1.45623	2.39731	0.00495814	0	0.0049738	0	0
ENSCJAG00000013127.2	CCDC149_protein_coding	chr3:166165748-166335643	+	6866	9.68484	264.392	9.68484	264.392	0	0	-	459	309	492	272	782	0	3	0	0	0	8.08213	7.63869	7.90752	7.55118	8.50666	5.03086	5.12164	5.0382	5.03892	5.0531	2.03605	1.28435	1.72331	1.18758	3.07462	0	0.0108639	0	0	0
ENSCJAG00000001494.2	TRPM3_protein_coding	chr1:98205720-98562501	+	6154	9.66611	523.538	9.66611	523.538	0	0	-	898	673	933	694	1352	2	2	1	1	0	9.10154	8.73815	8.88001	8.81031	9.41475	5.34494	5.33407	5.32111	5.32211	5.30472	4.44426	3.12095	3.64608	3.38066	5.93072	0.00849185	0.00808052	0.00425933	0.0043256	0
ENSCJAG00000000700.2	EPAS1_protein_coding	chr14:61498258-61588071	-	5516	9.55351	1136.58	9.55351	1136.58	0	0	-	1416	2969	3978	3066	1974	10	3	3	2	1	9.96216	10.7402	10.8526	10.82	10.1948	6.0521	5.85674	5.88145	5.85302	5.84433	7.81843	15.3608	17.3437	16.6628	9.66075	0.0473702	0.0135227	0.0142559	0.00965184	0.00501049
ENSCJAG00000018379.2	IL7R_protein_coding	chr2:167706658-167726757	-	1947	9.19515	205.914	9.19515	205.914	0	0	-	91	72	101	87	153	0	0	0	0	0	5.71283	5.53095	5.62381	5.67441	5.99588	4.51964	4.51767	4.52161	4.5218	4.52566	1.42349	1.05535	1.24755	1.33953	2.12136	0	0	0	0	0
ENSCJAG00000011240.2	WSCD1_protein_coding	chr5:98259303-98313974	+	2800	9.14589	1443.7	9.14589	1443.7	0	0	-	1834	1771	2066	1707	2108	2	7	8	0	1	10.1644	10.0684	10.0234	10.0691	10.1822	5.70909	5.83782	5.89208	5.65738	5.71164	19.949	18.0505	17.7449	18.2757	20.3236	0.0186639	0.0621594	0.0748912	0	0.00987066
ENSCJAG00000006480.2	ATL1_protein_coding	chr10:75125053-75241347	+	2935	9.03156	1084.51	9.03156	1084.51	0	0	-	1626	1308	1386	1222	1737	0	2	7	3	3	9.94318	9.64473	9.49494	9.61083	9.87901	5.51284	5.56706	5.73995	5.62315	5.64614	16.873	12.7183	11.3568	12.4814	15.9764	0	0.0169429	0.0625156	0.0272093	0.0282499
ENSCJAG00000014314.2	GC_protein_coding	chr3:122884829-122925404	+	1797	8.93346	199.432	8.93346	199.432	0	0	-	61	87	102	82	89	0	0	0	0	0	5.32658	5.51074	5.49112	5.49635	5.48013	4.42501	4.4234	4.42663	4.42679	4.42996	1.03386	1.38166	1.36507	1.36793	1.337	0	0	0	0	0
ENSCJAG00000008188.2	AQP3_protein_coding	chr1:135495475-135502106	-	1409	8.93058	3043.69	8.93058	3043.69	0	0	-	4789	5486	5997	5339	6109	11	11	15	13	11	11.5799	11.678	11.5562	11.69	11.7177	6.62375	6.6102	6.71096	6.67615	6.66429	103.518	111.115	102.359	113.592	117.044	0.203991	0.19411	0.279048	0.245605	0.215767
ENSCJAG00000003124.2	LTA_protein_coding	chr4:32103820-32106025	+	1573	8.84604	414.979	8.84604	414.979	0	0	-	485	1379	1573	1308	463	1	1	2	6	2	8.47978	9.55376	9.48459	9.53643	8.30494	5.31471	5.30392	5.36048	5.49112	5.38313	9.3906	25.0187	24.0493	24.9275	7.94585	0.0166112	0.0158066	0.0333273	0.101538	0.0351403
ENSCJAG00000003119.2	CBLN2_protein_coding	chr13:110094570-110102351	-	2905	8.59636	146.32	8.59636	146.32	0	0	-	18	102	134	63	24	0	0	0	0	0	4.47924	5.30633	5.36369	5.02578	4.53206	4.09406	4.09269	4.09543	4.09557	4.09825	0.188715	1.00204	1.10933	0.65012	0.223025	0	0	0	0	0
ENSCJAG00000017174.2	GPA33_protein_coding	chr18:39138112-39175925	+	2367	8.58618	1699.25	8.58618	1699.25	0	0	-	1493	2283	2671	2300	2049	12	2	3	5	8	9.98374	10.4032	10.3609	10.454	10.1992	6.06653	5.79599	5.84887	5.90686	6.01318	19.2106	27.5256	27.138	29.1292	23.3686	0.132469	0.0210087	0.0332217	0.056231	0.0934106
ENSCJAG00000014430.2	COL4A1_protein_coding	chr1:25496933-25652842	-	7478	8.45305	166.521	8.45305	166.521	0	0	-	54	84	155	109	53	0	0	0	0	1	5.28582	5.52024	5.80922	5.71958	5.21057	4.42353	4.42174	4.42531	4.42549	4.45335	0.219932	0.32057	0.498481	0.436959	0.191328	0	0	0	0	0.00369589
ENSCJAG00000009092.2	S100A6_protein_coding	chr18:7446111-7447964	-	687	8.43741	2958.55	8.43741	2958.55	0	0	-	4888	5818	6235	4940	3618	20	10	15	18	16	11.593	11.7356	11.5905	11.59	11.1085	6.76408	6.57438	6.69443	6.74798	6.74185	216.698	241.683	218.264	215.561	142.167	0.760682	0.361918	0.572312	0.697461	0.643676
ENSCJAG00000015889.2	PRKAA2_protein_coding	chr7:91868590-91932674	+	2347	8.40881	176.885	8.40881	176.885	0	0	-	79	69	116	76	98	1	0	0	0	0	5.51666	5.40449	5.60975	5.48463	5.57722	4.47686	4.45351	4.45687	4.45703	4.46033	1.02517	0.839006	1.18863	0.970733	1.1272	0.0111331	0	0	0	0
ENSCJAG00000005199.2	TFEC_protein_coding	chr8:84804737-85013957	-	7185	8.28836	159.328	8.28836	159.328	0	0	-	81	40	51	34	60	0	0	0	0	0	5.05656	4.66299	4.68641	4.60976	4.82169	4.05233	4.05132	4.05334	4.05345	4.05543	0.343351	0.158878	0.170705	0.141857	0.22543	0	0	0	0	0
ENSCJAG00000009130.2	EVA1C_protein_coding	chr21:36456645-36567125	+	2436	8.28346	166.521	8.28346	166.521	0	0	-	56	75	125	87	60	0	0	0	1	0	5.22986	5.3692	5.57289	5.48391	5.20178	4.38198	4.38045	4.38352	4.40556	4.38668	0.70015	0.878645	1.23406	1.07063	0.664909	0	0	0	0.0109277	0
ENSCJAG00000000606.3	ANO2_protein_coding	chr9:17295106-17655187	-	3841	8.25185	165.473	8.25185	165.473	0	0	-	47	94	77	88	83	0	0	1	0	0	5.12148	5.49319	5.25714	5.47416	5.37057	4.36926	4.36776	4.39246	4.3709	4.37385	0.372678	0.698414	0.482112	0.686812	0.58334	0	0	0.00682424	0	0
ENSCJAG00000000823.2	WDR72_protein_coding	chr10:30748831-30933416	-	5821	8.16677	165.348	8.16677	165.348	0	0	-	51	72	91	81	74	0	1	0	0	0	5.12072	5.28351	5.30956	5.37614	5.25811	4.34051	4.35919	4.34191	4.34204	4.34478	0.266841	0.352991	0.375964	0.417145	0.34318	0	0.00427139	0	0	0
ENSCJAG00000004660.2	NHS_protein_coding	chrX:15876802-15981723	+	9185	8.16011	163.068	8.16011	163.068	0	0	-	44	49	64	36	54	0	0	0	0	0	4.6637	4.6909	4.72816	4.57105	4.70328	4.00974	4.00884	4.01063	4.01072	4.01248	0.1459	0.152246	0.167573	0.117496	0.158709	0	0	0	0	0
ENSCJAG00000011542.2	ITGA4_protein_coding	chr6:36999191-37053105	-	2789	8.09825	2893.18	8.09825	2893.18	0	0	-	7406	5860	9747	6432	11643	33	36	26	47	18	12.216	11.8893	12.2494	12.0386	12.5974	7.31943	7.33664	7.25019	7.48749	7.16918	80.8752	59.9623	84.0474	69.1348	112.695	0.309168	0.320938	0.244356	0.448594	0.178373
ENSCJAG00000002935.1	PAGE4_protein_coding	chrX:48298010-48302715	+	501	8.06118	156.471	8.06118	156.471	0	0	-	88	70	76	60	45	0	0	1	0	0	5.36072	5.19256	5.13192	5.12641	4.92687	4.27217	4.27087	4.29447	4.27361	4.27617	5.34965	3.9874	3.64819	3.59015	2.42473	0	0	0.0523192	0	0
ENSCJAG00000003109.2	TNF_protein_coding	chr4:32107291-32110021	+	1657	7.75586	360.895	7.75586	360.895	0	0	-	821	2505	3629	2908	863	5	19	19	4	6	9.31439	10.4938	10.695	10.707	9.23592	5.85122	6.1602	6.19491	5.837	5.91886	15.0904	43.1434	52.6704	52.6103	14.0597	0.0788455	0.2851	0.300559	0.0642601	0.100077
ENSCJAG00000003237.2	GNAI1_protein_coding	chr8:67697734-67784689	-	3621	7.72551	145.781	7.72551	145.781	0	0	-	67	47	60	43	53	0	0	1	0	0	4.98223	4.77494	4.80072	4.75068	4.79814	4.10072	4.09972	4.12136	4.10183	4.1038	0.563543	0.370424	0.398497	0.355991	0.395126	0	0	0.00723886	0	0
ENSCJAG00000011399.2	WNT6_protein_coding	chr6:135234759-135250477	+	1442	7.70654	424.82	7.70654	424.82	0	0	-	222	379	407	326	226	3	2	2	0	1	7.20687	7.66299	7.54666	7.55348	7.11311	5.0872	5.05103	5.06482	5.00265	5.04675	4.68887	7.50072	6.78783	6.77722	4.23089	0.0543608	0.0344851	0.0363549	0	0.0191663
ENSCJAG00000010867.2	ELOVL4_protein_coding	chr4:78428819-78460094	-	3126	7.65917	1276.26	7.65917	1276.26	0	0	-	856	788	1044	794	1043	3	10	3	7	1	9.08382	8.94145	9.0351	8.98924	9.16417	5.47859	5.65982	5.48948	5.60881	5.44456	8.33998	7.19393	8.03181	7.61431	9.00707	0.0250762	0.0795386	0.0251554	0.0596092	0.00884128
ENSCJAG00000015394.2	CNTN4_protein_coding	chr15:54308934-54898109	+	4036	7.65566	137.462	7.65566	137.462	0	0	-	26	33	56	34	26	0	0	0	0	0	4.08416	4.15001	4.2876	4.17481	4.04593	3.66498	3.66437	3.66559	3.66565	3.66685	0.196202	0.233342	0.333687	0.252538	0.173904	0	0	0	0	0
ENSCJAG00000012805.2	DGKI_protein_coding	chr8:108319544-108775476	+	5726	7.63213	277.221	7.63213	277.221	0	0	-	137	180	282	178	156	1	4	0	0	0	6.47936	6.66166	6.88176	6.68302	6.48619	4.86056	4.93154	4.83693	4.83729	4.84435	0.728701	0.89712	1.1844	0.931897	0.735464	0.00456329	0.017369	0	0	0
ENSCJAG00000008817.2	TSSK1B_protein_coding	chr10:45917711-45919728	-	1947	7.59035	136.115	7.59035	136.115	0	0	-	36	30	32	24	43	0	0	0	0	0	4.15882	4.07322	4.03143	4.01224	4.18208	3.62582	3.62524	3.6264	3.62646	3.62761	0.563141	0.439728	0.395263	0.369526	0.596198	0	0	0	0	0
ENSCJAG00000018566.2	ZBED9_protein_coding	chr4:457480-468818	+	3981	7.52757	134.427	7.52757	134.427	0	0	-	22	29	45	28	36	0	0	0	0	0	3.94143	4.01261	4.10345	4.01303	4.0637	3.58064	3.58009	3.58119	3.58125	3.58234	0.16831	0.207891	0.271846	0.210846	0.244117	0	0	0	0	0
ENSCJAG00000009146.2	SRRM4_protein_coding	chr9:109748361-109922510	+	5288	7.4868	125.013	7.4868	125.013	0	0	-	19	37	47	35	17	0	0	0	0	0	3.85253	4.05133	4.07098	4.04393	3.79594	3.53411	3.53359	3.53463	3.53469	3.53572	0.109432	0.199682	0.213751	0.198416	0.0867852	0	0	0	0	0
ENSCJAG00000002299.2	FAIM_protein_coding	chr17:37958387-37980050	-	1301	7.45806	133.564	7.45806	133.564	0	0	-	48	30	64	35	50	0	0	1	0	0	4.61773	4.40233	4.64134	4.4746	4.58102	3.93338	3.93257	3.95294	3.93427	3.93586	1.12368	0.658072	1.18305	0.806473	1.03748	0	0	0.0201475	0	0
ENSCJAG00000005136.2	PTK7_protein_coding	chr4:44367940-44473681	+	4399	7.4111	2373.72	7.4111	2373.72	0	0	-	1468	2127	2431	2096	1885	13	16	9	15	10	9.97952	10.336	10.2678	10.3615	10.1196	6.15776	6.2041	6.08163	6.21693	6.13382	10.1637	13.7988	13.2902	14.2836	11.5677	0.0772181	0.0904342	0.0536275	0.0907698	0.0628276
ENSCJAG00000012527.1	PRR18_protein_coding	chr4:167372344-167376067	-	2720	7.37875	1114.38	7.37875	1114.38	0	0	-	745	629	774	608	805	5	5	3	8	2	8.84173	8.61087	8.62558	8.6142	8.79367	5.4632	5.45186	5.41387	5.55995	5.4018	8.34195	6.5995	6.84343	6.70091	7.98942	0.048032	0.0457054	0.0289102	0.0782934	0.020322
ENSCJAG00000014295.2	NPFFR2_protein_coding	chr3:122545531-122638815	-	1652	7.37774	122.396	7.37774	122.396	0	0	-	36	36	19	25	24	0	0	0	0	0	3.98314	3.96459	3.71971	3.8522	3.80833	3.46256	3.46207	3.46305	3.4631	3.46406	0.663702	0.621902	0.276596	0.453659	0.392184	0	0	0	0	0
ENSCJAG00000012784.2	MTSS1_protein_coding	chr16:70055366-70247525	+	5136	7.36015	3043.69	7.36015	3043.69	0	0	-	5752	5008	6280	5193	7329	36	45	35	34	43	11.8722	11.6562	11.6919	11.7402	12.0082	7.24006	7.32016	7.24525	7.23501	7.3713	34.1094	27.8271	29.406	30.3105	38.5219	0.18315	0.217848	0.178625	0.176221	0.231392
ENSCJAG00000007898.2	FRMPD3_protein_coding	chrX:96197146-96218734	+	4002	7.34986	120.814	7.34986	120.814	0	0	-	24	41	58	63	23	0	1	0	0	0	4.2384	4.42128	4.49182	4.64534	4.18765	3.82485	3.84204	3.82562	3.82569	3.82721	0.182648	0.292372	0.34854	0.471914	0.155145	0	0.00621283	0	0	0
ENSCJAG00000014318.2	SLC4A4_protein_coding	chr3:123120228-123482364	-	8243	7.34944	394.542	7.34944	394.542	0	0	-	183	250	341	265	184	2	1	2	1	2	6.90078	7.13246	7.24039	7.21886	6.80149	4.99597	4.96232	5.00184	4.97339	5.01382	0.676155	0.865534	0.994881	0.96374	0.602588	0.00633978	0.00301635	0.0063598	0.00322938	0.00670578
ENSCJAG00000018954.1	CDH6_protein_coding	chr2:172019349-172166658	-	4484	7.23449	235.149	7.23449	235.149	0	0	-	93	149	202	169	92	3	0	1	1	0	5.99544	6.30916	6.39907	6.43865	5.90441	4.78227	4.70585	4.73732	4.73766	4.71719	0.631681	0.948309	1.0834	1.12985	0.553873	0.0174818	0	0.00584565	0.00593661	0
ENSCJAG00000021489.1	RPSA_protein_coding	chr16:50891776-50892684	-	882	7.21381	205.28	7.21381	205.28	0	0	-	102	112	105	105	127	1	1	1	0	1	5.90027	5.93128	5.75742	5.91158	5.96991	4.64342	4.64066	4.64618	4.62269	4.65186	3.52218	3.62392	2.86301	3.56878	3.88708	0.0296252	0.0281902	0.0297187	0	0.0313354
ENSCJAG00000006946.2	GREB1_protein_coding	chr14:96935952-97039190	-	7442	7.13917	3043.69	7.13917	3043.69	0	0	-	4745	5298	6622	4954	6191	26	35	37	65	47	11.6441	11.7119	11.744	11.6781	11.8062	7.10341	7.19809	7.25532	7.5362	7.40143	19.419	20.3166	21.3994	19.9556	22.4574	0.0912879	0.116935	0.13032	0.232503	0.174547
ENSCJAG00000012754.2	RHCG_protein_coding	chr6:17874967-17902397	+	1425	7.13253	114.568	7.13253	114.568	0	0	-	15	30	38	19	20	0	0	0	0	0	3.52586	3.70081	3.71696	3.57813	3.56412	3.27389	3.27349	3.27429	3.27434	3.27513	0.320595	0.600808	0.641314	0.399703	0.378881	0	0	0	0	0
ENSCJAG00000002017.3	FHDC1_protein_coding	chr3:39545877-39581350	-	3402	7.10873	546.616	7.10873	546.616	0	0	-	238	322	361	246	384	7	2	2	0	1	7.28222	7.51723	7.44394	7.30065	7.61627	5.22644	5.08447	5.09801	5.03707	5.0803	2.1307	2.70116	2.55197	2.1677	3.04709	0.0537642	0.0146171	0.0154097	0	0.008124
ENSCJAG00000016455.2	ATP2B2_protein_coding	chr15:62254825-62382402	-	3781	7.08162	112.32	7.08162	112.32	0	0	-	23	25	28	11	30	0	0	0	0	0	3.59472	3.60481	3.58293	3.42603	3.63903	3.23656	3.23617	3.23695	3.23699	3.23776	0.185268	0.188696	0.178096	0.0872138	0.214192	0	0	0	0	0
ENSCJAG00000006973.2	ERICH2_protein_coding	chr6:47764396-47776495	-	582	7.07037	112.647	7.07037	112.647	0	0	-	53	37	32	19	29	0	1	0	0	0	4.36324	4.18318	4.06233	3.97505	4.06902	3.64829	3.66487	3.64892	3.64898	3.65021	2.77353	1.8143	1.3223	0.978655	1.34513	0	0.0427212	0	0	0
ENSCJAG00000001542.2	PLSCR1_protein_coding	chr17:30661335-30757193	+	3481	6.98483	2410.15	6.98483	2410.15	0	0	-	1338	1820	2121	1610	1525	11	13	19	16	12	9.83432	10.1186	10.0726	10.0239	9.84245	6.06757	6.09666	6.24984	6.19171	6.13399	11.7066	14.921	14.6534	13.865	11.8264	0.0825692	0.0928552	0.14307	0.122355	0.0952756
ENSCJAG00000001164.2	MACC1_protein_coding	chr8:35788612-35914837	+	2778	6.94695	96.8127	6.94695	96.8127	0	0	-	29	12	38	7	22	0	0	0	0	0	3.51681	3.30607	3.52644	3.24022	3.41167	3.12695	3.12666	3.12723	3.12726	3.12782	0.317941	0.123276	0.328968	0.0755379	0.213786	0	0	0	0	0
ENSCJAG00000001740.2	SALL1_protein_coding	chr20:4986445-5001919	-	5366	6.93875	135.846	6.93875	135.846	0	0	-	52	56	61	66	107	0	3	0	0	0	5.06683	5.0797	5.02614	5.18885	5.41569	4.28932	4.34535	4.29059	4.29072	4.29323	0.295143	0.297829	0.273389	0.368716	0.538296	0	0.0139007	0	0	0
ENSCJAG00000016763.2	METTL27_protein_coding	chr2:7954395-7961077	+	883	6.93604	100.035	6.93604	100.035	0	0	-	32	19	16	9	28	0	0	0	0	0	3.54963	3.39746	3.3252	3.27279	3.47637	3.12982	3.12953	3.1301	3.13013	3.13069	1.10375	0.614076	0.435774	0.305549	0.856023	0	0	0	0	0
ENSCJAG00000021488.3	IQANK1_protein_coding	chr16:50872415-50898764	-	1573	6.90926	1401.09	6.90926	1401.09	-3.34917	1048.89	chr16:50898628-50898764	1784	2101	3116	2113	3206	16	12	12	42	26	10.2839	10.4095	10.6329	10.4575	10.8023	6.39255	6.29895	6.32767	6.81413	6.6188	34.5419	38.1177	47.6399	40.2689	55.0203	0.265779	0.189679	0.199964	0.710763	0.456824
ENSCJAG00000002600.2	DOK5_protein_coding	chr5:48377954-48554036	+	1939	6.88638	84.3788	6.88638	84.3788	0	0	-	6	33	36	23	5	0	0	0	0	0	3.12277	3.48003	3.44479	3.37355	3.09396	3.00795	3.00759	3.00831	3.00835	3.00906	0.094244	0.485697	0.446505	0.35559	0.0696114	0	0	0	0	0
ENSCJAG00000000719.2	CD27_protein_coding	chr9:18190955-18217967	+	2002	6.88145	3043.69	6.88145	3043.69	-6.09598	3204.42	chr9:18217768-18217968	7293	11018	11466	10111	9519	122	77	66	97	87	12.3272	12.7408	12.5626	12.6852	12.4892	8.31835	8.04119	8.00147	8.20495	8.18091	110.949	157.061	137.737	151.401	128.356	1.5923	0.956299	0.864129	1.28977	1.20105
ENSCJAG00000012523.2	PROM1_protein_coding	chr3:175269882-175377084	+	3775	6.85286	174.607	6.85286	174.607	0	0	-	360	462	427	411	445	14	4	2	0	0	7.85452	8.05176	7.7845	7.9722	7.94268	5.5185	5.2601	5.21819	5.15471	5.16769	2.90446	3.49264	2.72028	3.2638	3.18223	0.0969038	0.0263457	0.0138871	0	0
ENSCJAG00000009521.2	ADAMTS15_protein_coding	chr11:28558512-28583670	+	2857	6.83083	1838.95	6.83083	1838.95	0	0	-	888	1010	1212	1006	1304	18	9	7	10	7	9.22557	9.30984	9.29736	9.34579	9.5079	6.0056	5.79058	5.76578	5.84381	5.79138	9.46636	10.0888	10.2022	10.5557	12.3213	0.164624	0.0783248	0.0642224	0.0931738	0.0677161
ENSCJAG00000003102.2	LTB_protein_coding	chr4:32112499-32114369	-	893	6.82564	1700.59	6.82564	1700.59	0	0	-	28536	70347	84651	59541	34401	681	478	445	460	529	14.399	15.3745	15.3627	15.2243	14.4698	10.6691	10.4184	10.4146	10.4368	10.564	973.245	2248.14	2279.73	1998.77	1039.94	19.9262	13.3089	13.0619	13.7123	16.3723
ENSCJAG00000013560.2	TNS4_protein_coding	chr5:112281704-112303602	-	2148	6.80347	1216.91	6.80347	1216.91	0	0	-	2981	3819	4559	3564	4261	72	20	14	34	43	11.0151	11.2374	11.2173	11.2016	11.2786	7.37829	6.77001	6.69954	7.00314	7.14943	42.2677	50.7393	51.0431	49.7396	53.5507	0.875846	0.231506	0.170841	0.421356	0.553272
ENSCJAG00000072406.1	ADGRD1_protein_coding	chr9:122151963-122224239	+	1170	6.79623	96.7768	6.79623	96.7768	0	0	-	17	18	9	20	30	0	0	0	0	0	3.27272	3.27463	3.12356	3.30947	3.39488	2.99733	2.99701	2.99765	2.99768	2.99831	0.442531	0.439052	0.184994	0.51244	0.692187	0	0	0	0	0
ENSCJAG00000020589.2	TENM1_protein_coding	chrX:112307519-112885361	-	12956	6.77453	519.956	6.77453	519.956	0	0	-	166	289	424	281	285	2	6	2	3	1	6.92079	7.37194	7.55169	7.38012	7.29258	5.06975	5.16899	5.07619	5.10564	5.05837	0.390227	0.636585	0.78704	0.650181	0.59383	0.00403356	0.0115146	0.0040463	0.00616388	0.00213321
ENSCJAG00000019795.3	PDCD1_protein_coding	chr6:158383684-158390770	-	867	6.71267	1046.62	6.71267	1046.62	0	0	-	420	566	656	574	525	11	3	7	2	5	8.14595	8.3974	8.35084	8.44993	8.24713	5.56474	5.34246	5.47545	5.33118	5.44092	14.754	18.6306	18.1965	19.8469	16.3466	0.331515	0.0860338	0.21163	0.0614066	0.159388
ENSCJAG00000014063.2	KLF2_protein_coding	chr22:15316885-15320869	+	1789	6.69818	2468.91	6.69818	2468.91	0	0	-	2244	1652	1979	1744	2400	22	21	19	21	21	10.4879	10.0911	10.0759	10.1922	10.4247	6.42685	6.39263	6.38964	6.42757	6.45933	38.2026	26.3529	26.6034	29.2237	36.215	0.321323	0.291861	0.278382	0.312473	0.324424
ENSCJAG00000009082.2	S100A4_protein_coding	chr18:7455391-7457535	-	512	6.69036	2451.96	6.69036	2451.96	0	0	-	5512	4698	4941	4341	4703	78	65	34	48	30	11.7998	11.5599	11.3966	11.5129	11.4783	7.60044	7.47423	7.19939	7.35648	7.18243	327.884	261.862	232.085	254.167	247.967	3.98065	3.15653	1.74063	2.4956	1.61941
ENSCJAG00000018720.2	protein_coding	chr14:65411584-65412945	+	165	6.64998	128.131	6.64998	128.131	0	0	-	44	44	63	53	78	1	1	0	0	1	4.81331	4.79065	4.87064	4.89729	5.04671	4.16436	4.16279	4.14623	4.14634	4.16917	8.12174	7.61023	9.18245	9.62922	12.7614	0.15836	0.150689	0	0	0.167502
ENSCJAG00000008122.3	THEM5_protein_coding	chr18:5877503-5884283	-	832	6.62575	91.4275	6.62575	91.4275	0	0	-	44	17	15	15	33	0	0	0	0	1	3.91138	3.5798	3.51285	3.55959	3.75188	3.30004	3.29959	3.3005	3.30054	3.32001	1.61068	0.583116	0.433581	0.540464	1.07073	0	0	0	0	0.0332186
ENSCJAG00000005193.2	TES_protein_coding	chr8:85068881-85117862	+	1674	6.61191	3043.69	6.61191	3043.69	0	0	-	1798	1807	2287	1915	1841	16	34	21	17	18	10.2308	10.1804	10.2259	10.2863	10.1203	6.30704	6.58604	6.41587	6.34334	6.39283	32.7126	30.8058	32.8558	34.2936	29.6884	0.249743	0.504999	0.328823	0.270332	0.297181
ENSCJAG00000015521.2	ACOT11_protein_coding	chr7:89820223-89879714	+	3132	6.58939	91.1571	6.58939	91.1571	0	0	-	12	28	16	15	11	0	0	0	0	0	3.03051	3.20609	3.03859	3.06813	2.99875	2.84433	2.8441	2.84456	2.84458	2.84504	0.116692	0.255132	0.122857	0.143572	0.0948111	0	0	0	0	0
ENSCJAG00000015907.2	FYB2_protein_coding	chr7:91942988-92054154	-	3593	6.55016	593.847	6.55016	593.847	0	0	-	271	332	362	299	215	7	4	5	0	1	7.39206	7.53553	7.43628	7.47168	7.07296	5.23693	5.15197	5.19432	5.05104	5.09327	2.29717	2.637	2.423	2.49467	1.61536	0.0509062	0.0276802	0.0364764	0	0.00769214
ENSCJAG00000014614.2	MTA3_protein_coding	chr14:65273157-65470657	-	2022	6.503	994.265	6.503	994.265	0	0	-	466	408	560	422	596	5	13	6	2	3	8.20047	8.0179	8.14098	8.08812	8.32558	5.38235	5.56797	5.41998	5.30463	5.35227	7.01916	5.75849	6.66053	6.25649	7.95707	0.0646128	0.159856	0.0777801	0.0263301	0.0410057
ENSCJAG00000007838.3	PADI2_protein_coding	chr7:50944937-50999608	-	4370	6.456	312.889	6.456	312.889	0	0	-	282	134	139	95	240	3	2	1	2	3	7.0742	6.39854	6.27907	6.16568	6.82259	4.87959	4.84874	4.83117	4.859	4.89619	1.96539	0.87509	0.764954	0.65169	1.48258	0.0179378	0.0113793	0.00599815	0.012183	0.0189734
ENSCJAG00000004071.2	FAM184A_protein_coding	chr4:118868322-118990067	-	4363	6.44803	1233.77	6.44803	1233.77	0	0	-	1343	1040	1271	970	2040	10	28	11	16	17	9.76952	9.43681	9.44382	9.40202	10.0955	5.9672	6.29884	6.00437	6.11531	6.16612	9.375	6.80264	7.00587	6.66478	12.6221	0.0598886	0.159566	0.0660855	0.09762	0.107688
ENSCJAG00000012866.2	WNT7B_protein_coding	chr1:205666628-205709284	-	3884	6.44689	90.15	6.44689	90.15	0	0	-	23	13	16	21	38	0	1	0	0	0	3.55034	3.40318	3.40614	3.52108	3.67683	3.18824	3.20384	3.18863	3.18867	3.18944	0.180355	0.0955198	0.0990701	0.162084	0.264115	0	0.00640159	0	0	0
ENSCJAG00000008331.1	JAZF1_protein_coding	chr8:27505413-27855850	+	3188	6.41939	2182.12	6.41939	2182.12	0	0	-	2643	3025	3437	2905	3437	56	51	46	27	15	10.8351	10.9296	10.8545	10.9262	10.9909	7.16463	7.09271	7.0777	6.83585	6.66982	25.2499	27.0792	25.9277	27.3166	29.1038	0.458986	0.397758	0.378214	0.22545	0.13004
ENSCJAG00000001038.2	DMXL2_protein_coding	chr10:28581869-28763905	-	10580	6.41496	530.081	6.41496	530.081	-1.50023	9.56782	chr10:28763592-28763904	3080	2523	3787	2559	4476	44	84	44	23	14	11.0203	10.7405	10.9767	10.798	11.3034	7.05686	7.40954	7.07593	6.79843	6.67502	8.86636	6.80551	8.60819	7.25076	11.4207	0.108667	0.197406	0.10901	0.057869	0.0365718
ENSCJAG00000033792.1	MAGEA11_protein_coding	chrX:64726712-64727009	-	297	6.38204	153.947	6.38204	153.947	0	0	-	67	57	54	58	72	0	3	0	1	0	5.13487	5.02062	4.90049	5.04885	5.10779	4.23749	4.2922	4.23865	4.25895	4.24106	6.87067	5.47706	4.3726	5.85424	6.54432	0	0.251149	0	0.0896288	0
ENSCJAG00000011772.2	ENTPD6_protein_coding	chr5:30614917-30636394	+	1933	6.37443	190.735	6.37443	190.735	0	0	-	82	62	85	60	98	2	1	1	0	1	5.45865	5.26524	5.33611	5.26732	5.49504	4.44541	4.42319	4.42725	4.40613	4.43142	1.292	0.915354	1.05752	0.930505	1.36862	0.0270351	0.0128628	0.0135602	0	0.0142979
ENSCJAG00000007201.1	C10orf105_protein_coding	chr12:52401023-52422303	+	501	6.32603	450.656	6.32603	450.656	0	0	-	157	161	219	171	191	5	4	1	1	1	6.60349	6.58369	6.67875	6.66281	6.66454	5.00656	4.97736	4.91295	4.91335	4.92132	9.54426	9.17101	10.5126	10.2319	10.2916	0.260773	0.198513	0.0523192	0.0531333	0.0551654
ENSCJAG00000012652.1	CFAP52_protein_coding	chr5:72180919-72251034	-	2189	6.31463	84.1705	6.31463	84.1705	0	0	-	9	20	12	12	15	0	0	0	0	0	2.75405	2.89468	2.76073	2.79642	2.81733	2.60197	2.60175	2.6022	2.60222	2.60267	0.125221	0.260743	0.131837	0.164337	0.184984	0	0	0	0	0
ENSCJAG00000019349.2	THNSL2_protein_coding	chr14:19443412-19459079	-	3761	6.302	87.4008	6.302	87.4008	0	0	-	29	15	24	11	22	1	0	0	0	0	3.50978	3.32205	3.38595	3.27155	3.39388	3.10062	3.08429	3.08497	3.085	3.08568	0.234842	0.11382	0.153465	0.0876776	0.157909	0.00694746	0	0	0	0
ENSCJAG00000014520.2	OPRK1_protein_coding	chr16:6204277-6226057	-	1782	6.29113	400.61	6.29113	400.61	0	0	-	201	134	172	142	223	3	3	1	4	1	6.78619	6.4155	6.46105	6.48973	6.77128	4.93529	4.93008	4.88902	4.96568	4.89729	3.43533	2.14598	2.32125	2.3888	3.3782	0.0439889	0.0418582	0.0147093	0.0597526	0.0155095
ENSCJAG00000001739.2	TRPC1_protein_coding	chr17:33911822-33989777	-	4023	6.25706	917.835	6.25706	917.835	0	0	-	361	358	418	323	394	6	3	3	8	6	7.81119	7.75492	7.71886	7.6918	7.7776	5.33217	5.24338	5.25912	5.39363	5.36049	2.73299	2.53958	2.49878	2.40686	2.64384	0.03897	0.0185412	0.0195465	0.0529351	0.0412198
ENSCJAG00000011140.2	HAPLN1_protein_coding	chr2:124341997-124435369	+	4677	6.24876	83.5501	6.24876	83.5501	0	0	-	10	12	18	9	17	0	0	0	0	0	2.71188	2.73283	2.7721	2.69511	2.7843	2.54604	2.54583	2.54626	2.54628	2.5467	0.0651198	0.0732223	0.0925565	0.0576865	0.0981228	0	0	0	0	0
ENSCJAG00000007145.2	INPP4A_protein_coding	chr14:2583409-2736050	+	3982	6.22807	1379.32	6.22807	1379.32	-1.64771	0	chr14:2583409-2583629	907	1082	1575	1077	1528	20	30	8	23	7	9.32498	9.46014	9.65656	9.49538	9.75594	6.16916	6.32216	5.92623	6.24248	5.92638	6.93724	7.75453	9.51221	8.108	10.3588	0.131238	0.187321	0.0526608	0.153756	0.0485849
ENSCJAG00000020585.2	SH2D1A_protein_coding	chrX:112279224-112303711	+	1568	6.20176	3043.69	6.20176	3043.69	0	0	-	59985	63932	76232	64082	70438	1241	1034	1010	892	720	15.364	15.3789	15.3568	15.4245	15.4058	11.3806	11.2282	11.2565	11.1737	11.0727	1165.14	1163.59	1169.21	1225.15	1212.69	20.6802	16.3961	16.8839	15.1434	12.6909
ENSCJAG00000015728.3	EPB41L3_protein_coding	chr13:51985056-52287306	+	5567	6.20045	3043.69	6.20045	3043.69	-5.94691	3204.42	chr13:52287288-52287304	6759	6272	7731	6137	8286	111	94	93	97	117	12.1836	12.0415	12.0575	12.0593	12.2743	8.14921	8.02995	8.06415	8.09073	8.24602	36.9778	32.1524	33.3977	33.0472	40.1802	0.520992	0.41983	0.437885	0.463826	0.580857
ENSCJAG00000012239.3	RAP1GAP2_protein_coding	chr5:60404303-60470761	-	1977	6.19704	204.108	6.19704	204.108	0	0	-	82	65	85	58	121	0	3	1	1	1	5.50731	5.33872	5.3836	5.29548	5.68364	4.43888	4.49753	4.46215	4.46236	4.46655	1.26325	0.938287	1.03398	0.879469	1.65222	0	0.0377295	0.0132584	0.0134647	0.0139797
ENSCJAG00000005167.2	PLAC8_protein_coding	chr3:111084711-111110670	+	1356	6.12469	1884.15	6.12469	1884.15	0	0	-	1818	1710	1603	1365	1931	13	30	21	33	33	10.2206	10.0972	9.81421	9.89132	10.1507	6.24039	6.51902	6.4077	6.60173	6.63717	40.8333	35.9887	28.4299	30.1767	38.4424	0.250503	0.550083	0.405937	0.647826	0.672603
ENSCJAG00000014593.2	HAAO_protein_coding	chr14:65235721-65259480	+	1280	6.10081	914.906	6.10081	914.906	0	0	-	482	400	597	371	727	7	6	13	10	4	8.2716	8.03579	8.2422	7.99827	8.56629	5.48527	5.44858	5.6419	5.57297	5.43303	11.4688	8.91824	11.2167	8.68887	15.3325	0.142895	0.116549	0.266215	0.207967	0.0863683
ENSCJAG00000014269.1	ARL4C_protein_coding	chr6:150889367-150892592	-	3029	6.07853	2272.59	6.07853	2272.59	0	0	-	3928	4157	5226	4096	4657	56	58	44	91	98	11.4239	11.4307	11.4689	11.4562	11.4761	7.4557	7.45445	7.35669	7.75614	7.84573	39.496	39.1661	41.4927	40.5378	41.5045	0.483079	0.476097	0.380761	0.799735	0.894193
ENSCJAG00000009055.2	S100A2_protein_coding	chr18:7476245-7480961	-	1211	6.06506	82.9193	6.06506	82.9193	0	0	-	23	36	29	26	13	1	0	1	0	0	3.72859	3.86062	3.72664	3.76181	3.56805	3.38274	3.3659	3.38365	3.36682	3.36768	0.578448	0.848374	0.575912	0.643618	0.289793	0.0215767	0	0.0216448	0	0
ENSCJAG00000011630.1	NRIP3_protein_coding	chr11:72418773-72438529	-	1777	6.04141	624.311	6.04141	624.311	0	0	-	459	254	406	221	375	5	7	10	4	2	7.99748	7.38396	7.64247	7.29096	7.68137	5.26508	5.30684	5.39943	5.24718	5.20348	7.86694	4.0792	5.49466	3.72824	5.69681	0.0735211	0.0979439	0.147507	0.0599207	0.0311062
ENSCJAG00000042994.3	GABBR2_protein_coding	chr1:141432852-141453923	-	939	6.01599	85.2357	6.01599	85.2357	0	0	-	20	21	38	21	25	0	1	0	1	0	3.66054	3.66043	3.78227	3.67014	3.68861	3.34144	3.35672	3.34186	3.35857	3.34272	0.648701	0.638238	0.97324	0.670429	0.718725	0	0.026479	0	0.0283491	0
ENSCJAG00000002445.2	TTC29_protein_coding	chr3:45932398-46179913	+	1850	6.00004	76.033	6.00004	76.033	0	0	-	9	9	13	12	12	0	0	0	0	0	2.48242	2.47591	2.5009	2.52403	2.50673	2.33365	2.33347	2.33383	2.33384	2.3342	0.148167	0.138835	0.168995	0.19445	0.175105	0	0	0	0	0
ENSCJAG00000017996.2	CD276_protein_coding	chr10:15898865-16036078	+	3372	5.99394	749.401	5.99394	749.401	0	0	-	350	263	301	308	369	7	5	8	5	2	7.70266	7.38804	7.33578	7.56898	7.63661	5.31261	5.25387	5.34647	5.2714	5.20152	3.16127	2.22586	2.14675	2.73818	2.95411	0.0542426	0.036868	0.0621872	0.0394718	0.0163926
ENSCJAG00000010148.2	RXRA_protein_coding	chr1:178433483-178543455	+	2762	5.99259	861.194	5.99259	861.194	0	0	-	514	1063	1302	1156	629	24	8	17	14	15	8.61892	9.32922	9.33879	9.46024	8.69978	6.11339	5.76609	5.99626	5.93405	5.98426	5.66787	10.9835	11.3368	12.5468	6.14774	0.227048	0.0720167	0.161333	0.13493	0.150097
ENSCJAG00000009788.2	PDGFD_protein_coding	chr11:1522692-1759485	-	2212	5.99195	64.2569	5.99195	64.2569	0	0	-	3	18	9	16	8	0	0	0	0	0	2.3449	2.55785	2.41222	2.53979	2.4124	2.29034	2.29015	2.29052	2.29054	2.29089	0.0413063	0.232229	0.0978497	0.216837	0.0976322	0	0	0	0	0
ENSCJAG00000013357.2	LMOD3_protein_coding	chr15:45373835-45388562	-	2634	5.98559	1120.91	5.98559	1120.91	0	0	-	573	450	590	443	717	13	10	8	11	5	8.49726	8.20223	8.28	8.22361	8.60169	5.68223	5.60124	5.57622	5.65075	5.51728	6.62551	4.87558	5.38689	5.04182	7.34838	0.128961	0.0943955	0.079611	0.111168	0.0524637
ENSCJAG00000004339.2	SH2D1B_protein_coding	chr18:25185811-25205283	-	468	5.96903	82.739	5.96903	82.739	0	0	-	18	27	34	15	27	1	0	0	1	0	3.59336	3.69188	3.70499	3.54889	3.6704	3.3176	3.30106	3.30187	3.31855	3.30271	1.17141	1.64644	1.74717	0.960826	1.55742	0.0558321	0	0	0.0568798	0
ENSCJAG00000019976.2	SEC14L5_protein_coding	chr12:5058249-5117633	+	2317	5.90672	71.2375	5.90672	71.2375	0	0	-	9	10	10	14	8	0	0	0	0	0	2.39695	2.40474	2.37986	2.46621	2.36778	2.24822	2.24805	2.24839	2.2484	2.24874	0.118303	0.12317	0.103795	0.181135	0.0932078	0	0	0	0	0
ENSCJAG00000016406.3	EPB41L4A_protein_coding	chr2:94524460-94803747	+	2246	5.8892	698.795	5.8892	698.795	0	0	-	383	286	360	279	573	9	4	10	5	6	7.88181	7.55522	7.59043	7.56662	8.15928	5.42116	5.28543	5.4557	5.33057	5.37534	5.19361	3.634	3.85474	3.72386	6.88705	0.104704	0.044281	0.116705	0.0592604	0.0738322
ENSCJAG00000006984.2	GAD1_protein_coding	chr6:47701717-47745983	-	3793	5.87284	590.07	5.87284	590.07	0	0	-	316	187	275	221	306	10	3	5	3	3	7.481	6.96562	7.13418	7.14324	7.33835	5.30034	5.12539	5.19095	5.13916	5.15186	2.53738	1.40698	1.74362	1.74666	2.17784	0.0688885	0.0196655	0.034553	0.0210544	0.0218596
ENSCJAG00000015947.2	LEF1_protein_coding	chr3:85451186-85572700	+	4212	5.86138	3043.69	5.86138	3043.69	0	0	-	2941	3770	4463	3641	3676	71	83	60	74	53	11.0579	11.2786	11.2493	11.2816	11.1684	7.51183	7.58359	7.43712	7.55884	7.40943	21.2661	25.5436	25.4824	25.9138	23.56	0.440453	0.489955	0.373389	0.467679	0.34777
ENSCJAG00000035527.1	MT2A_protein_coding	chr20:10655860-10657481	+	523	5.85678	98.3202	5.85678	98.3202	0	0	-	155	229	285	8	147	4	5	4	0	2	6.413	6.70466	6.72923	4.87153	6.27147	4.72891	4.74784	4.73486	4.62279	4.69024	9.02631	12.4958	13.1052	0.458551	7.58759	0.199843	0.237703	0.200473	0	0.10569
ENSCJAG00000014373.2	PLEKHH2_protein_coding	chr14:64226492-64371410	-	7162	5.84784	566.422	5.84784	566.422	0	0	-	185	193	234	171	238	1	9	2	5	2	6.84252	6.83631	6.83715	6.76583	6.9539	4.98976	5.17041	5.02082	5.09672	5.03118	0.786716	0.769046	0.785748	0.715749	0.897079	0.00364834	0.0312446	0.00731972	0.018584	0.00771791
ENSCJAG00000016026.2	COL25A1_protein_coding	chr3:84420438-84819660	+	2636	5.84707	66.6967	5.84707	66.6967	0	0	-	8	13	14	4	11	0	0	0	0	0	2.31715	2.37828	2.36018	2.25566	2.34234	2.19	2.18986	2.19014	2.19016	2.19045	0.0924326	0.140743	0.127728	0.0454898	0.112651	0	0	0	0	0
ENSCJAG00000015146.2	GXYLT2_protein_coding	chr15:49284729-49388547	+	1735	5.83276	574.755	5.83276	574.755	0	0	-	295	167	294	209	310	3	7	3	8	3	7.39948	6.85347	7.17656	7.07712	7.33292	5.12204	5.21299	5.12848	5.25444	5.14161	5.17849	2.74692	4.07521	3.61115	4.82337	0.0451805	0.100315	0.0453232	0.122742	0.0477888
ENSCJAG00000007671.2	NPY_protein_coding	chr8:31381538-31389096	-	560	5.82866	1568.58	5.82866	1568.58	0	0	-	10577	10831	10971	9947	10086	111	181	162	247	284	12.8441	12.8135	12.6072	12.7594	12.6498	8.5086	8.77692	8.74919	9.03552	9.18334	575.248	551.963	471.151	532.48	486.205	5.17922	8.03632	7.58273	11.7412	14.0163
ENSCJAG00000019018.2	ASRGL1_protein_coding	chr11:118047418-118071234	+	1208	5.82391	1465.58	5.82391	1465.58	0	0	-	613	538	688	495	628	9	9	13	10	15	8.61227	8.42768	8.4811	8.38103	8.51117	5.64728	5.63531	5.75223	5.68446	5.82363	15.4552	12.71	13.6969	12.2839	14.034	0.194673	0.185243	0.282082	0.220362	0.343185
ENSCJAG00000016769.2	STX1A_protein_coding	chr2:8076951-8096868	+	1445	5.78366	488.645	5.78366	488.645	0	0	-	176	155	188	185	167	3	1	4	1	8	6.69858	6.55518	6.55646	6.72925	6.55739	4.97762	4.92432	5.00689	4.9327	5.11265	3.70958	3.06121	3.1289	3.83798	3.11987	0.0542479	0.0172068	0.0725589	0.018422	0.153012
ENSCJAG00000012661.2	ITGA9_protein_coding	chr17:67913965-68270107	+	3761	5.78053	59.4146	5.78053	59.4146	0	0	-	4	12	5	8	18	0	0	0	0	0	2.1759	2.29102	2.17436	2.23834	2.35431	2.10534	2.10518	2.10549	2.10551	2.10581	0.0323919	0.0910557	0.0319719	0.0637655	0.129198	0	0	0	0	0
ENSCJAG00000010841.2	DPEP1_protein_coding	chr20:44035545-44053771	+	1486	5.76518	308.691	5.76518	308.691	0	0	-	236	120	119	119	210	5	2	1	0	8	6.87212	6.28086	6.13451	6.30223	6.66877	4.9419	4.86585	4.84893	4.82261	5.03063	4.83697	2.30458	1.92588	2.40064	3.81495	0.0879186	0.033464	0.0176392	0	0.148791
ENSCJAG00000009928.2	PRRX1_protein_coding	chr18:35809564-35884257	-	820	5.74439	148.863	5.74439	148.863	0	0	-	32	51	58	58	51	1	1	0	3	0	4.58256	4.7624	4.73354	4.84426	4.72893	4.08483	4.08341	4.0673	4.12314	4.06918	1.18855	1.77495	1.70105	2.12038	1.67898	0.0318651	0.0303217	0	0.0973894	0
ENSCJAG00000001983.2	SLC5A8_protein_coding	chr9:91314317-91370566	-	3748	5.73602	17.0045	5.73602	17.0045	0	0	-	0	19	15	33	0	0	0	0	0	1	2.47687	2.77929	2.68662	2.96109	2.47579	2.4753	2.47505	2.47555	2.47558	2.4945	0	0.144672	0.0962484	0.263945	0	0	0	0	0	0.00737403
ENSCJAG00000009422.2	NUCB2_protein_coding	chr11:80841255-80883936	+	1366	5.73328	2363.93	5.73328	2363.93	0	0	-	1399	1711	2035	1548	1431	47	41	31	20	25	9.9423	10.1071	10.084	10.0383	9.83298	6.80044	6.70767	6.60955	6.43431	6.55096	31.1923	35.7461	35.8274	33.9719	28.2799	0.899035	0.746277	0.594853	0.389748	0.505817
ENSCJAG00000016220.1	KCTD19_protein_coding	chr20:20997285-21033809	-	2918	5.72158	65.2913	5.72158	65.2913	0	0	-	8	10	10	11	6	0	0	0	0	0	2.21508	2.23692	2.21329	2.25556	2.17485	2.088	2.08787	2.08814	2.08815	2.08842	0.0834997	0.0978011	0.082417	0.113007	0.0555078	0	0	0	0	0
ENSCJAG00000022026.2	GPRIN3_protein_coding	chr3:104703572-104763809	+	3262	5.71255	411.318	5.71255	411.318	0	0	-	113	117	180	168	206	4	6	2	2	2	6.26304	6.2521	6.43414	6.56056	6.63854	4.93672	4.9747	4.89428	4.8947	4.90292	1.05505	1.0236	1.32706	1.54392	1.70479	0.032041	0.0457335	0.0160711	0.0163211	0.0169453
ENSCJAG00000007663.2	MYH6_protein_coding	chr10:47438381-47466209	-	5919	5.70918	264.563	5.70918	264.563	0	0	-	1495	2590	3113	2322	2595	124	46	47	17	16	10.1526	10.7015	10.6895	10.6216	10.6223	7.62143	6.96715	7.01774	6.59988	6.60995	7.6926	12.4876	12.6483	11.7602	11.8352	0.547398	0.193231	0.208136	0.0764548	0.0747095
ENSCJAG00000010645.2	TCN2_protein_coding	chr1:193442361-193465420	+	1854	5.69361	2687.28	5.69361	2687.28	0	0	-	1246	1307	1327	1249	1457	30	21	27	34	25	9.73886	9.73597	9.5434	9.72727	9.77465	6.47239	6.31002	6.44331	6.55116	6.4448	20.4686	20.1185	17.2133	20.1954	21.2148	0.422806	0.281628	0.381727	0.488173	0.372679
ENSCJAG00000021928.2	CLDN4_protein_coding	chr2:7964007-7965623	-	1581	5.69116	60.6801	5.69116	60.6801	0	0	-	18	19	20	3	40	0	0	0	2	0	3.3213	3.32259	3.28981	3.08303	3.5335	3.02457	3.02422	3.02492	3.05866	3.02564	0.346754	0.342966	0.304229	0.0568838	0.682993	0	0	0	0.0336746	0
ENSCJAG00000016363.2	ZNF185_protein_coding	chrX:139640667-139703130	+	2100	5.64457	113.364	5.64457	113.364	0	0	-	44	31	36	26	49	3	0	0	0	1	4.40861	4.24939	4.23505	4.20181	4.40323	3.83609	3.78402	3.78536	3.78543	3.80577	0.638137	0.421281	0.412273	0.371153	0.62989	0.0373277	0	0	0	0.0131609
ENSCJAG00000008761.2	TRAV8-3_protein_coding	chr10:45938255-45938961	+	599	5.6385	536.389	5.6385	536.389	0	0	-	251	223	242	203	374	14	5	5	3	1	7.26928	7.11934	7.02324	7.06934	7.52447	5.39231	5.18557	5.20064	5.14929	5.10433	12.7623	10.6245	9.71607	10.1594	16.8552	0.610704	0.207544	0.218797	0.133321	0.04614
ENSCJAG00000019719.2	FAM3D_protein_coding	chr15:34678225-34699884	-	1021	5.60889	62.5992	5.60889	62.5992	0	0	-	9	7	10	6	10	0	0	0	0	0	2.12439	2.09036	2.1083	2.07923	2.1226	1.98327	1.98315	1.9834	1.98341	1.98366	0.268471	0.19566	0.235546	0.176167	0.264401	0	0	0	0	0
ENSCJAG00000002417.3	KRT9_protein_coding	chr5:113258428-113410195	-	7076	5.60636	314.776	5.60636	314.776	0	0	-	81	172	186	176	111	9	1	4	2	0	5.96639	6.48639	6.39683	6.53462	6.09999	4.98884	4.80937	4.88823	4.84134	4.79675	0.34864	0.693697	0.63216	0.745631	0.423471	0.0332341	0.00351382	0.0148174	0.00752396	0
ENSCJAG00000009244.2	CYP7B1_protein_coding	chr16:16957507-17153738	-	2418	5.59518	57.9429	5.59518	57.9429	0	0	-	3	12	12	7	8	0	0	0	0	0	2.00703	2.13139	2.10432	2.06736	2.07007	1.9567	1.95658	1.95683	1.95684	1.95708	0.0377873	0.14163	0.119351	0.0867843	0.0893145	0	0	0	0	0
ENSCJAG00000006265.2	BBOX1_protein_coding	chr11:90128689-90214182	+	1876	5.5837	65.0544	5.5837	65.0544	0	0	-	10	20	12	10	9	0	0	0	1	0	2.65644	2.77345	2.64853	2.65465	2.6272	2.49955	2.49937	2.49973	2.51451	2.50011	0.162348	0.304247	0.153833	0.159796	0.129508	0	0	0	0.0141896	0
ENSCJAG00000015928.2	SGMS2_protein_coding	chr3:85671970-85759078	-	2166	5.5718	420.486	5.5718	420.486	0	0	-	106	143	151	134	176	3	3	4	5	1	6.15768	6.34316	6.24018	6.32154	6.44892	4.88279	4.87832	4.91002	4.93274	4.84665	1.49049	1.88411	1.67657	1.85458	2.19352	0.0361903	0.0344373	0.0484061	0.0614491	0.0127599
ENSCJAG00000006877.2	MYO3B_protein_coding	chr6:47902165-48406367	-	4776	5.56305	59.5569	5.56305	59.5569	0	0	-	13	5	21	5	18	1	0	0	0	0	2.65809	2.53918	2.70388	2.54204	2.69647	2.47481	2.46037	2.46072	2.46074	2.46108	0.0829009	0.0298769	0.105744	0.0313838	0.101741	0.00547098	0	0	0	0
ENSCJAG00000005804.2	TNFRSF11B_protein_coding	chr16:75964657-75993107	+	2045	5.5627	807.818	5.5627	807.818	0	0	-	409	383	489	343	271	10	8	12	2	11	7.97234	7.85992	7.90985	7.7895	7.4669	5.49294	5.43606	5.54901	5.29812	5.54961	6.09131	5.34484	5.75066	5.02805	3.57737	0.127772	0.0972666	0.153811	0.026034	0.148663
ENSCJAG00000009860.2	TMPRSS11A_protein_coding	chr3:126071680-126132158	+	2456	5.56221	53.2275	5.56221	53.2275	0	0	-	6	8	15	10	2	0	0	0	0	0	2.01729	2.04133	2.10053	2.07356	1.95033	1.92029	1.92017	1.92041	1.92042	1.92065	0.0744052	0.0929589	0.146881	0.122059	0.0219831	0	0	0	0	0
ENSCJAG00000001171.2	ITGB8_protein_coding	chr8:35529766-35605520	-	4268	5.49871	279.565	5.49871	279.565	0	0	-	66	89	129	87	96	7	2	1	0	1	5.50824	5.66146	5.78076	5.67034	5.66419	4.70013	4.59974	4.58402	4.56213	4.58885	0.470977	0.595107	0.726888	0.611074	0.607205	0.0428552	0.0116512	0.0061415	0	0.0064756
ENSCJAG00000022642.2	PTAFR_protein_coding	chr7:62335451-62378793	-	1782	5.47746	564.004	5.47746	564.004	0	0	-	225	191	236	249	253	16	4	3	2	3	7.11245	6.92789	6.94459	7.19082	7.10849	5.40078	5.1387	5.12633	5.10059	5.13865	3.84552	3.05883	3.18498	4.18881	3.83267	0.234608	0.0558109	0.0441278	0.0298763	0.0465284
ENSCJAG00000008813.2	TRAV8-6_protein_coding	chr10:45935125-45935611	+	360	5.47677	292.411	5.47677	292.411	0	0	-	2511	2945	3215	2757	3112	173	56	71	30	25	10.8128	10.9336	10.8148	10.9019	10.9136	8.017	7.24033	7.41681	6.98668	6.94775	212.434	233.46	214.773	229.58	233.359	12.5566	3.8677	5.16957	2.21831	1.9193
ENSCJAG00000001653.2	PDGFC_protein_coding	chr3:35260595-35476596	+	3055	5.47038	203.235	5.47038	203.235	0	0	-	82	52	57	65	71	2	2	1	1	2	5.33369	5.05275	5.00428	5.19021	5.1794	4.34974	4.34743	4.33221	4.33239	4.3568	0.817491	0.48576	0.44871	0.637825	0.627387	0.017106	0.0162774	0.00858	0.00871351	0.0180935
ENSCJAG00000012591.2	MT1X_protein_coding	chr20:10645554-10657381	+	238	5.46727	107.722	5.46727	107.722	0	0	-	156	231	289	11	149	6	7	4	1	2	6.45481	6.74764	6.77669	4.99471	6.31933	4.83069	4.84689	4.78727	4.70628	4.74358	19.9631	27.699	29.2027	1.38553	16.9004	0.658725	0.731287	0.440536	0.111848	0.232251
ENSCJAG00000020452.2	RGMA_protein_coding	chr6:14377650-14428169	+	1670	5.4659	220.381	5.4659	220.381	0	0	-	376	247	279	211	340	19	8	6	1	2	7.73062	7.29319	7.2302	7.18569	7.51992	5.55394	5.31917	5.28923	5.15561	5.19643	6.85728	4.22095	4.01781	3.78761	5.49605	0.297281	0.119108	0.0941745	0.01594	0.0330992
ENSCJAG00000017622.2	TNFSF11_protein_coding	chr5:155750246-155793054	+	2715	5.45872	55.7898	5.45872	55.7898	0	0	-	3	26	26	20	10	0	2	0	0	0	2.92533	3.21573	3.168	3.15909	3.01533	2.87385	2.90121	2.87408	2.87411	2.87457	0.0336536	0.273296	0.230306	0.220831	0.0994302	0	0.0183158	0	0	0
ENSCJAG00000036236.1	Metazoa_SRP_misc_RNA	chr14:61436256-61436541	+	285	5.45527	55.6094	5.45527	55.6094	0	0	-	7	7	5	11	7	0	0	0	0	0	1.9527	1.94772	1.90563	2.00767	1.94086	1.8407	1.84059	1.84082	1.84083	1.84105	0.748055	0.700943	0.421917	1.15704	0.663042	0	0	0	0	0
ENSCJAG00000013079.2	MPP7_protein_coding	chr7:25362783-25629059	-	2671	5.41954	231.559	5.41954	231.559	0	0	-	52	67	88	68	86	1	1	4	3	0	5.15983	5.2695	5.31646	5.29854	5.37299	4.40602	4.40412	4.46667	4.44784	4.39014	0.592939	0.715863	0.792338	0.763193	0.869186	0.00978263	0.00930878	0.0392541	0.0298986	0
ENSCJAG00000022794.2	FGFBP2_protein_coding	chr3:175380952-175384030	+	958	5.40113	183.962	5.40113	183.962	0	0	-	324	512	584	494	384	36	8	8	4	3	7.85415	8.25352	8.19215	8.25483	7.89968	6.04212	5.51883	5.54035	5.43684	5.42501	10.3005	15.2522	14.6605	15.4583	10.8207	0.981899	0.207631	0.218889	0.111147	0.0865486
ENSCJAG00000034432.1	protein_coding	chr8:103779584-103780148	-	454	5.39581	124.166	5.39581	124.166	0	0	-	53	27	42	27	47	1	1	0	1	2	4.55087	4.26104	4.34969	4.27313	4.44278	3.8634	3.86223	3.84683	3.86468	3.88533	3.5555	1.69722	2.22482	1.78282	2.79467	0.0575538	0.054766	0	0.0586338	0.121753
ENSCJAG00000015693.2	AZGP1_protein_coding	chr2:11958636-11968400	+	1261	5.38398	61.1761	5.38398	61.1761	0	0	-	13	10	11	11	8	0	1	0	0	0	2.53217	2.48214	2.46928	2.50178	2.44518	2.3257	2.34013	2.32588	2.3259	2.32625	0.313985	0.226315	0.209787	0.261503	0.171263	0	0.0197175	0	0	0
ENSCJAG00000015564.2	FAM151A_protein_coding	chr7:89878568-89894275	-	2004	5.38384	46.9048	5.38384	46.9048	0	0	-	8	14	5	6	2	0	0	0	0	0	1.87773	1.95519	1.81313	1.84549	1.77652	1.74485	1.74474	1.74497	1.74498	1.74522	0.121583	0.19937	0.0600032	0.0897538	0.0269414	0	0	0	0	0
ENSCJAG00000020086.2	STC1_protein_coding	chr13:14288306-14301073	+	3846	5.35237	1470.97	5.35237	1470.97	0	0	-	7720	6048	7272	6718	8275	155	156	126	255	251	12.4047	12.0737	12.0617	12.2332	12.3431	8.52996	8.51209	8.42082	8.90524	8.93974	61.1348	44.8778	45.4723	52.3637	58.0827	1.05306	1.00851	0.858736	1.76496	1.80372
ENSCJAG00000019270.2	TDRD1_protein_coding	chr12:101855261-101901094	+	3649	5.34671	53.1254	5.34671	53.1254	0	0	-	7	5	7	5	11	0	0	0	0	0	1.84639	1.81254	1.82407	1.81528	1.8861	1.73474	1.73464	1.73485	1.73486	1.73506	0.0584258	0.0391044	0.0461345	0.0410767	0.081378	0	0	0	0	0
ENSCJAG00000018992.1	GABRA4_protein_coding	chr3:143798340-143868492	+	3728	5.34224	49.999	5.34224	49.999	0	0	-	3	4	9	11	8	0	0	0	0	0	1.77108	1.78385	1.83402	1.88734	1.83403	1.72095	1.72084	1.72105	1.72106	1.72127	0.024509	0.0306206	0.0580589	0.0884537	0.0579298	0	0	0	0	0
ENSCJAG00000000649.2	ME3_protein_coding	chr11:51163906-51396931	+	2310	5.34186	51.2687	5.34186	51.2687	0	0	-	8	9	10	3	5	0	0	0	0	0	1.85239	1.86063	1.85082	1.77567	1.79883	1.72617	1.72606	1.72627	1.72628	1.72649	0.105477	0.111188	0.104109	0.0389322	0.0584314	0	0	0	0	0
ENSCJAG00000012242.2	SLCO1C1_protein_coding	chr9:745068-800236	-	3459	5.32409	41.326	5.32409	41.326	0	0	-	572	319	492	456	553	0	1	0	29	32	8.43664	7.81037	8.04264	8.19493	8.27829	5.31374	5.33677	5.32066	5.9645	6.04501	5.03647	2.6319	3.42071	3.95197	4.31581	0	0.00718814	0	0.223178	0.255684
ENSCJAG00000000296.2	KRTAP10-1_protein_coding	chr21:48363223-48410929	-	1977	5.31018	45.1064	5.31018	45.1064	0	0	-	1	11	6	8	8	0	0	0	0	0	1.70403	1.84772	1.76372	1.81133	1.79965	1.68657	1.68647	1.68667	1.68668	1.68688	0.0154054	0.158787	0.0729872	0.121306	0.109237	0	0	0	0	0
ENSCJAG00000019861.2	ITGB3_protein_coding	chr5:80576916-80638135	+	4681	5.29969	90.0819	5.29969	90.0819	0	0	-	11	56	74	70	10	3	1	2	0	0	4.04303	4.58775	4.63508	4.72877	4.00229	3.87142	3.8321	3.85462	3.81481	3.81652	0.0715706	0.341412	0.380185	0.44829	0.0576699	0.016746	0.00531163	0.0111993	0	0
ENSCJAG00000015218.2	TBX18_protein_coding	chr4:83526851-83554740	-	1972	5.2977	55.8811	5.2977	55.8811	0	0	-	15	15	4	21	18	0	1	0	1	0	2.98699	2.97697	2.80161	3.06308	3.00041	2.74447	2.75941	2.74473	2.7609	2.74527	0.231667	0.217077	0.0487815	0.319236	0.246407	0	0.0126084	0	0.0134989	0
ENSCJAG00000034914.1	BPIFB4_protein_coding	chr5:4197168-4225696	-	1922	5.29732	46.9715	5.29732	46.9715	0	0	-	11	7	6	7	2	0	0	0	0	0	1.85115	1.78949	1.75993	1.79313	1.71266	1.68265	1.68255	1.68275	1.68276	1.68296	0.174309	0.103938	0.0750758	0.10918	0.0280908	0	0	0	0	0
ENSCJAG00000012285.2	C10orf90_protein_coding	chr12:114400089-114647135	-	3149	5.28264	42.7444	5.28264	42.7444	0	0	-	1	5	7	6	15	0	0	0	0	0	1.65784	1.72103	1.73316	1.73964	1.84879	1.63947	1.63936	1.63958	1.63959	1.6398	0.00967181	0.0453134	0.0534598	0.0571186	0.12859	0	0	0	0	0
ENSCJAG00000012835.3	ACSL6_protein_coding	chr2:73490299-73749892	+	4423	5.27829	745.038	5.27829	745.038	-1.07317	0	chr2:73530600-73530736	361	265	309	254	319	9	10	15	3	5	7.73289	7.39882	7.36377	7.39388	7.50241	5.40542	5.41736	5.54249	5.26774	5.33527	2.48583	1.70985	1.68013	1.72154	1.94698	0.0531686	0.0562147	0.0888941	0.0180555	0.0312433
ENSCJAG00000003103.2	ACPP_protein_coding	chr17:43957352-44009709	-	2029	5.26045	42.3411	5.26045	42.3411	0	0	-	11	10	16	12	0	0	1	0	0	0	2.36348	2.34167	2.38697	2.37576	2.18403	2.1837	2.19831	2.18387	2.18388	2.18421	0.165117	0.140652	0.189644	0.177296	0	0	0.0122542	0	0	0
ENSCJAG00000033076.5	ABCG1_protein_coding	chr21:46157637-46212491	+	2061	5.25914	293.084	5.25914	293.084	-1.61372	105.512	chr21:46157636-46157680	771	650	841	656	937	8	8	16	39	35	9.00757	8.77834	8.84417	8.82613	9.08304	5.81519	5.80332	6.00341	6.38402	6.3628	11.3935	9.00046	9.81341	9.54168	12.273	0.101424	0.0965114	0.203489	0.503722	0.469347
ENSCJAG00000005003.2	SULF1_protein_coding	chr16:21815630-21982603	+	5120	5.25778	94.7409	5.25778	94.7409	0	0	-	40	17	32	27	26	1	0	2	0	1	4.07312	3.78815	3.90792	3.92572	3.88087	3.5315	3.51447	3.54914	3.51551	3.53448	0.237942	0.0947563	0.150308	0.158086	0.137086	0.0051034	0	0.010239	0	0.00539802
ENSCJAG00000022231.2	C3orf70_protein_coding	chr15:6698465-6699014	-	549	5.24361	206.876	5.24361	206.876	0	0	-	141	64	64	54	128	1	5	5	1	1	5.98056	5.42146	5.31508	5.34661	5.82204	4.5222	4.60108	4.61003	4.52485	4.52957	7.82217	3.32688	2.80356	2.94863	6.29399	0.0475946	0.226446	0.238724	0.0484877	0.0503422
ENSCJAG00000012739.2	TSPAN2_protein_coding	chr7:151128278-151171520	-	1971	5.23597	40.0783	5.23597	40.0783	0	0	-	3	5	14	10	1	0	0	0	0	0	1.65077	1.67838	1.76951	1.75322	1.61595	1.60077	1.60068	1.60087	1.60088	1.60106	0.046357	0.0723957	0.170822	0.152094	0.0136962	0	0	0	0	0
ENSCJAG00000011246.2	PCTP_protein_coding	chr5:101590096-101614942	-	696	5.22618	121.065	5.22618	121.065	0	0	-	38	26	41	34	35	3	1	1	0	0	4.2899	4.13572	4.22681	4.24134	4.21226	3.78777	3.75344	3.75566	3.73809	3.73931	1.66286	1.06609	1.4167	1.46443	1.35752	0.112627	0.0357238	0.0376608	0	0
ENSCJAG00000013753.2	NRP1_protein_coding	chr7:29992631-30151038	-	3609	5.22526	42.8793	5.22526	42.8793	0	0	-	1	4	11	7	10	0	0	0	0	0	1.61912	1.66445	1.73739	1.71171	1.74013	1.60174	1.60165	1.60184	1.60185	1.60203	0.00843905	0.0316302	0.0733006	0.0581447	0.0747999	0	0	0	0	0
ENSCJAG00000006542.2	CAMK2N1_protein_coding	chr7:54494146-54498132	-	2328	5.22179	2014.68	5.22179	2014.68	0	0	-	2356	3674	3986	3207	2396	74	90	84	103	96	10.8015	11.2373	11.1109	11.1274	10.6849	7.53933	7.63626	7.63653	7.76978	7.76548	30.8228	45.0387	41.1771	41.2967	27.7838	0.830574	0.961228	0.94579	1.17776	1.13971
ENSCJAG00000012679.2	USP43_protein_coding	chr5:71937796-72178823	-	3674	5.21466	426.913	5.21466	426.913	0	0	-	118	143	136	144	183	9	1	4	6	1	6.26895	6.3762	6.19674	6.4098	6.51282	5.04264	4.86761	4.94448	4.98879	4.88138	0.97819	1.11078	0.890229	1.17496	1.34462	0.0640078	0.00676749	0.0285377	0.0434727	0.00752255
ENSCJAG00000037242.1	Metazoa_SRP_misc_RNA	chr2:189083671-189083968	-	297	5.20714	45.5035	5.20714	45.5035	0	0	-	6	11	4	7	3	0	0	0	0	0	1.69601	1.76046	1.65153	1.70962	1.64375	1.59927	1.59918	1.59937	1.59938	1.59957	0.615283	1.05698	0.323896	0.706547	0.27268	0	0	0	0	0
ENSCJAG00000003176.2	PDE5A_protein_coding	chr3:74387352-74518067	+	7047	5.19111	966.871	5.19111	966.871	-1.25469	33.9798	chr3:74509824-74509896	906	719	899	659	1319	19	36	14	34	29	9.25693	8.96234	8.99293	8.91087	9.52628	6.14356	6.39597	6.06066	6.40632	6.36413	3.91565	2.91175	3.06801	2.80337	5.05276	0.0704497	0.127018	0.0520742	0.128434	0.113736
ENSCJAG00000001691.1	ASIC5_protein_coding	chr3:36473824-36520146	+	1694	5.17186	51.6968	5.17186	51.6968	0	0	-	12	12	5	10	6	0	0	1	0	0	2.3217	2.31398	2.2034	2.29246	2.2253	2.13828	2.13814	2.15311	2.13844	2.13871	0.215749	0.202161	0.0709837	0.176964	0.095615	0	0	0.0154734	0	0
ENSCJAG00000006464.2	CHI3L1_protein_coding	chr19:24883749-24891793	-	1829	5.1387	9.53226	5.1387	9.53226	0	0	-	18	0	0	8	2	0	0	0	0	0	1.7005	1.41553	1.41487	1.55314	1.44845	1.41506	1.41496	1.41517	1.41518	1.41539	0.299736	0	0	0.131122	0.0295192	0	0	0	0	0
ENSCJAG00000014055.2	NCCRP1_protein_coding	chr22:32526465-32531366	+	1904	5.1218	52.5908	5.1218	52.5908	0	0	-	7	9	7	13	8	0	1	0	0	0	2.20791	2.23087	2.18523	2.28972	2.20926	2.09549	2.10919	2.09563	2.09564	2.09591	0.111973	0.134898	0.0884164	0.20468	0.113426	0	0.0130587	0	0	0
ENSCJAG00000001673.2	SHC4_protein_coding	chr10:26024994-26177364	-	2873	5.12166	44.5446	5.12166	44.5446	0	0	-	16	14	3	5	5	0	0	1	0	0	2.30435	2.26789	2.09635	2.14051	2.13202	2.05407	2.05391	2.06994	2.05423	2.05453	0.169615	0.139066	0.0251124	0.0521715	0.046981	0	0	0.00912353	0	0
ENSCJAG00000002973.1	RIMS3_protein_coding	chr7:75153726-75194554	-	1620	5.09878	812.686	5.09878	812.686	0	0	-	333	300	449	239	447	12	15	15	7	6	7.75573	7.61114	7.80905	7.43714	7.92027	5.55782	5.60643	5.6309	5.45655	5.44909	6.26051	5.28488	6.66551	4.42265	7.4487	0.193551	0.23022	0.242703	0.115024	0.102362
ENSCJAG00000004038.2	TCF4_protein_coding	chr13:93208001-93595737	-	9947	5.07925	2698.05	5.07925	2698.05	0	0	-	1269	1592	1959	1612	1701	63	68	46	40	41	9.88935	10.0792	10.0932	10.1333	10.0718	7.07892	7.10373	6.92131	6.85148	6.89948	3.88553	4.56752	4.73636	4.85816	4.61637	0.165492	0.169974	0.121217	0.107046	0.113919
ENSCJAG00000002975.2	TRPC3_protein_coding	chr3:72011600-72104822	+	3559	5.0738	49.2488	5.0738	49.2488	0	0	-	8	15	9	4	7	0	1	0	0	0	2.16571	2.25153	2.1523	2.10432	2.13909	2.03879	2.05247	2.03892	2.03893	2.03919	0.0684609	0.12028	0.0608158	0.0336923	0.0530956	0	0.00698617	0	0	0
ENSCJAG00000017474.2	KIAA1257_protein_coding	chr15:68009741-68084006	+	1413	5.05373	50.4967	5.05373	50.4967	0	0	-	7	10	5	9	11	0	0	1	0	0	2.14941	2.18593	2.10211	2.17688	2.18929	2.03712	2.03699	2.05191	2.03726	2.03752	0.150882	0.20197	0.0851	0.190941	0.210155	0	0	0.0185505	0	0
ENSCJAG00000015439.2	GPC2_protein_coding	chr2:11718445-11726819	+	2610	5.0437	809.528	5.0437	809.528	0	0	-	264	241	345	253	378	16	7	11	9	5	7.43954	7.31273	7.46253	7.3893	7.65835	5.56605	5.37019	5.47711	5.43437	5.35501	3.08066	2.63515	3.17893	2.90589	3.90966	0.16018	0.0666844	0.110472	0.0917923	0.0529461
ENSCJAG00000019532.1	PRICKLE2_protein_coding	chr15:40271868-40407177	-	4758	5.04213	221.383	5.04213	221.383	0	0	-	59	67	84	49	114	0	1	2	6	3	5.25789	5.30086	5.32106	5.15437	5.58109	4.41489	4.43297	4.45688	4.53307	4.48252	0.377666	0.401864	0.424577	0.308724	0.646798	0	0.00522568	0.011018	0.0335684	0.0174261
ENSCJAG00000005343.2	TTBK1_protein_coding	chr4:44573280-44623247	+	4113	5.02689	320.245	5.02689	320.245	0	0	-	93	76	111	84	123	2	7	3	0	4	5.78614	5.62665	5.74476	5.71173	5.89368	4.66499	4.7573	4.68894	4.62452	4.71757	0.68866	0.527332	0.649032	0.612237	0.807299	0.0127058	0.0423162	0.0191188	0	0.0268785
ENSCJAG00000006625.2	FCRL3_protein_coding	chr18:11640489-11658361	-	2908	5.02672	51.0185	5.02672	51.0185	0	0	-	7	6	10	7	12	0	0	0	1	0	2.12124	2.10187	2.13417	2.11992	2.1734	2.00915	2.00902	2.00928	2.02397	2.00954	0.0733135	0.0588825	0.0827004	0.072161	0.111397	0	0	0	0.00915398	0
ENSCJAG00000010506.2	DKK3_protein_coding	chr11:75456198-75505837	-	3169	5.011	38.2936	5.011	38.2936	0	0	-	2	5	10	9	2	0	0	0	0	0	1.43466	1.47836	1.52513	1.5392	1.43076	1.40092	1.40084	1.401	1.40101	1.40117	0.0192215	0.0450274	0.0758892	0.0851372	0.0170371	0	0	0	0	0
ENSCJAG00000002108.2	LTF_protein_coding	chr15:22100526-22130261	-	2850	5.01049	39.8944	5.01049	39.8944	0	0	-	3	3	10	9	3	0	0	0	0	0	1.45288	1.45053	1.52722	1.5413	1.44731	1.40302	1.40294	1.4031	1.40311	1.40328	0.0320595	0.0300404	0.0843834	0.0946666	0.0284161	0	0	0	0	0
ENSCJAG00000006278.2	TIMP3_protein_coding	chr1:195356830-195414447	+	4035	4.99955	467.839	4.99955	467.839	0	0	-	124	155	207	161	134	5	2	1	9	9	6.37114	6.50414	6.58156	6.56307	6.33835	5.02027	4.94903	4.93315	5.11045	5.12486	0.935963	1.09627	1.23375	1.19614	0.896498	0.0323785	0.012324	0.00649614	0.0593749	0.0616458
ENSCJAG00000011901.2	PGBD5_protein_coding	chr19:49546928-49566942	+	750	4.99161	31.502	4.99161	31.502	0	0	-	0	6	11	8	3	0	0	0	0	0	1.37636	1.46772	1.51124	1.49991	1.42009	1.37585	1.37577	1.37593	1.37594	1.3761	0	0.228307	0.352723	0.319763	0.107981	0	0	0	0	0
ENSCJAG00000000671.2	RAB38_protein_coding	chr11:49677282-49744518	+	1422	4.98324	388.068	4.98324	388.068	0	0	-	117	104	142	101	97	5	3	3	3	5	6.07248	5.95542	6.03924	5.96046	5.86092	4.83006	4.78554	4.79314	4.79352	4.8446	2.50592	2.08719	2.40154	2.12922	1.84145	0.0918756	0.0524552	0.0552994	0.0561598	0.0971795
ENSCJAG00000012049.3	SPRR3_protein_coding	chr18:7077729-7126595	+	1745	4.97097	46.2204	4.97097	46.2204	0	0	-	4	15	8	7	6	1	0	0	0	0	2.00816	2.16145	2.04501	2.05456	2.02945	1.95374	1.93866	1.93893	1.93894	1.93921	0.0698144	0.245316	0.110255	0.120255	0.0928205	0.0149739	0	0	0	0
ENSCJAG00000015064.3	PRDM8_protein_coding	chr3:114311980-114315435	-	2069	4.9588	370.505	4.9588	370.505	0	0	-	92	96	135	87	115	6	2	2	4	4	5.84781	5.84323	5.94482	5.80279	5.91654	4.80476	4.72173	4.72795	4.77028	4.77832	1.35428	1.32416	1.56919	1.26054	1.50046	0.075774	0.0240346	0.0253378	0.051464	0.0534323
ENSCJAG00000004712.2	PBX1_protein_coding	chr18:41023947-41369087	-	2850	4.95093	379.759	4.95093	379.759	0	0	-	160	116	136	127	211	1	3	4	11	7	6.53953	6.25657	6.23307	6.35077	6.66509	4.90286	4.94472	4.97677	5.12247	5.05516	1.70984	1.16156	1.14761	1.33585	1.9986	0.00916821	0.0261724	0.0367886	0.102743	0.0678824
ENSCJAG00000001667.2	CHPT1_protein_coding	chr9:91856160-91886156	+	1314	4.94705	166.782	4.94705	166.782	0	0	-	43	54	55	35	43	2	2	3	1	0	4.65082	4.73367	4.65396	4.55907	4.5989	4.05999	4.05817	4.07945	4.0439	4.02705	0.996675	1.17281	1.00663	0.798494	0.883408	0.0397708	0.0378444	0.0598445	0.0202586	0
ENSCJAG00000034909.1	Y_RNA_misc_RNA	chr3:136723545-136723642	+	97	4.94577	301.079	4.94577	301.079	0	0	-	88	77	123	95	168	1	3	2	9	4	5.84493	5.72785	5.90813	5.88732	6.21849	4.71335	4.75242	4.73828	4.88011	4.7898	27.6307	22.6542	30.4955	29.3597	46.7547	0.269375	0.768982	0.540452	2.46987	1.13971
ENSCJAG00000015060.3	CCL4L2_protein_coding	chr5:88409181-88411007	+	842	4.94032	200.068	4.94032	200.068	0	0	-	21298	44114	50422	45239	22779	2933	1062	1211	570	693	14.0903	14.8508	14.7806	14.9224	14.0277	11.8836	11.0085	11.1587	10.6209	10.7923	770.384	1495.18	1440.16	1610.65	730.316	91.0185	31.3602	37.6991	18.0205	22.7471
ENSCJAG00000020366.2	DMTN_protein_coding	chr13:16162106-16177475	-	1188	4.92635	177.283	4.92635	177.283	0	0	-	57	38	71	38	53	2	1	4	0	2	4.89166	4.68159	4.88186	4.6968	4.79679	4.15472	4.13531	4.19234	4.11943	4.16065	1.4613	0.912844	1.43729	0.958885	1.20434	0.0439889	0.0209291	0.0882556	0	0.0465284
ENSCJAG00000001762.2	PLS1_protein_coding	chr17:33998521-34113604	-	3827	4.91386	1112.29	4.91386	1112.29	0	0	-	969	774	957	751	999	12	30	39	40	37	9.34985	9.06175	9.08069	9.06913	9.25202	6.06362	6.36076	6.52234	6.53733	6.53236	7.71162	5.77181	6.01389	5.88275	7.04685	0.0819318	0.194908	0.267119	0.278231	0.267207
ENSCJAG00000013260.2	MITF_protein_coding	chr15:46028907-46269428	+	5268	4.90898	840.156	4.90898	840.156	0	0	-	611	459	499	430	756	23	19	31	13	13	8.62682	8.28965	8.18213	8.262	8.71896	6.01067	5.92541	6.15509	5.83662	5.86094	3.53245	2.48654	2.27802	2.44693	3.87404	0.114081	0.0896757	0.154246	0.0656904	0.0682028
ENSCJAG00000011865.2	PNLDC1_protein_coding	chr4:160874330-160895075	+	1549	4.90782	3043.69	4.90782	3043.69	1.27449	47.8069	chr4:160878368-160878480	1945	1744	2025	1674	2034	72	83	59	60	64	10.4297	10.256	10.2071	10.2521	10.3436	7.2811	7.34816	7.18396	7.19557	7.27255	38.2427	32.131	31.4395	32.3969	35.4477	1.21454	1.33227	0.998388	1.03111	1.14191
ENSCJAG00000001348.2	TMC1_protein_coding	chr1:96239956-96460471	-	3257	4.88345	551.338	4.88345	551.338	0	0	-	392	297	346	266	496	26	18	10	7	5	7.93822	7.62858	7.59167	7.56121	8.0478	5.84266	5.69266	5.556	5.48756	5.45439	3.66563	2.60236	2.55482	2.44829	4.11104	0.208586	0.137411	0.0804787	0.0572116	0.0424284
ENSCJAG00000018580.2	BPIFB3_protein_coding	chr5:4234522-4254210	-	1638	4.86649	80.7758	4.86649	80.7758	0	0	-	49	19	12	22	31	0	1	1	0	3	4.09698	3.74319	3.60971	3.79314	3.86697	3.43451	3.45069	3.45268	3.43507	3.49082	0.911093	0.331031	0.176185	0.402632	0.5109	0	0.0151793	0.0160024	0	0.0506188
ENSCJAG00000006358.2	SCN9A_protein_coding	chr6:52329568-52532161	+	9968	4.862	45.8662	4.862	45.8662	0	0	-	16	3	13	15	8	1	1	0	0	0	2.62012	2.43227	2.54387	2.60511	2.49818	2.39819	2.3976	2.38408	2.38409	2.38442	0.0488869	0.008589	0.0313644	0.045111	0.0216656	0.00262133	0.00249436	0	0	0
ENSCJAG00000013500.2	ST6GALNAC2_protein_coding	chr5:125671511-125866988	-	2274	4.85475	2809.37	4.85475	2809.37	-4.2285	1302.99	chr5:125671512-125671552	1645	2325	2817	2329	2334	89	76	88	81	88	10.327	10.6476	10.6445	10.6905	10.5719	7.53383	7.41389	7.54842	7.49781	7.59236	22.0321	29.1784	29.7919	30.7028	27.7076	1.02266	0.830979	1.01436	0.948197	1.06954
ENSCJAG00000020153.3	DAB2IP_protein_coding	chr1:165499477-165530517	+	5313	4.85381	213.402	4.85381	213.402	0	0	-	47	53	61	65	70	5	1	2	1	2	4.95456	4.98895	4.96457	5.11428	5.09602	4.35042	4.27701	4.29932	4.28044	4.30372	0.269425	0.284685	0.276116	0.366752	0.355669	0.0245901	0.0046798	0.00986708	0.00501031	0.0104039
ENSCJAG00000009567.3	IL6R_protein_coding	chr18:8344790-8410862	+	1652	4.85117	535.308	4.85117	535.308	0	0	-	126	157	225	183	200	13	7	6	5	2	6.48586	6.618	6.75359	6.77152	6.7552	5.26243	5.13783	5.1301	5.10846	5.04673	2.32296	2.71218	3.27548	3.32078	3.2682	0.205619	0.105355	0.0952006	0.0805683	0.0334599
ENSCJAG00000008478.2	SCRN1_protein_coding	chr8:25767124-25835356	+	5319	4.81242	212.447	4.81242	212.447	0	0	-	63	61	62	49	52	4	1	2	2	2	5.08002	5.03662	4.94884	4.94478	4.92161	4.31284	4.25723	4.27932	4.27953	4.28364	0.360737	0.327287	0.280326	0.276163	0.263913	0.0196499	0.00467452	0.00985595	0.0100093	0.0103921
ENSCJAG00000000113.2	CD37_protein_coding	chr22:41199402-41202547	+	507	4.81096	2163.09	4.81096	2163.09	0	0	-	1135	1402	1509	1534	1531	61	50	39	63	59	9.73981	9.91138	9.78222	10.0487	9.9275	7.03359	6.90098	6.81152	7.07565	7.07568	68.1818	78.9168	71.5786	90.7019	81.5184	3.14378	2.45205	2.0163	3.30778	3.21624
ENSCJAG00000000032.2	TENM2_protein_coding	chr2:29097809-29502637	+	9180	4.7988	47.9345	4.7988	47.9345	0	0	-	15	10	14	8	6	1	0	0	0	1	2.56911	2.49543	2.51663	2.47202	2.433	2.36013	2.3457	2.34602	2.34604	2.36192	0.0497656	0.0310876	0.0366765	0.0261244	0.017644	0.00284634	0	0	0	0.00301066
ENSCJAG00000015383.2	PVRIG_protein_coding	chr2:11666079-11840222	-	1234	4.77238	2826.84	4.77238	2826.84	-2.65855	179.031	chr2:11840211-11840222	3061	3736	3914	3402	3567	192	137	124	142	102	11.1782	11.3422	11.1785	11.2801	11.2103	8.34607	8.0791	8.05723	8.15249	7.97309	75.549	86.4014	76.2795	82.6453	78.0326	4.06552	2.7604	2.63394	3.06321	2.28449
ENSCJAG00000003635.2	OGFRL1_protein_coding	chr4:69574894-69588735	+	1957	4.77089	696.889	4.77089	696.889	0	0	-	494	605	669	471	688	28	43	20	20	5	8.45241	8.60549	8.51189	8.39209	8.66219	6.1422	6.33168	6.02383	6.02527	5.72383	7.68806	8.82254	8.22124	7.21488	9.49043	0.37385	0.546317	0.267878	0.272047	0.0706128
ENSCJAG00000014348.1	TPRG1_protein_coding	chr15:10845412-10989119	+	992	4.75401	410.287	4.75401	410.287	0	0	-	142	105	232	114	225	4	7	6	10	5	6.50493	6.24316	6.70452	6.32916	6.77814	5.02216	5.07968	5.07175	5.1549	5.06169	4.3597	3.02069	5.62443	3.44503	6.12293	0.105361	0.17545	0.15854	0.268344	0.139304
ENSCJAG00000017561.2	ZNF483_protein_coding	chr1:154998964-155010532	+	1830	4.74734	29.6536	4.74734	29.6536	0	0	-	1	4	8	1	10	0	0	0	0	0	1.1538	1.19896	1.23718	1.15357	1.27419	1.13666	1.13659	1.13673	1.13673	1.13687	0.0166429	0.062379	0.105133	0.0163813	0.147515	0	0	0	0	0
ENSCJAG00000017949.2	LOXL1_protein_coding	chr10:16259395-16285915	+	2364	4.73454	26.9488	4.73454	26.9488	0	0	-	0	3	12	5	4	0	0	0	0	0	1.12476	1.17157	1.27024	1.20403	1.18251	1.12433	1.12427	1.1244	1.12441	1.12454	0	0.0362162	0.122078	0.0634047	0.0456773	0	0	0	0	0
ENSCJAG00000014588.1	TMEM204_protein_coding	chr12:1602317-1622054	+	927	4.72375	183.85	4.72375	183.85	0	0	-	39	113	125	108	36	6	3	2	2	4	5.13241	5.72278	5.6619	5.71671	5.04208	4.58182	4.51984	4.50541	4.50569	4.55477	1.28134	3.47879	3.24289	3.49255	1.04836	0.169122	0.0804652	0.0565521	0.0574321	0.119257
ENSCJAG00000002709.2	NTN4_protein_coding	chr9:85695578-85827426	-	3625	4.70182	1558.86	4.70182	1558.86	0	0	-	440	504	608	452	474	17	27	20	20	18	8.2614	8.34565	8.33997	8.275	8.2142	5.89738	6.05169	5.96586	5.96725	5.957	3.69679	3.96782	4.03364	3.73792	3.52987	0.122538	0.185192	0.144617	0.146868	0.137236
ENSCJAG00000004094.1	FAM167A_protein_coding	chr13:7126512-7146748	+	1506	4.69916	355.422	4.69916	355.422	0	0	-	96	131	153	140	108	14	4	1	4	3	6.03698	6.22242	6.19616	6.29925	6.03452	5.08085	4.88987	4.8325	4.89948	4.88578	1.94145	2.48242	2.44325	2.78678	1.93592	0.242903	0.0660392	0.017405	0.0707032	0.0550555
ENSCJAG00000005339.2	RAPH1_protein_coding	chr6:119213510-119302948	-	6989	4.69088	545.245	4.69088	545.245	0	0	-	177	148	263	164	265	13	12	8	6	3	6.85684	6.67222	6.98632	6.78377	7.09604	5.34678	5.31854	5.25584	5.21285	5.15339	0.771327	0.604332	0.904988	0.703442	1.02357	0.0486024	0.0426907	0.0300036	0.0228528	0.0118634
ENSCJAG00000000985.2	CTTN_protein_coding	chr11:125910711-125946714	+	2067	4.66631	2868.95	4.66631	2868.95	0	0	-	2114	1969	2466	1833	2019	117	94	76	69	84	10.5797	10.4473	10.4802	10.4103	10.3953	7.69824	7.52703	7.43642	7.38037	7.54223	31.1491	27.1853	28.6916	26.5841	26.3684	1.47902	1.13072	0.963766	0.888613	1.12316
ENSCJAG00000009622.2	LRRC75B_protein_coding	chr1:187252867-187263742	-	1377	4.65559	39.071	4.65559	39.071	0	0	-	10	8	7	3	4	0	0	0	0	1	1.8246	1.79078	1.7594	1.71955	1.72875	1.67004	1.66994	1.67014	1.67015	1.68584	0.22118	0.1658	0.122255	0.065311	0.0784177	0	0	0	0	0.0200711
ENSCJAG00000002107.1	CCR5_protein_coding	chr15:22044567-22048442	+	1980	4.64519	1902.73	4.64519	1902.73	0	0	-	2741	2303	3174	2686	3434	159	116	107	150	84	10.9884	10.7433	10.8802	10.9517	11.1003	8.10317	7.85853	7.85003	8.08684	7.73914	42.1623	33.1939	38.5517	40.6668	46.8191	2.09827	1.45666	1.4165	2.01665	1.17251
ENSCJAG00000002106.2	CCR2_protein_coding	chr15:22027055-22034195	+	2659	4.597	554.583	4.597	554.583	0	0	-	127	170	225	193	167	12	7	6	10	4	6.50645	6.69513	6.7668	6.82858	6.62389	5.26896	5.16444	5.15685	5.24009	5.12371	1.45467	1.82457	2.03501	2.1759	1.69546	0.117921	0.0654556	0.0591468	0.100112	0.0415763
ENSCJAG00000017469.2	EFCC1_protein_coding	chr15:68009864-68053766	-	2944	4.57593	456.678	4.57593	456.678	0	0	-	116	118	182	117	116	4	8	6	4	7	6.20519	6.18189	6.36041	6.2021	6.1192	4.93309	5.00581	4.9791	4.93815	5.01129	1.20005	1.14386	1.48674	1.19137	1.06367	0.0355019	0.0675646	0.053421	0.0361682	0.065715
ENSCJAG00000020041.3	EMID1_protein_coding	chr1:192101641-192155923	+	2199	4.55393	82.6105	4.55393	82.6105	0	0	-	28	25	18	19	18	3	0	1	0	1	3.66269	3.61271	3.48454	3.54824	3.51005	3.29615	3.24882	3.266	3.24962	3.26774	0.387805	0.324447	0.196856	0.259017	0.220971	0.0356472	0	0.0119199	0	0.0125684
ENSCJAG00000005495.2	CTLA4_protein_coding	chr6:119658527-119663666	+	886	4.53362	17.9084	4.53362	17.9084	0	0	-	0	0	10	5	6	0	0	0	0	0	0.929479	0.929372	1.05248	1.00863	1.01456	0.929109	0.92905	0.929168	0.929174	0.92929	0	0	0.271436	0.169175	0.182812	0	0	0	0	0
ENSCJAG00000012759.2	GAS7_protein_coding	chr5:71605749-71921658	+	4661	4.5283	1004.12	4.5283	1004.12	0	0	-	490	804	983	769	799	27	47	30	51	23	8.60752	9.05823	9.06556	9.05076	8.9768	6.31569	6.56271	6.37737	6.64933	6.29858	3.20182	4.92273	5.07197	4.94591	4.6276	0.151361	0.250718	0.16871	0.29127	0.136381
ENSCJAG00000019119.2	CCNJL_protein_coding	chr2:21377536-21447087	-	3945	4.52645	421.697	4.52645	421.697	0	0	-	125	297	315	262	191	17	7	5	15	11	6.69273	7.38003	7.26071	7.3006	6.9347	5.51106	5.30675	5.27654	5.48692	5.42708	0.965036	2.14852	1.92028	1.99092	1.307	0.112598	0.0441182	0.0332217	0.101216	0.0770637
ENSCJAG00000010731.2	TDRD7_protein_coding	chr1:140541314-140623993	+	3983	4.50494	555.523	4.50494	555.523	0	0	-	137	149	224	148	152	10	6	4	11	7	6.50777	6.53409	6.70487	6.55735	6.49425	5.19435	5.10933	5.07836	5.22195	5.15587	1.04759	1.06759	1.35251	1.11391	1.0302	0.0656023	0.0374548	0.0263238	0.0735168	0.0485727
ENSCJAG00000009782.2	SERPINA1_protein_coding	chr10:120002490-120015150	-	1837	4.4987	674.73	4.4987	674.73	0	0	-	306	292	337	318	379	29	13	12	20	4	7.68153	7.59256	7.54765	7.70514	7.76676	5.90172	5.61985	5.62178	5.77362	5.45656	5.07333	4.53631	4.41187	5.1894	5.56953	0.412495	0.175955	0.171226	0.289818	0.0601804
ENSCJAG00000001489.2	HDC_protein_coding	chr10:27322457-27349182	-	2401	4.45984	404.342	4.45984	404.342	0	0	-	257	174	191	189	281	8	16	20	8	2	7.25383	6.87843	6.79823	6.97749	7.22495	5.31546	5.4588	5.54992	5.32426	5.1947	3.26003	2.06817	1.91312	2.35977	3.15938	0.0870618	0.165689	0.218342	0.0886956	0.023022
ENSCJAG00000021554.2	DMRTA2_protein_coding	chr7:85326431-85332291	-	3144	4.42376	49.1969	4.42376	49.1969	0	0	-	5	18	31	24	4	1	0	0	1	2	2.92232	3.10794	3.20285	3.19322	2.89622	2.84585	2.82949	2.83006	2.84668	2.86529	0.048436	0.163388	0.237127	0.228838	0.0343452	0.00831088	0	0	0.00846685	0.0175813
ENSCJAG00000017729.1	LEP_protein_coding	chr8:117820840-117823781	-	504	4.41775	38.5799	4.41775	38.5799	0	0	-	13	6	6	9	6	0	0	1	1	0	2.2096	2.10634	2.0909	2.15323	2.10027	2.01343	2.01331	2.02823	2.02828	2.01383	0.785585	0.339743	0.286301	0.535317	0.321373	0	0	0.0520078	0.052817	0
ENSCJAG00000019880.2	MYL4_protein_coding	chr5:80530886-80546886	+	936	4.391	293.918	4.391	293.918	0	0	-	94	181	179	165	100	14	8	11	2	2	6.14038	6.59227	6.43357	6.54781	6.09957	5.18173	5.06532	5.13654	4.95072	4.95834	3.05867	5.51864	4.59917	5.28454	2.88411	0.390825	0.212511	0.308046	0.0568798	0.0590552
ENSCJAG00000009889.2	TMPRSS11F_protein_coding	chr3:125934132-126004514	+	2075	4.38907	38.0356	4.38907	38.0356	0	0	-	8	9	11	8	4	0	2	0	0	0	2.11279	2.12103	2.12251	2.11132	2.04491	1.98604	2.01329	1.98616	1.98617	1.98642	0.117423	0.123781	0.12749	0.115577	0.0520391	0	0.0239651	0	0	0
ENSCJAG00000005811.2	SAMD12_protein_coding	chr16:76316710-76722605	+	796	4.38533	192.864	4.38533	192.864	0	0	-	65	45	42	51	67	3	2	2	4	3	5.05806	4.8505	4.74033	4.92639	5.00996	4.26442	4.24468	4.24873	4.285	4.27206	2.48703	1.61335	1.26893	1.92069	2.27222	0.0984777	0.0624718	0.0658591	0.133768	0.104163
ENSCJAG00000017986.3	LPIN3_protein_coding	chr5:35368685-35382873	+	4282	4.38294	711.486	4.38294	711.486	0	0	-	427	375	499	426	463	34	14	26	32	7	8.18616	8.01334	8.10162	8.17125	8.14574	6.14626	5.80916	6.04446	6.13619	5.70306	3.03712	2.49927	2.80257	2.98237	2.91892	0.207473	0.0812921	0.159157	0.198933	0.045181
ENSCJAG00000014229.2	CLDN1_protein_coding	chr15:11964883-11979540	-	1438	4.38292	878.378	4.38292	878.378	0	0	-	2499	1563	1925	1480	2697	104	74	97	109	137	10.7749	10.2118	10.2264	10.1936	10.7227	7.6439	7.4077	7.61983	7.70064	7.90905	52.9283	31.0191	32.1939	30.8533	50.6303	1.88975	1.2795	1.76812	2.01777	2.63309
ENSCJAG00000009894.2	ARHGEF5_protein_coding	chr8:101996257-102022772	-	5527	4.37746	236.378	4.37746	236.378	0	0	-	50	70	58	70	79	5	5	1	4	2	5.10864	5.2603	5.06382	5.2809	5.2884	4.46718	4.46352	4.3961	4.45311	4.42012	0.275525	0.361441	0.252372	0.379671	0.385856	0.023638	0.022493	0.00474252	0.0192653	0.010001
ENSCJAG00000015392.2	STAG3_protein_coding	chr2:11678265-11718088	-	4615	4.37109	723.578	4.37109	723.578	0	0	-	196	269	310	231	279	9	7	13	15	22	7.14044	7.37224	7.32748	7.27068	7.3406	5.449	5.39861	5.53838	5.5772	5.72309	1.2935	1.66345	1.61544	1.50051	1.632	0.0509566	0.0377132	0.0738364	0.0865214	0.131751
ENSCJAG00000001642.2	ESM1_protein_coding	chr2:152736832-152744607	+	2084	4.33104	279.852	4.33104	279.852	0	0	-	80	72	109	75	59	6	5	1	4	5	5.54316	5.45128	5.58612	5.49658	5.30319	4.63954	4.61773	4.54821	4.60732	4.6338	1.16916	0.985971	1.25786	1.07885	0.764262	0.0752286	0.0596539	0.0125777	0.0510936	0.0663096
ENSCJAG00000000431.2	IL12A_protein_coding	chr17:17362432-17371773	-	1412	4.32869	370.05	4.32869	370.05	0	0	-	134	161	175	118	87	11	5	8	3	9	6.35944	6.46162	6.37902	6.2562	5.97408	5.10874	4.98905	5.05993	4.95708	5.0933	2.89035	3.25402	2.98061	2.50522	1.66331	0.203558	0.0880445	0.148509	0.0565576	0.176162
ENSCJAG00000014752.2	TNS3_protein_coding	chr8:14337477-14669724	-	5903	4.31128	27.7547	4.31128	27.7547	0	0	-	7	2	12	4	1	0	1	0	0	0	1.4386	1.35972	1.47413	1.39242	1.34279	1.32768	1.34132	1.32776	1.32777	1.32792	0.0361165	0.00966911	0.0488889	0.0203136	0.00457315	0	0.00421206	0	0	0
ENSCJAG00000001053.2	ABLIM2_protein_coding	chr3:185947282-186091270	-	3634	4.31042	1305.9	4.31042	1305.9	0	0	-	1397	2294	2695	2165	2022	93	145	146	95	91	10.1701	10.648	10.6114	10.6258	10.4323	7.61002	7.8905	7.94414	7.6476	7.66117	11.7082	18.0151	17.8351	17.8596	15.0205	0.668694	0.992087	1.05309	0.695894	0.692087
ENSCJAG00000014880.2	CD300LB_protein_coding	chr5:123746600-123758859	-	786	4.31024	102.536	4.31024	102.536	0	0	-	21	21	28	25	35	0	2	0	2	3	3.79467	3.78148	3.80802	3.84101	3.91549	3.46286	3.49343	3.46331	3.49629	3.5158	0.813724	0.762476	0.856717	0.953491	1.20208	0	0.0632666	0	0.0677348	0.105488
ENSCJAG00000007525.2	RAPGEF4_protein_coding	chr6:45451045-45720445	-	4785	4.30436	95.5787	4.30436	95.5787	0	0	-	38	18	25	24	22	1	3	1	2	0	3.96742	3.71961	3.75403	3.80587	3.75174	3.45377	3.48354	3.45469	3.47122	3.43891	0.24187	0.107354	0.125649	0.150359	0.124116	0.00546069	0.0155886	0.00547793	0.0111263	0
ENSCJAG00000023288.1	FOXS1_protein_coding	chr5:5457464-5458796	+	1332	4.29555	446.753	4.29555	446.753	0	0	-	184	131	148	123	141	10	9	3	8	10	6.68027	6.37814	6.32704	6.35879	6.37939	5.15423	5.12846	5.01885	5.12393	5.17703	4.20721	2.8067	2.67214	2.76822	2.85761	0.196167	0.167998	0.0590358	0.159878	0.207491
ENSCJAG00000016412.2	H2AFY2_protein_coding	chr12:54004797-54064395	-	2181	4.29225	426.564	4.29225	426.564	0	0	-	190	378	408	318	186	15	21	26	9	10	7.19811	7.77115	7.66263	7.64456	7.0773	5.62475	5.71693	5.82372	5.51583	5.55587	2.65325	4.94613	4.4989	4.3709	2.30221	0.179707	0.239403	0.312476	0.109848	0.126721
ENSCJAG00000001761.2	MAP9_protein_coding	chr3:37047420-37075038	+	2698	4.26536	196.36	4.26536	196.36	0	0	-	67	62	64	64	43	2	9	4	2	0	5.18582	5.11694	5.03575	5.15355	4.90692	4.34553	4.45943	4.38444	4.3479	4.31155	0.756333	0.655811	0.570479	0.711111	0.430244	0.0193695	0.0829406	0.0388612	0.019733	0
ENSCJAG00000016988.2	NRTN_protein_coding	chr22:5575502-5579946	+	1105	4.2401	48.6345	4.2401	48.6345	0	0	-	6	27	31	23	3	0	1	0	1	3	3.06504	3.34632	3.33107	3.30905	3.00519	2.95402	2.96951	2.95434	2.97118	3.00705	0.165375	0.697318	0.674685	0.623972	0.0732904	0	0.0225011	0	0.0240903	0.0750349
ENSCJAG00000001260.2	CCDC152_protein_coding	chr2:160612776-160685041	-	3502	4.22547	2260.31	4.22547	2260.31	0	0	-	905	1195	1155	1055	1136	59	68	57	70	59	9.44033	9.67859	9.43944	9.58672	9.54862	6.97285	7.03574	6.97299	7.0977	7.03325	7.87069	9.73825	7.93173	9.03099	8.7569	0.440216	0.482791	0.426636	0.532091	0.465629
ENSCJAG00000011538.1	ZFP92_protein_coding	chrX:139948554-139951656	+	1257	4.22496	79.7265	4.22496	79.7265	0	0	-	30	17	13	15	46	1	1	2	2	1	3.80006	3.62258	3.53188	3.60276	3.91727	3.3653	3.36438	3.38301	3.38315	3.36814	0.726886	0.385961	0.24872	0.35773	0.987895	0.0207871	0.0197802	0.0417055	0.0423544	0.0219872
ENSCJAG00000014238.3	COL4A2_protein_coding	chr1:25652975-25866475	+	5360	4.22465	261.917	4.22465	261.917	0	0	-	58	136	167	108	75	9	10	4	4	4	5.61594	6.13415	6.14456	5.99726	5.69381	4.913	4.92382	4.82394	4.82435	4.83238	0.329567	0.724108	0.749296	0.60403	0.377733	0.043874	0.0463876	0.0195611	0.0198655	0.0206253
ENSCJAG00000001801.2	NKD1_protein_coding	chr20:4231656-4324975	+	2695	4.22275	583.673	4.22275	583.673	0	0	-	281	285	332	270	320	37	15	14	13	7	7.5678	7.53538	7.4994	7.52004	7.57472	5.99824	5.65197	5.6557	5.63748	5.52839	3.17562	3.01797	2.96266	3.00334	3.20538	0.358734	0.138388	0.136166	0.128407	0.0717866
ENSCJAG00000005628.2	ENPP2_protein_coding	chr16:75279373-75362180	+	3528	4.1996	147.129	4.1996	147.129	0	0	-	22402	21994	25780	25604	22208	472	819	672	1992	2800	14.0716	13.9944	13.9539	14.2066	13.9237	10.3102	10.6678	10.5709	11.4498	11.8159	193.392	177.912	175.734	217.56	169.93	3.49577	5.77194	4.99274	15.0302	21.9348
ENSCJAG00000013293.2	ESR1_protein_coding	chr4:152533460-153022332	+	6988	4.1939	73.2036	4.1939	73.2036	0	0	-	26	10	22	12	33	1	1	0	2	2	3.56039	3.33505	3.4494	3.37094	3.59896	3.18403	3.1832	3.16829	3.20122	3.20374	0.113319	0.0408391	0.0757132	0.0514787	0.127482	0.00373918	0.00355807	0	0.00761871	0.00791009
ENSCJAG00000001047.2	DLG5_protein_coding	chr12:46166954-46246410	+	5297	4.19264	777.947	4.19264	777.947	0	0	-	1075	1081	1641	1040	1879	126	81	52	80	53	9.70541	9.65835	9.89336	9.65702	10.1688	7.57291	7.24675	7.02729	7.28457	7.07656	6.181	5.82405	7.45042	5.88576	9.57602	0.621542	0.380209	0.257319	0.402035	0.276535
ENSCJAG00000005368.2	TMEM9_protein_coding	chr19:22754254-22788095	-	1615	4.17767	265.216	4.17767	265.216	-1.00672	0	chr19:22766758-22766868	69	74	66	67	76	1	5	6	7	2	5.37092	5.38271	5.21743	5.34704	5.35718	4.48052	4.55011	4.57542	4.59329	4.50675	1.30124	1.30764	0.982819	1.24366	1.27037	0.0161792	0.0769776	0.0973817	0.11538	0.0342264
ENSCJAG00000005177.3	pseudogene	chrX:107119224-107121724	+	964	4.1674	853.593	4.1674	853.593	0	0	-	403	372	345	309	394	20	31	28	18	13	8.04573	7.92226	7.67437	7.784	7.90817	5.87759	6.03093	6.01841	5.85711	5.78508	12.7323	11.0127	8.60685	9.60905	11.0333	0.542104	0.799561	0.761342	0.497049	0.37271
ENSCJAG00000017899.1	GCLM_protein_coding	chr7:130401403-130422729	-	1589	4.16623	599.158	4.16623	599.158	0	0	-	640	576	726	599	625	59	45	52	17	18	8.8138	8.65742	8.69504	8.73387	8.6663	6.67058	6.49974	6.61686	6.13001	6.17438	12.2669	10.3449	10.9879	11.3006	10.618	0.970192	0.704134	0.857784	0.284793	0.313078
ENSCJAG00000018061.2	IRF5_protein_coding	chr8:117319408-117334558	-	3108	4.16602	506.96	4.16602	506.96	-1.11737	15.8808	chr8:117334448-117334560	1715	1749	1952	1729	1779	205	118	110	57	51	10.3301	10.2968	10.206	10.3247	10.2367	8.10765	7.66624	7.66404	7.26002	7.23701	16.806	16.0597	15.1043	16.6768	15.4519	1.72347	0.943991	0.927706	0.4882	0.453517
ENSCJAG00000003594.2	ALPK2_protein_coding	chr13:96409199-96505518	-	5706	4.1631	713.533	4.1631	713.533	0	0	-	469	347	440	319	661	28	32	21	30	23	8.30739	7.97075	8.01222	7.92688	8.52536	6.10245	6.14385	6.00589	6.14907	6.06824	2.50335	1.73551	1.85448	1.67594	3.12722	0.12822	0.139439	0.0964686	0.139957	0.111404
ENSCJAG00000017587.1	PCDHB16_protein_coding	chr13:42536232-42542733	-	1248	4.15167	160.408	4.15167	160.408	0	0	-	46	36	59	36	39	7	1	3	1	1	4.65268	4.5288	4.65724	4.54315	4.53214	4.12243	4.02323	4.0607	4.02592	4.02844	1.1226	0.823222	1.13694	0.864743	0.843603	0.146559	0.0199229	0.0630094	0.0213299	0.0221457
ENSCJAG00000005876.2	FAM171B_protein_coding	chr6:101768684-101852625	+	3477	4.14962	278.2	4.14962	278.2	0	0	-	184	97	150	102	187	7	19	11	3	4	6.66625	6.15103	6.32335	6.21108	6.58214	5.08403	5.28229	5.1671	5.00644	5.03786	1.61173	0.796153	1.0375	0.879417	1.45186	0.0526045	0.135868	0.0829252	0.0229679	0.0317951
ENSCJAG00000000758.2	TSPAN7_protein_coding	chrX:37338104-37461864	+	2073	4.1344	320.258	4.1344	320.258	0	0	-	200	134	119	97	210	5	15	11	9	7	6.78399	6.42946	6.20617	6.22316	6.72444	5.07998	5.25765	5.20498	5.16766	5.14032	2.9384	1.84474	1.38054	1.40272	2.73469	0.0630232	0.179911	0.139089	0.115571	0.0933261
ENSCJAG00000013834.2	TRBV3-1_protein_coding	chr8:103783634-103784166	-	419	4.12697	850.38	4.12697	850.38	0	0	-	592	510	650	569	811	54	24	28	50	36	8.73487	8.53681	8.5849	8.68213	8.92894	6.62303	6.2237	6.3157	6.60075	6.46321	43.0317	34.7364	37.3079	40.7097	52.251	3.36751	1.42418	1.75163	3.17658	2.37461
ENSCJAG00000013982.2	NCF4_protein_coding	chr1:199212761-199233765	+	1399	4.11329	1609.28	4.11329	1609.28	0	0	-	747	712	806	715	780	39	39	41	53	61	9.07346	8.97319	8.90243	9.01538	8.99186	6.56408	6.54617	6.60666	6.74597	6.86671	16.2624	14.5242	13.8554	15.321	15.051	0.728411	0.693128	0.768183	1.00847	1.20508
ENSCJAG00000015795.2	NPNT_protein_coding	chr3:87718372-87796691	-	4783	4.11307	31.3447	4.11307	31.3447	0	0	-	5	13	7	3	5	1	1	0	0	0	1.80852	1.91385	1.81634	1.77652	1.79968	1.7412	1.74068	1.72712	1.72713	1.72733	0.0318383	0.0775661	0.0351965	0.0188027	0.0282201	0.00546298	0.00519836	0	0	0
ENSCJAG00000017119.2	CD40_protein_coding	chr5:40175952-40187296	+	881	4.1113	772.938	4.1113	772.938	0	0	-	246	248	254	232	307	19	10	21	12	18	7.36902	7.33233	7.18717	7.30645	7.45705	5.68059	5.50833	5.72559	5.5671	5.69911	8.50432	8.0335	6.93362	7.89426	9.40699	0.563517	0.282222	0.624801	0.362585	0.564678
ENSCJAG00000015266.2	PACSIN1_protein_coding	chr4:35353345-35422417	+	2212	4.0933	41.3304	4.0933	41.3304	0	0	-	7	9	13	9	10	0	1	0	2	0	2.35401	2.37698	2.4008	2.38154	2.38128	2.24149	2.25517	2.24164	2.27082	2.24196	0.0963814	0.116115	0.141338	0.121971	0.12204	0	0.0112404	0	0.0240685	0
ENSCJAG00000014251.2	SH2D4A_protein_coding	chr13:18853404-19028352	-	2208	4.08632	228.151	4.08632	228.151	0	0	-	121	61	81	77	128	3	13	6	6	2	5.98326	5.52121	5.57288	5.67784	5.93829	4.72471	4.89299	4.78603	4.7865	4.7137	1.66904	0.788424	0.882242	1.04542	1.56494	0.0355019	0.14639	0.071228	0.0723363	0.0250343
ENSCJAG00000018510.2	IL24_protein_coding	chr19:28979019-28986304	+	1976	4.07783	594.411	4.07783	594.411	0	0	-	423	691	689	609	693	76	37	27	33	25	8.39911	8.83562	8.63824	8.74575	8.76507	6.82757	6.40289	6.29665	6.38542	6.29644	6.51979	9.97977	8.3856	9.2391	9.46748	1.00498	0.465566	0.358159	0.444561	0.349669
ENSCJAG00000062539.2	KIF17_protein_coding	chr7:54697207-54710407	-	1677	4.07782	82.8096	4.07782	82.8096	0	0	-	10	38	40	41	13	3	1	1	3	1	3.70149	4.04622	3.99423	4.09156	3.72521	3.56701	3.53303	3.53505	3.56913	3.53714	0.181613	0.646666	0.573626	0.732909	0.209266	0.0467431	0.0148263	0.0156302	0.0476203	0.0164805
ENSCJAG00000008041.2	CHN1_protein_coding	chr6:43410367-43617528	+	2707	4.06266	337.838	4.06266	337.838	0	0	-	84	100	119	84	81	5	6	12	4	3	5.75226	5.83238	5.82131	5.7442	5.65585	4.78396	4.79753	4.91127	4.76946	4.75634	0.945086	1.05424	1.05721	0.93023	0.807765	0.0482627	0.0551099	0.116196	0.0393347	0.0306293
ENSCJAG00000004490.2	LRRC6_protein_coding	chr16:62030453-62121574	+	1679	4.05971	552.171	4.05971	552.171	0	0	-	745	904	1215	932	879	95	85	59	42	22	9.17259	9.31965	9.42507	9.39005	9.21564	7.19986	7.10217	6.91739	6.73393	6.48582	13.5141	15.3655	17.4031	16.6404	14.1327	1.47844	1.25874	0.921085	0.66589	0.36214
ENSCJAG00000016608.2	SDR16C5_protein_coding	chr16:9172119-9191881	-	3426	4.04971	56.28	4.04971	56.28	0	0	-	17	7	9	23	20	1	0	2	1	1	3.10642	2.96351	2.96935	3.17395	3.11564	2.86894	2.85437	2.88413	2.86966	2.87096	0.151127	0.0583096	0.0631767	0.201252	0.157591	0.0076268	0	0.0153018	0.00776992	0.00806709
ENSCJAG00000036578.1	LGALS10_protein_coding	chr22:33243828-33252069	-	417	4.04854	30.5201	4.04854	30.5201	0	0	-	8	4	12	5	3	0	1	0	0	1	1.80305	1.73981	1.82406	1.7574	1.72139	1.67699	1.69065	1.67709	1.6771	1.69276	0.584298	0.273749	0.692065	0.359446	0.194211	0	0.0596253	0	0	0.0662778
ENSCJAG00000014094.2	IFI30_protein_coding	chr22:17228479-17234189	+	795	4.01294	898.616	4.01294	898.616	0	0	-	656	444	466	455	599	37	38	36	33	32	8.75768	8.32233	8.18347	8.38203	8.54385	6.3539	6.3493	6.35779	6.31888	6.33612	25.1314	15.9384	14.0968	17.1571	20.3399	1.21609	1.18846	1.18695	1.10497	1.11247
ENSCJAG00000005411.1	MPV17L_protein_coding	chr12:12014871-12022869	-	285	3.99918	109.869	3.99918	109.869	0	0	-	28	16	40	32	49	3	2	5	0	1	4.15246	3.98385	4.19329	4.19436	4.31941	3.77121	3.75368	3.80513	3.72284	3.74211	2.99222	1.60215	3.37534	3.36592	4.6413	0.275046	0.174483	0.459858	0	0.0969749
ENSCJAG00000016460.2	PAX9_protein_coding	chr10:61240467-61260787	+	3084	3.97982	195.415	3.97982	195.415	0	0	-	43	40	64	56	48	3	2	2	6	4	4.7997	4.74729	4.87276	4.91832	4.7949	4.22588	4.20681	4.21063	4.27932	4.2513	0.424653	0.370148	0.499077	0.544343	0.42016	0.0254177	0.0161244	0.0169986	0.0517894	0.0358468
ENSCJAG00000000017.3	SLC29A4_protein_coding	chr2:15407252-15427206	-	1790	3.97399	133.564	3.97399	133.564	0	0	-	41	27	30	35	41	4	2	1	4	1	4.39183	4.21916	4.19224	4.32324	4.34294	3.87753	3.84367	3.82974	3.88024	3.83207	0.697608	0.430467	0.40306	0.586157	0.618328	0.0583897	0.0277807	0.0146435	0.0594855	0.0154401
ENSCJAG00000009704.2	CX3CR1_protein_coding	chr17:69753640-69768034	-	1218	3.95984	208.331	3.95984	208.331	0	0	-	82	114	165	123	111	22	6	9	2	2	5.93728	6.12432	6.25197	6.20417	6.05663	5.22789	4.96156	5.02871	4.8905	4.89705	2.05044	2.67108	3.25791	3.02731	2.46016	0.47196	0.122482	0.193684	0.0437106	0.0453824
ENSCJAG00000018548.2	RASL11B_protein_coding	chr3:140669181-140673651	-	1951	3.94195	90.4824	3.94195	90.4824	0	0	-	52	18	32	13	42	5	1	1	2	2	4.34016	3.94359	4.05261	3.87929	4.19379	3.72972	3.66313	3.66529	3.68281	3.68586	0.811758	0.263296	0.394452	0.199749	0.581139	0.0669642	0.0127441	0.0134351	0.0272883	0.028332
ENSCJAG00000034058.1	protein_coding	chr10:59743581-59750062	+	1419	3.94162	187.62	3.94162	187.62	0	0	-	92	40	69	56	86	0	5	7	7	5	5.51761	5.04632	5.21497	5.22471	5.40302	4.43698	4.52562	4.56817	4.56862	4.54074	1.97463	0.804464	1.16941	1.18305	1.63608	0	0.0876102	0.129305	0.131317	0.097385
ENSCJAG00000016882.2	HPD_protein_coding	chr9:112758971-112778907	-	1442	3.92949	35.8364	3.92949	35.8364	0	0	-	7	7	14	10	5	2	0	0	0	1	2.2105	2.20548	2.26817	2.25193	2.17122	2.12648	2.09812	2.09839	2.09841	2.11419	0.147847	0.138536	0.233488	0.20789	0.0936037	0.0362405	0	0	0	0.0191663
ENSCJAG00000010349.3	DST_protein_coding	chr4:57838506-58349712	-	33303	3.90847	146.235	3.90847	146.235	-2.39862	89.7481	chr4:58012804-58012944	559	516	715	400	876	57	94	39	20	12	8.66837	8.53928	8.67042	8.32812	8.99866	6.64707	6.94413	6.46076	6.18265	6.05731	0.511221	0.442176	0.516327	0.360061	0.710083	0.044722	0.0701797	0.0306959	0.0159864	0.00995869
ENSCJAG00000015046.1	LYZL6_protein_coding	chr5:88519227-88529298	+	888	3.90401	716.953	3.90401	716.953	0	0	-	1181	868	909	833	1244	50	83	52	104	74	9.71125	9.33784	9.1868	9.33394	9.63592	6.88876	7.16553	6.92881	7.36473	7.17825	40.5058	27.8956	24.618	28.121	37.8177	1.47125	2.32398	1.53493	3.11763	2.30315
ENSCJAG00000002296.2	PLD1_protein_coding	chr17:7153062-7320026	+	3559	3.86691	45.0117	3.86691	45.0117	0	0	-	11	6	10	11	16	1	2	1	0	0	2.58821	2.51118	2.54351	2.58629	2.631	2.43206	2.44511	2.43265	2.41797	2.41831	0.0941337	0.0481119	0.0675731	0.0926539	0.121361	0.00734178	0.0139723	0.00736496	0	0
ENSCJAG00000014145.2	APBB1_protein_coding	chr11:69753806-69779468	-	3035	3.86156	184.077	3.86156	184.077	0	0	-	50	50	43	40	46	3	3	4	3	4	4.7942	4.77117	4.62593	4.68872	4.70223	4.15865	4.15637	4.17792	4.16116	4.18352	0.501755	0.470154	0.340731	0.395094	0.409154	0.0258281	0.024577	0.0345462	0.0263128	0.0364255
ENSCJAG00000005982.2	CD2_protein_coding	chr7:152867440-152883018	+	1530	3.85303	893.54	3.85303	893.54	0	0	-	6930	5838	7160	5924	8512	804	479	401	530	353	12.4037	12.16	12.1699	12.217	12.494	10.045	9.58167	9.4927	9.71874	9.44369	137.95	108.893	112.544	116.071	150.186	13.7308	7.78415	6.86992	9.22122	6.37658
ENSCJAG00000007718.2	GSDME_protein_coding	chr8:30914255-30976877	+	2497	3.84682	1491.86	3.84682	1491.86	0	0	-	1412	1437	1786	1358	1363	72	142	120	100	114	10.0799	10.0449	10.0691	10.0247	9.91239	7.33499	7.76173	7.68826	7.56497	7.69831	17.2225	16.4236	17.2014	16.3035	14.7355	0.753431	1.41396	1.25968	1.06607	1.2618
ENSCJAG00000004651.2	PTCRA_protein_coding	chr4:44195779-44202006	+	795	3.82595	64.9881	3.82595	64.9881	0	0	-	54	18	10	17	30	4	0	1	1	4	4.15076	3.7372	3.59034	3.7322	3.86374	3.5084	3.44123	3.45994	3.46004	3.51562	2.06875	0.646152	0.302507	0.641034	1.01869	0.131469	0	0.032971	0.033484	0.139058
ENSCJAG00000017677.2	TNNI3_protein_coding	chr22:45967748-45972940	-	850	3.82477	277.985	3.82477	277.985	0	0	-	279	172	213	173	279	15	5	10	28	26	7.39764	6.94401	6.96125	6.9787	7.29003	5.55383	5.35252	5.47043	5.77147	5.76805	9.99691	5.77482	6.02646	6.10136	8.86081	0.461107	0.146257	0.308375	0.876886	0.845393
ENSCJAG00000015350.1	LRIT1_protein_coding	chr12:40009174-40019029	+	2299	3.8238	211.152	3.8238	211.152	0	0	-	50	46	91	57	49	5	6	5	2	4	5.02607	4.96368	5.21457	5.08489	4.95982	4.40426	4.41695	4.40769	4.35484	4.39655	0.662386	0.571016	0.951929	0.74325	0.575367	0.0568278	0.0648902	0.0570072	0.0231577	0.0480867
ENSCJAG00000017674.2	SUSD1_protein_coding	chr1:155525263-155673967	-	3099	3.82103	423.401	3.82103	423.401	-1.38052	9.43328	chr1:155602256-155602352	136	291	391	263	213	19	17	24	25	12	6.887	7.4832	7.57571	7.42616	7.15062	5.69914	5.65432	5.79082	5.8073	5.60554	1.33659	2.67979	3.03429	2.5441	1.85544	0.1602	0.136394	0.202996	0.214745	0.10702
ENSCJAG00000009718.2	IFI27L2_protein_coding	chr10:119741352-119744030	-	518	3.81966	66.539	3.81966	66.539	0	0	-	17	15	17	15	15	0	0	3	1	2	3.18048	3.14364	3.13108	3.15095	3.12989	2.91526	2.91498	2.96193	2.93138	2.94915	0.999539	0.826401	0.789262	0.868082	0.781717	0	0	0.151806	0.0513895	0.10671
ENSCJAG00000007540.2	MYO3A_protein_coding	chr7:23559664-23780479	+	5367	3.80006	70.8056	3.80006	70.8056	0	0	-	16	24	24	12	15	0	3	1	3	0	3.32095	3.40941	3.35971	3.26234	3.28318	3.06558	3.10972	3.0819	3.11313	3.06655	0.0907964	0.127617	0.107543	0.0670269	0.075448	0	0.0138981	0.0048839	0.0148797	0
ENSCJAG00000010190.2	GLIPR2_protein_coding	chr1:137963221-137991105	+	3095	3.79923	1889.44	3.79923	1889.44	0	0	-	1780	1878	2160	1796	1778	184	158	162	109	114	10.4378	10.441	10.3825	10.4333	10.305	8.12709	7.988	8.05525	7.77737	7.85018	17.5162	17.3167	16.784	17.3958	15.5081	1.55341	1.2693	1.372	0.937497	1.018
ENSCJAG00000021367.2	NRN1_protein_coding	chr4:22638200-22648006	+	2055	3.78891	1023.1	3.78891	1023.1	0	0	-	1682	1042	1178	1380	1438	99	112	108	101	108	10.2367	9.67859	9.60461	10.0115	9.93836	7.49628	7.55667	7.57763	7.53414	7.62327	24.9284	14.4706	13.7859	20.1311	18.8901	1.25879	1.35511	1.37756	1.30832	1.4525
ENSCJAG00000013194.2	BAIAP3_protein_coding	chr12:1368842-1381957	+	3527	3.76998	484.735	3.76998	484.735	-1.2338	0	chr12:1381171-1381295	235	178	202	161	279	14	15	11	23	20	7.21744	6.94405	6.89114	6.8932	7.26023	5.52484	5.53204	5.47942	5.68343	5.659	2.02928	1.44027	1.37736	1.36842	2.13544	0.103718	0.105743	0.0817496	0.173591	0.156722
ENSCJAG00000011611.2	ZNF337_protein_coding	chr5:31092628-31122167	-	3665	3.76509	961.428	3.76509	961.428	0	0	-	304	294	369	292	342	32	16	19	29	30	7.7399	7.66439	7.69518	7.69163	7.73557	6.05608	5.80114	5.87571	6.03099	6.07339	2.52627	2.2893	2.42133	2.38841	2.51907	0.228142	0.108546	0.135887	0.210634	0.226231
ENSCJAG00000002712.2	MFSD2A_protein_coding	chr7:74443405-74457697	+	2192	3.76033	266.036	3.76033	266.036	0	0	-	164	250	265	226	160	36	19	16	4	10	6.91605	7.22616	7.11178	7.17121	6.79986	5.83959	5.58981	5.56217	5.32705	5.46935	2.27868	3.25483	2.90742	3.09077	1.97046	0.429133	0.215516	0.191328	0.0485762	0.126085
ENSCJAG00000012753.2	POU2F2_protein_coding	chr22:35041248-35084539	-	2338	3.73629	1153.72	3.73629	1153.72	0	0	-	874	1345	1256	1157	1188	123	104	64	92	87	9.48533	9.88133	9.60643	9.7623	9.67466	7.57125	7.43079	7.16885	7.39585	7.40062	11.3854	16.4175	12.9195	14.835	13.717	1.37464	1.106	0.71752	1.04748	1.02844
ENSCJAG00000021326.2	BMP6_protein_coding	chr4:20614559-20779409	-	3298	3.73092	2044.42	3.73092	2044.42	0	0	-	2066	2034	2346	1984	2321	164	216	208	134	150	10.6611	10.5902	10.5346	10.6036	10.6532	8.13053	8.31314	8.33461	8.01235	8.13674	19.0792	17.6007	17.1072	18.0339	18.9982	1.29934	1.62843	1.65315	1.08158	1.25703
ENSCJAG00000004511.1	FAM78B_protein_coding	chr18:39789325-39900904	+	2089	3.72253	616.551	3.72253	616.551	0	0	-	2586	2079	2508	1930	2149	296	207	192	103	127	10.9179	10.6278	10.6201	10.5884	10.585	8.61083	8.29746	8.29001	7.85559	8.03644	37.7025	28.4018	28.8729	27.6961	27.7707	3.7024	2.46376	2.40914	1.31251	1.68023
ENSCJAG00000001646.2	GZMK_protein_coding	chr2:152697587-152707675	-	1040	3.72007	1554.97	3.72007	1554.97	0	0	-	44412	50905	52790	48154	52158	4833	3501	3082	4941	3890	15.1547	15.2495	15.0741	15.2295	15.1952	12.7358	12.4324	12.3801	12.786	12.629	1300.61	1396.87	1220.73	1388.03	1353.87	121.426	83.7	77.678	126.469	103.376
ENSCJAG00000009310.2	USH1C_protein_coding	chr11:81051236-81101699	-	2961	3.71995	31.1286	3.71995	31.1286	0	0	-	10	5	8	3	11	0	1	0	1	1	2.06989	1.9929	2.01638	1.96458	2.06662	1.91492	1.92859	1.91504	1.92972	1.93078	0.102859	0.0481904	0.0649761	0.0303726	0.100286	0	0.00839708	0	0.00899013	0.00933396
ENSCJAG00000017982.2	GARNL3_protein_coding	chr1:171167700-171317343	+	4118	3.70798	667.433	3.70798	667.433	-1.03291	0	chr1:171206528-171206592	226	226	225	208	306	22	20	18	15	23	7.28334	7.24071	7.07641	7.20182	7.44069	5.74736	5.70454	5.6955	5.64526	5.80028	1.67149	1.56621	1.31401	1.51418	2.00596	0.139594	0.120756	0.114574	0.0969637	0.154364
ENSCJAG00000011583.2	MTUS1_protein_coding	chr13:20561750-20675279	+	5403	3.70757	139.265	3.70757	139.265	0	0	-	38	32	37	37	49	2	8	2	4	0	4.49039	4.40602	4.38984	4.47457	4.54665	3.97163	4.06139	3.9733	4.00695	3.93993	0.214205	0.169022	0.164691	0.205289	0.244821	0.00967219	0.0368148	0.00970272	0.0197074	0
ENSCJAG00000005020.2	BEST2_protein_coding	chr22:11947065-11954196	+	1914	3.70587	66.7165	3.70587	66.7165	0	0	-	15	26	27	13	17	1	1	6	0	0	3.39914	3.525	3.4823	3.3684	3.40004	3.17148	3.17068	3.24832	3.15619	3.15687	0.238688	0.387669	0.339253	0.203611	0.23977	0.0136517	0.0129905	0.082169	0	0
ENSCJAG00000012774.3	COL4A4_protein_coding	chr6:143531666-143644335	-	5382	3.69385	143.491	3.69385	143.491	0	0	-	44	24	72	34	72	3	4	2	6	5	4.77381	4.52521	4.89526	4.66003	4.95709	4.18719	4.20131	4.1718	4.24097	4.23061	0.248994	0.127261	0.321729	0.18938	0.361141	0.0145649	0.0184792	0.00974058	0.0296764	0.0256762
ENSCJAG00000016720.2	CCDC112_protein_coding	chr2:91510221-91541982	+	2876	3.69119	1912.82	3.69119	1912.82	0	0	-	1603	1741	1964	1562	1790	186	139	158	106	131	10.3032	10.3372	10.2585	10.2618	10.289	8.10947	7.86935	8.01041	7.7318	7.92097	16.9756	17.2758	16.4231	16.2814	16.8017	1.68987	1.20169	1.44001	0.981118	1.25889
ENSCJAG00000020656.1	CACNG3_protein_coding	chr12:23131335-23241495	+	2690	3.66816	22.595	3.66816	22.595	0	0	-	2	7	11	3	2	0	0	0	1	1	1.36477	1.43709	1.46635	1.38024	1.3609	1.33112	1.33104	1.3312	1.34579	1.34677	0.0226443	0.0742634	0.0983428	0.0334324	0.0200709	0	0	0	0.00989582	0.0102743
ENSCJAG00000015171.1	MRAP2_protein_coding	chr4:82766579-82828306	+	2193	3.66075	74.1605	3.66075	74.1605	0	0	-	14	20	26	13	22	2	4	0	0	2	3.35174	3.41986	3.43844	3.33515	3.42593	3.1549	3.1825	3.12445	3.12448	3.15863	0.194433	0.260268	0.285126	0.177707	0.270815	0.0238298	0.0453511	0	0	0.0252055
ENSCJAG00000004334.1	SLAMF6_protein_coding	chr18:25222621-25223703	+	501	3.65633	765.575	3.65633	765.575	0	0	-	684	1148	1270	1094	984	119	75	63	76	105	9.18579	9.66454	9.56732	9.65326	9.42938	7.49081	7.16259	7.10018	7.21487	7.47138	41.5814	65.3933	60.9632	65.4604	53.0207	6.20639	3.72212	3.29611	4.03813	5.79236
ENSCJAG00000000699.2	TMEM247_protein_coding	chr14:61404352-61409124	-	729	3.625	27.4711	3.625	27.4711	0	0	-	7	8	11	3	6	0	0	3	0	0	1.9467	1.95578	1.97109	1.88455	1.92141	1.835	1.83488	1.87819	1.83512	1.83534	0.29245	0.313178	0.362883	0.123365	0.222184	0	0	0.107868	0	0
ENSCJAG00000004212.2	BEST4_protein_coding	chr7:79550227-79554123	-	1830	3.61725	1158.77	3.61725	1158.77	-3.35572	720.882	chr7:79553920-79554120	891	732	838	760	936	98	58	65	77	67	9.35816	9.10661	9.04742	9.18227	9.28211	7.25101	6.90574	7.01081	7.11661	7.06964	14.8288	11.4153	11.0127	12.4498	13.8074	1.39928	0.788032	0.931024	1.12007	1.01188
ENSCJAG00000009366.2	LDLRAP1_protein_coding	chr7:59540657-59569409	+	1334	3.61002	1146.48	3.61002	1146.48	0	0	-	1346	1950	2262	1802	1961	159	210	203	131	116	10.156	10.4942	10.4447	10.4499	10.4222	8.0415	8.22693	8.25143	7.92865	7.88788	30.7305	41.7165	40.7792	40.4947	39.6835	3.11438	3.91409	3.98877	2.61408	2.40329
ENSCJAG00000014488.2	RUNDC3B_protein_coding	chr8:59952932-60155223	-	2261	3.59181	394.781	3.59181	394.781	0	0	-	118	99	136	118	168	15	16	11	9	6	6.29577	6.14058	6.22595	6.2866	6.46576	5.24108	5.2477	5.18305	5.14834	5.10271	1.5895	1.24958	1.44657	1.56452	2.00584	0.173349	0.175949	0.127524	0.105961	0.0733424
ENSCJAG00000015024.2	ANTXR2_protein_coding	chr3:114465397-114632293	+	7768	3.57168	2002.87	3.57168	2002.87	0	0	-	6548	5640	7156	6031	8189	666	682	582	649	461	12.3656	12.1478	12.1943	12.2613	12.4751	9.92313	9.91569	9.83694	9.93079	9.69886	25.6732	20.7204	22.1546	23.2744	28.4584	2.24024	2.18294	1.96387	2.22402	1.6402
ENSCJAG00000000367.2	ATP6V0A1_protein_coding	chr5:114182466-114255734	+	3027	3.55112	1541.48	3.55112	1541.48	0	0	-	636	694	766	628	769	60	80	45	71	64	8.93289	8.96975	8.87469	8.90723	8.99961	6.85815	7.01041	6.72168	6.98002	6.95545	6.39919	6.54299	6.08581	6.21937	6.85807	0.517927	0.65712	0.389672	0.624382	0.584348
ENSCJAG00000009770.2	RSPH14_protein_coding	chr1:186611714-186693873	-	1227	3.55092	108.641	3.55092	108.641	0	0	-	66	26	27	28	47	2	2	4	6	4	4.75973	4.34149	4.294	4.37834	4.53739	3.96857	3.96685	4.00463	4.03789	4.01004	1.63825	0.604725	0.529202	0.684089	1.03405	0.0425907	0.0405277	0.0854504	0.13017	0.090099
ENSCJAG00000021276.3	JAKMIP2_protein_coding	chr2:44820198-45027749	-	3407	3.54261	436.292	3.54261	436.292	0	0	-	235	437	414	329	329	23	48	48	23	19	7.58186	8.10194	7.87111	7.87158	7.77172	6.00073	6.30365	6.33902	6.01537	5.97474	2.10076	3.66048	2.92234	2.89483	2.60683	0.176395	0.350297	0.36929	0.179705	0.15413
ENSCJAG00000015563.2	SLIT3_protein_coding	chr2:29928429-29991576	-	2298	3.52604	37.7956	3.52604	37.7956	0	0	-	6	7	9	11	10	1	0	1	1	1	2.24722	2.25719	2.26343	2.31742	2.28949	2.16408	2.1497	2.16464	2.16469	2.1658	0.079521	0.0869315	0.0941878	0.143497	0.117473	0.0113705	0	0.0114064	0.0115839	0.0120269
ENSCJAG00000015902.2	TPCN2_protein_coding	chr11:124592032-124634083	+	2835	3.52356	875.071	3.52356	875.071	0	0	-	753	565	772	588	792	41	74	60	71	77	9.10026	8.76333	8.87986	8.83936	9.02668	6.6552	6.95908	6.87481	6.9772	7.0681	8.08951	5.68754	6.54887	6.21761	7.54154	0.377886	0.649001	0.554749	0.666668	0.750658
ENSCJAG00000018496.2	FCMR_protein_coding	chr19:28986498-29010061	-	2018	3.51022	522.092	3.51022	522.092	0	0	-	3459	4738	5206	4673	5174	779	444	361	372	249	11.535	11.8204	11.7108	11.8463	11.8365	9.86298	9.34891	9.23424	9.26065	8.99916	52.2047	67.0044	62.0419	69.4183	69.2139	10.0866	5.47052	4.68905	4.90711	3.41022
ENSCJAG00000008534.2	protein_coding	chr14:18160807-18811658	+	2463	3.49872	23.8823	3.49872	23.8823	0	0	-	14	3	6	3	5	0	2	0	0	1	1.91286	1.74515	1.77582	1.74698	1.77113	1.69522	1.72372	1.69533	1.69534	1.71178	0.173119	0.0347605	0.0585853	0.0365137	0.0548017	0	0.0201898	0	0	0.0112212
ENSCJAG00000006019.2	SDC3_protein_coding	chr7:65081084-65086928	-	1475	3.49811	19.2089	3.49811	19.2089	0	0	-	6	7	9	0	10	3	0	0	0	0	1.79459	1.80454	1.81093	1.69865	1.83662	1.73985	1.69795	1.69816	1.69817	1.69837	0.123891	0.135436	0.146741	0	0.183019	0.0531446	0	0	0	0
ENSCJAG00000007635.3	CD4_protein_coding	chr9:18635309-18813272	+	1617	3.4973	770.839	3.4973	770.839	0	0	-	1987	1648	1974	1589	2474	172	179	131	272	165	10.5967	10.3443	10.3293	10.3454	10.6992	8.14134	8.14624	7.96995	8.52934	8.18279	37.4256	29.0855	29.3589	29.4587	41.3026	2.77938	2.75239	2.12354	4.47778	2.82019
ENSCJAG00000013052.2	TMPRSS13_protein_coding	chr11:15495043-15514393	-	4550	3.48969	130.055	3.48969	130.055	0	0	-	1347	1554	1766	1411	2046	98	78	62	273	249	10.0909	10.1883	10.1179	10.126	10.4035	7.61476	7.45266	7.3626	8.41233	8.38554	9.01647	9.74695	9.33429	9.2964	12.139	0.562787	0.426236	0.357173	1.59719	1.51249
ENSCJAG00000001514.2	ITGA2_protein_coding	chr2:154584611-154692176	-	4671	3.47408	204.068	3.47408	204.068	0	0	-	470	271	421	284	862	32	63	23	79	26	8.37712	7.81567	8.04093	7.89143	8.85718	6.25957	6.58812	6.14301	6.77195	6.21873	3.06456	1.65573	2.16758	1.82267	4.98179	0.179007	0.335349	0.129067	0.450216	0.153839
ENSCJAG00000000538.2	PRR5_protein_coding	chr1:204923355-204981839	-	2615	3.46893	823.89	3.46893	823.89	0	0	-	289	370	405	293	293	41	38	34	23	24	7.74699	7.92641	7.83211	7.74764	7.65002	6.23569	6.18386	6.16543	6.01185	6.05275	3.36594	4.03793	3.72465	3.35888	3.02471	0.409677	0.361309	0.340805	0.234132	0.253655
ENSCJAG00000013814.2	PARD3_protein_coding	chr7:30899954-31494410	-	5852	3.46314	432.512	3.46314	432.512	-1.66594	0	chr7:31172696-31172736	194	176	217	169	182	22	31	22	9	8	7.00282	6.88403	6.89761	6.88114	6.85345	5.63203	5.7414	5.64354	5.42597	5.42056	1.00967	0.858297	0.891779	0.865728	0.839567	0.0982309	0.131712	0.098541	0.0409395	0.0377824
ENSCJAG00000014798.2	LIPH_protein_coding	chr15:7138037-7178101	-	1320	3.45988	38.7829	3.45988	38.7829	0	0	-	17	7	11	10	6	0	1	1	0	3	2.63502	2.49442	2.52387	2.54127	2.47375	2.38651	2.40021	2.40138	2.3867	2.43295	0.392243	0.15134	0.200411	0.227104	0.122706	0	0.0188362	0.0198575	0	0.0628133
ENSCJAG00000007203.2	VSIR_protein_coding	chr12:52363320-52387533	+	2030	3.45247	1518.6	3.45247	1518.6	0	0	-	1393	1866	1851	1679	1639	144	172	146	165	198	10.171	10.4263	10.2118	10.3538	10.2117	7.94903	8.05405	7.98237	8.07441	8.26141	20.8995	26.2328	21.9287	24.7944	21.7957	1.85351	2.10668	1.88519	2.16368	2.69571
ENSCJAG00000004447.2	OSBPL10_protein_coding	chr17:62333676-62687710	-	4081	3.44896	1201.12	3.44896	1201.12	0	0	-	2489	1846	2207	1855	2878	208	229	215	253	206	10.9106	10.5377	10.5206	10.5824	10.9337	8.38611	8.43449	8.43622	8.56669	8.45285	18.5754	12.9091	13.0058	13.6263	19.0376	1.33176	1.3952	1.38093	1.65028	1.3951
ENSCJAG00000020799.2	PPP1R14D_protein_coding	chr10:35060816-35070450	+	776	3.44452	116.456	3.44452	116.456	0	0	-	33	68	56	46	42	11	0	3	2	8	4.70541	5.01417	4.82544	4.83914	4.75299	4.36865	4.19051	4.24608	4.22875	4.33744	1.29519	2.50079	1.73551	1.77703	1.46109	0.370391	0	0.101335	0.0686076	0.284926
ENSCJAG00000005900.2	WT1_protein_coding	chr11:95553916-95601520	-	3311	3.44184	1070.63	3.44184	1070.63	0	0	-	578	644	720	683	684	74	87	75	53	40	8.82142	8.87854	8.79701	8.97441	8.86605	6.97084	7.05178	6.99986	6.79833	6.68707	5.31678	5.5508	5.22968	6.18388	5.5768	0.583986	0.653321	0.593746	0.426109	0.333891
ENSCJAG00000017813.2	ZC4H2_protein_coding	chrX:56904965-57023676	-	2526	3.44166	259.294	3.44166	259.294	0	0	-	59	73	87	65	70	7	13	7	6	2	5.34825	5.43759	5.42891	5.39341	5.37482	4.66438	4.75076	4.6689	4.65233	4.58509	0.711376	0.824743	0.8283	0.771399	0.748088	0.0724093	0.127961	0.0726379	0.0632298	0.0218827
ENSCJAG00000004876.2	CLSTN3_protein_coding	chr9:19015302-19044958	+	5189	3.42814	925.406	3.42814	925.406	0	0	-	1852	1999	2559	1996	2664	262	197	145	289	205	10.5854	10.6127	10.6681	10.6509	10.8414	8.55476	8.30805	8.13475	8.66334	8.43711	10.8702	10.9941	11.8601	11.5312	13.8592	1.31931	0.943951	0.732458	1.48258	1.09188
ENSCJAG00000017198.2	SEMA4F_protein_coding	chr14:32136491-32165213	-	4308	3.42272	91.7811	3.42272	91.7811	0	0	-	29	22	28	23	17	3	3	2	4	0	3.86025	3.76297	3.77695	3.78528	3.68384	3.48299	3.48123	3.46903	3.50037	3.43756	0.205023	0.145739	0.156309	0.160048	0.106527	0.018196	0.0173146	0.0121689	0.0247166	0
ENSCJAG00000013624.1	PHLDB3_protein_coding	chr22:35768022-35795436	-	2493	3.41826	2122.91	3.41826	2122.91	0	0	-	1559	1976	2242	1888	1691	217	188	188	176	170	10.3381	10.5354	10.4626	10.5268	10.2935	8.32134	8.18614	8.23562	8.18828	8.20834	19.046	22.6201	21.6279	22.7028	18.3109	2.2744	1.875	1.97667	1.87929	1.88465
ENSCJAG00000003459.3	KCNA3_protein_coding	chr7:146591579-146594686	-	1713	3.40386	431.222	3.40386	431.222	0	0	-	368	280	430	259	543	46	47	21	48	28	8.04874	7.75382	7.96728	7.71767	8.30134	6.36497	6.35829	6.05002	6.40617	6.18479	6.54291	4.66477	6.03689	4.53254	8.55718	0.701665	0.682193	0.321337	0.745913	0.451757
ENSCJAG00000012322.2	KYNU_protein_coding	chr6:76549185-76725169	-	2001	3.3845	71.0874	3.3845	71.0874	0	0	-	25	16	19	24	12	3	2	0	3	2	3.56152	3.43595	3.43196	3.54585	3.36926	3.23542	3.2191	3.18966	3.23726	3.22416	0.380516	0.228193	0.228354	0.359553	0.161891	0.0391745	0.0248513	0	0.0399097	0.027624
ENSCJAG00000036397.1	PADI4_protein_coding	chr7:51205483-51257362	+	2001	3.37488	184.415	3.37488	184.415	0	0	-	57	50	83	50	42	5	6	3	11	4	5.10216	5.01392	5.17357	5.03124	4.90516	4.42355	4.43603	4.39253	4.52277	4.41596	0.867577	0.713103	0.997546	0.74907	0.566618	0.0652909	0.074554	0.0392982	0.146336	0.0552481
ENSCJAG00000022087.2	TPBGL_protein_coding	chr11:63463217-63465028	-	1726	3.37359	56.7723	3.37359	56.7723	0	0	-	12	12	25	23	15	6	1	0	2	0	3.23799	3.22948	3.34301	3.38055	3.25653	3.12846	3.05449	3.04007	3.07175	3.04072	0.211749	0.198413	0.348338	0.399472	0.234606	0.0908323	0.0144054	0	0.0308456	0
ENSCJAG00000022233.1	CAMK2N2_protein_coding	chr15:5858462-5858630	-	168	3.36325	27.4973	3.36325	27.4973	0	0	-	16	2	8	5	7	0	1	0	2	1	2.22309	2.01118	2.08352	2.06185	2.08207	1.97704	1.99144	1.97718	2.00782	1.9938	2.90062	0.339743	1.1452	0.892195	1.1248	0	0.147999	0	0.316902	0.164511
ENSCJAG00000010541.2	MYO6_protein_coding	chr4:74066601-74231901	+	8719	3.35304	1570.15	3.35304	1570.15	-1.27248	22.4584	chr4:74153136-74153232	953	1114	1455	978	1160	114	161	101	105	111	9.60436	9.713	9.78822	9.61745	9.67937	7.57244	7.79714	7.51279	7.54105	7.62206	3.32895	3.64626	4.01327	3.36257	3.59153	0.341639	0.45912	0.303636	0.320573	0.351852
ENSCJAG00000011255.1	FRZB_protein_coding	chr6:35637914-35671574	+	2035	3.34931	36.6515	3.34931	36.6515	0	0	-	9	14	10	10	4	0	1	2	2	0	2.42858	2.48804	2.41218	2.44098	2.34576	2.28662	2.30031	2.3159	2.316	2.2871	0.134697	0.196333	0.118178	0.147311	0.053062	0	0.0122181	0.0257611	0.0261619	0
ENSCJAG00000006766.2	GOLGA6A_protein_coding	chr10:59711568-59721839	+	2501	3.3481	207.721	3.3481	207.721	-1.81395	5.91602	chr10:59715916-59716008	137	53	92	81	135	9	15	12	10	7	6.20138	5.57579	5.77613	5.83774	6.10403	4.9681	5.05655	5.02491	4.99205	4.94937	1.66835	0.604772	0.884659	0.970891	1.45716	0.0940283	0.149123	0.125767	0.106436	0.077355
ENSCJAG00000019838.2	C16orf96_protein_coding	chr12:4652933-4657577	+	1722	3.34729	49.6113	3.34729	49.6113	0	0	-	13	10	8	14	21	0	1	1	3	2	2.93172	2.88339	2.83514	2.94267	3.00329	2.73269	2.74637	2.74763	2.77655	2.7643	0.229927	0.165728	0.111727	0.243722	0.329211	0	0.0144389	0.0152218	0.0463759	0.0320997
ENSCJAG00000016186.2	PATJ_protein_coding	chr7:97036980-97455013	+	6225	3.33918	314.972	3.33918	314.972	0	0	-	135	104	129	90	142	21	18	10	8	7	6.36862	6.15098	6.16684	6.08009	6.3172	5.31934	5.26717	5.1574	5.12266	5.11528	0.660503	0.476786	0.49837	0.433413	0.615796	0.0881474	0.0718952	0.0421075	0.0342101	0.0310787
ENSCJAG00000019529.2	MBOAT1_protein_coding	chr4:8376084-8428488	+	1516	3.33636	393.099	3.33636	393.099	0	0	-	369	378	456	335	440	65	58	44	31	14	8.09746	8.07315	8.0677	7.99597	8.14716	6.60424	6.51979	6.40973	6.24976	6.00594	7.41323	7.11577	7.23382	6.62437	7.83505	1.12032	0.951252	0.760768	0.544335	0.255231
ENSCJAG00000018642.2	LARP6_protein_coding	chr10:13309084-13331401	-	2340	3.33529	156.458	3.33529	156.458	0	0	-	40	45	45	40	36	3	6	8	2	3	4.62592	4.65496	4.57661	4.6206	4.53718	4.10261	4.14652	4.18414	4.0881	4.10925	0.520624	0.548815	0.462486	0.51244	0.415312	0.0334992	0.0637532	0.0896134	0.0227519	0.0354331
ENSCJAG00000014099.3	RAB11FIP4_protein_coding	chr5:93031382-93130647	-	2897	3.32893	634.893	3.32893	634.893	0	0	-	2124	1391	1753	1301	2388	186	173	160	257	181	10.6537	10.1525	10.1905	10.122	10.6465	8.18584	8.10703	8.09805	8.46848	8.23874	22.3299	13.7028	14.5524	13.4626	22.2523	1.67762	1.48479	1.44767	2.3615	1.72677
ENSCJAG00000011624.3	NINL_protein_coding	chr5:30856346-30995101	-	4854	3.32796	323.165	3.32796	323.165	0	0	-	293	200	234	203	304	16	48	22	16	31	7.5748	7.2036	7.17402	7.24672	7.49909	5.72875	6.13204	5.83591	5.74039	5.99247	1.83843	1.17587	1.15936	1.25371	1.69068	0.0861291	0.245872	0.118801	0.0877454	0.176509
ENSCJAG00000014368.2	TKTL1_protein_coding	chrX:140732480-140771687	+	2110	3.32454	16.1922	3.32454	16.1922	0	0	-	5	2	1	1	10	0	0	0	1	1	1.10813	1.05926	1.04054	1.04422	1.1651	1.0273	1.02723	1.02736	1.04196	1.04291	0.0721719	0.0270506	0.0113978	0.0142075	0.12794	0	0	0	0.012616	0.0130985
ENSCJAG00000002391.2	NME9_protein_coding	chr17:38234732-38260321	+	1459	3.32405	35.3815	3.32405	35.3815	0	0	-	11	9	4	8	14	0	2	0	1	2	2.44123	2.40693	2.32361	2.39719	2.46056	2.27118	2.2985	2.27134	2.28608	2.3025	0.229624	0.176042	0.0659336	0.164374	0.259036	0	0.0340833	0	0.0182452	0.037886
ENSCJAG00000001716.2	FAM198A_protein_coding	chr15:18651754-18728785	+	3795	3.32339	782.054	3.32339	782.054	0	0	-	451	481	580	452	562	50	38	42	77	62	8.44151	8.455	8.44864	8.43113	8.53486	6.61233	6.46051	6.54142	6.88349	6.78904	3.61947	3.61712	3.67551	3.57047	3.99772	0.344261	0.248965	0.290092	0.540111	0.451528
ENSCJAG00000000696.2	ATP6V1E2_protein_coding	chr14:61350070-61375646	+	1959	3.30854	30.0109	3.30854	30.0109	0	0	-	11	7	9	3	7	0	1	0	2	1	2.12619	2.06433	2.07064	2.00701	2.05744	1.95731	1.97098	1.95743	1.98654	1.97319	0.171017	0.101975	0.110487	0.0459078	0.096461	0	0.0126921	0	0.0271769	0.0141081
ENSCJAG00000013953.2	NGEF_protein_coding	chr6:149327808-149460035	-	3529	3.29904	22.019	3.29904	22.019	0	0	-	5	8	10	4	1	0	0	1	1	1	1.63951	1.67862	1.68261	1.62322	1.57342	1.55825	1.55816	1.57293	1.57298	1.57399	0.0431518	0.0646945	0.0681476	0.0339788	0.00764956	0	0	0.00742757	0.00754315	0.00783164
ENSCJAG00000021148.2	ATRN_protein_coding	chr5:9268976-9438045	+	5003	3.29778	263.408	3.29778	263.408	0	0	-	58	65	80	71	84	5	9	12	6	7	5.37104	5.40519	5.41408	5.47417	5.50849	4.66445	4.7246	4.78213	4.68585	4.71167	0.353084	0.370776	0.384558	0.425429	0.453249	0.0261137	0.0447279	0.0628709	0.0319246	0.0386698
ENSCJAG00000004263.2	EOMES_protein_coding	chr17:58380774-58387052	-	3210	3.29407	554.753	3.29407	554.753	0	0	-	28122	25393	30510	25778	32669	5277	2670	2257	3281	2196	14.4996	14.332	14.3193	14.3895	14.528	12.585	11.9437	11.856	12.1812	11.8858	266.822	225.755	228.58	240.737	274.738	42.9548	20.6811	18.43	27.2085	18.9074
ENSCJAG00000019629.2	SPTB_protein_coding	chr10:89688403-89826014	-	6892	3.29085	117.455	3.29085	117.455	0	0	-	30	62	76	30	24	6	6	4	4	4	4.54511	4.83995	4.84715	4.54047	4.43232	4.1708	4.16727	4.14132	4.14159	4.14689	0.132573	0.256729	0.265198	0.130489	0.0940057	0.0227476	0.0216458	0.0152129	0.0154497	0.0160405
ENSCJAG00000017981.2	EMILIN3_protein_coding	chr5:35382572-35390459	-	3683	3.27848	192.874	3.27848	192.874	0	0	-	77	104	88	91	78	22	11	5	3	8	5.72288	5.88011	5.65957	5.81784	5.65907	5.08982	4.92543	4.83548	4.7985	4.8994	0.636751	0.805862	0.574623	0.740694	0.571717	0.156081	0.0742605	0.035585	0.0216832	0.0600333
ENSCJAG00000017676.3	KCNIP2_protein_coding	chr12:89138428-89158584	-	2405	3.27745	409.925	3.27745	409.925	0	0	-	1294	1487	1661	1447	1860	142	125	98	227	255	10.0681	10.1606	10.0727	10.1712	10.3195	7.90881	7.7966	7.6806	8.29288	8.4382	16.387	17.6451	16.6095	18.0365	20.8779	1.54278	1.2923	1.06809	2.51255	2.93042
ENSCJAG00000020969.2	SYNPO_protein_coding	chr2:48083400-48139702	+	6284	3.27602	26.73	3.27602	26.73	0	0	-	8	12	4	6	5	0	3	1	0	0	2.0357	2.08378	1.9613	2.00492	1.98188	1.90899	1.94962	1.92375	1.90912	1.90935	0.0387734	0.0544972	0.0153083	0.0286229	0.0214794	0	0.01187	0.00417121	0	0
ENSCJAG00000017424.2	TLX2_protein_coding	chr14:32323084-32326785	-	1564	3.27403	49.1217	3.27403	49.1217	0	0	-	4	18	26	22	12	1	2	2	4	0	3.03277	3.2189	3.25956	3.27375	3.13224	2.97942	2.99245	2.99461	3.02316	2.96588	0.0778939	0.328447	0.399796	0.421682	0.207125	0.0167068	0.0317951	0.0335191	0.0680812	0
ENSCJAG00000000330.2	SLC45A1_protein_coding	chr7:42768265-42798410	+	2495	3.27351	59.5811	3.27351	59.5811	0	0	-	16	15	28	21	19	0	6	5	0	0	3.46939	3.44551	3.54823	3.53155	3.48077	3.21355	3.29987	3.29096	3.21394	3.21464	0.195312	0.171573	0.269892	0.252318	0.205575	0	0.0597926	0.0525289	0	0
ENSCJAG00000019896.2	AK1_protein_coding	chr1:171802214-171813604	-	2328	3.24786	192.174	3.24786	192.174	0	0	-	207	271	249	169	77	31	19	13	16	31	7.09019	7.27662	7.04254	6.91424	6.27599	5.77925	5.59833	5.51971	5.57239	5.82058	2.70812	3.32212	2.57228	2.17622	0.892886	0.347943	0.202926	0.146372	0.182954	0.36803
ENSCJAG00000020793.2	SPINT1_protein_coding	chr10:35031570-35049339	-	2462	3.24597	515.864	3.24597	515.864	0	0	-	1483	1537	1675	1429	1633	109	148	140	219	254	10.2191	10.2035	10.0898	10.1664	10.1904	7.74193	7.9278	7.93538	8.27615	8.44653	18.3457	17.8162	16.3617	17.3998	17.9055	1.15683	1.49465	1.49052	2.36788	2.85135
ENSCJAG00000004728.2	GNAL_protein_coding	chr13:45076570-45276866	-	4392	3.24117	332.097	3.24117	332.097	-2.51727	113.422	chr13:45098100-45098444	85	124	200	110	151	12	23	15	12	13	6.14117	6.36235	6.57299	6.3043	6.45245	5.26695	5.42043	5.32354	5.27534	5.30749	0.589436	0.805728	1.09514	0.750809	0.928117	0.0713918	0.130206	0.0895215	0.0727316	0.081806
ENSCJAG00000014571.2	ZFP36L2_protein_coding	chr14:64802244-64807474	+	3700	3.23868	403.166	3.23868	403.166	-1.22276	144.126	chr14:64803716-64803720	9291	8495	10341	8680	11007	501	1598	1385	1187	792	12.9037	12.7508	12.7524	12.8151	12.9535	9.96222	10.8987	10.827	10.6921	10.3967	76.4788	65.5226	67.2145	70.3262	80.3074	3.53806	10.7385	9.81175	8.53991	5.91599
ENSCJAG00000015122.2	ATP10B_protein_coding	chr2:21711758-21844341	-	6910	3.23431	49.611	3.23431	49.611	0	0	-	12	11	12	21	13	5	1	1	1	0	2.98683	2.96552	2.95063	3.09694	2.98022	2.87049	2.81472	2.81602	2.81608	2.80174	0.0528912	0.0454301	0.0417643	0.0911046	0.0507871	0.018907	0.00359823	0.00379333	0.00385235	0
ENSCJAG00000001520.2	GP1BB_protein_coding	chr1:184118341-184120423	+	1176	3.22422	74.7867	3.22422	74.7867	0	0	-	11	36	37	24	23	7	4	2	2	0	3.72031	4.0168	3.95995	3.89485	3.85266	3.6357	3.58951	3.56243	3.56257	3.5306	0.284883	0.873624	0.756652	0.611791	0.527969	0.155532	0.0845706	0.0445781	0.0452717	0
ENSCJAG00000033547.1	C13orf46_protein_coding	chr1:29187541-29202242	-	639	3.21348	68.2927	3.21348	68.2927	0	0	-	14	20	18	20	14	1	2	4	2	1	3.29735	3.36495	3.29958	3.37395	3.27468	3.08725	3.10115	3.1337	3.10365	3.08959	0.667279	0.89322	0.677444	0.938271	0.591446	0.0408911	0.0778209	0.164081	0.0833169	0.0432517
ENSCJAG00000015974.2	GSTT1_protein_coding	chr1:184841059-184850087	+	767	3.21211	25.7773	3.21211	25.7773	0	0	-	2	7	13	7	6	2	2	0	0	0	1.87898	1.95164	2.00319	1.95529	1.93133	1.8731	1.87217	1.8451	1.84511	1.84533	0.0794173	0.260455	0.407615	0.273591	0.211176	0.0681341	0.0648338	0	0	0
ENSCJAG00000016675.2	TRIM36_protein_coding	chr2:91641708-91697449	+	5063	3.20921	228.491	3.20921	228.491	0	0	-	53	72	105	83	76	10	15	11	3	6	5.40279	5.5404	5.64955	5.64498	5.53044	4.81723	4.88456	4.83887	4.70302	4.76521	0.318822	0.405839	0.49875	0.491439	0.405223	0.0516086	0.0736631	0.0569486	0.0157731	0.0327527
ENSCJAG00000003789.3	NECAB2_protein_coding	chr20:38253216-38289560	+	1660	3.20784	58.0352	3.20784	58.0352	0	0	-	22	9	14	13	19	1	2	3	1	2	3.25156	3.07727	3.11228	3.1376	3.19001	2.95416	2.9672	2.98365	2.9549	2.97159	0.403641	0.154726	0.202825	0.234766	0.308982	0.0157406	0.0299563	0.0473709	0.016036	0.0332986
ENSCJAG00000018584.2	KLRF1_protein_coding	chr9:21720038-21751700	-	1260	3.20663	877.543	3.20663	877.543	0	0	-	344	498	593	436	474	72	48	45	56	50	8.15716	8.45783	8.43947	8.36648	8.34147	6.79676	6.5524	6.55499	6.67218	6.64521	8.31512	11.2795	11.3184	10.3733	10.1554	1.49311	0.947191	0.93614	1.1831	1.09674
ENSCJAG00000015183.1	TTC39B_protein_coding	chr14:69512633-69514380	-	1650	3.20196	42.7698	3.20196	42.7698	0	0	-	9	13	22	7	11	0	0	2	1	4	2.76521	2.81233	2.87632	2.73446	2.77589	2.62251	2.62232	2.65187	2.63747	2.68384	0.166127	0.224848	0.320657	0.127178	0.179969	0	0	0.031772	0.0161332	0.0670009
ENSCJAG00000005383.2	MAP7D2_protein_coding	chrX:18361624-18474450	-	2840	3.19795	388.001	3.19795	388.001	0	0	-	173	151	162	124	140	8	23	21	16	20	6.77115	6.6284	6.53818	6.51055	6.51942	5.30711	5.53213	5.52579	5.45106	5.53216	1.85527	1.51736	1.37182	1.30889	1.33075	0.073604	0.201361	0.19382	0.14997	0.194633
ENSCJAG00000034533.1	CCDC197_protein_coding	chr10:119615776-119629782	+	916	3.19297	85.4356	3.19297	85.4356	0	0	-	28	13	39	27	31	2	4	0	4	6	4.02681	3.82082	4.05801	4.01099	4.02078	3.64087	3.66932	3.60946	3.67404	3.71045	0.930986	0.405021	1.02393	0.883624	0.913596	0.0570511	0.108575	0	0.116243	0.181034
ENSCJAG00000010202.2	CCIN_protein_coding	chr1:137996394-137998337	+	1943	3.19056	72.8228	3.19056	72.8228	0	0	-	11	24	30	15	23	3	5	2	1	1	3.44148	3.6016	3.61127	3.49638	3.57085	3.3021	3.32888	3.28832	3.27265	3.27426	0.172425	0.352507	0.371322	0.231429	0.319553	0.0403439	0.0639829	0.0269809	0.0137003	0.0142243
ENSCJAG00000016164.3	SH2B2_protein_coding	chr2:9714326-9735367	-	3141	3.18586	27.4309	3.18586	27.4309	0	0	-	4	5	9	11	5	0	1	2	0	1	1.91877	1.93058	1.96587	2.01937	1.92543	1.85267	1.86634	1.88178	1.8528	1.86851	0.0387858	0.0454288	0.0689091	0.104984	0.0429725	0	0.00791587	0.0166902	0	0.00879906
ENSCJAG00000021710.2	ADRB2_protein_coding	chr2:46234612-46237924	+	3312	3.18578	462.483	3.18578	462.483	0	0	-	714	572	744	622	671	78	64	41	96	111	9.06213	8.7927	8.86006	8.91166	8.87774	7.04835	6.91013	6.71416	7.20619	7.34968	6.56581	4.92873	5.40237	5.62988	5.46916	0.615367	0.480459	0.324483	0.771587	0.926269
ENSCJAG00000017866.2	CCDC136_protein_coding	chr8:117447203-117480189	-	4088	3.18254	109.153	3.18254	109.153	0	0	-	30	21	41	38	31	3	6	0	5	5	4.24482	4.12115	4.27054	4.32698	4.21526	3.84637	3.88859	3.79893	3.87993	3.88534	0.223507	0.146601	0.241199	0.278658	0.20471	0.0191752	0.0364928	0	0.0325584	0.0338036
ENSCJAG00000003654.2	MMP17_protein_coding	chr9:122886365-122913646	+	2623	3.18018	110.381	3.18018	110.381	0	0	-	65	41	42	42	53	0	10	2	7	10	5.05088	4.80808	4.74078	4.83396	4.88959	4.22959	4.38608	4.26649	4.3504	4.40678	0.754737	0.446082	0.385082	0.48001	0.545464	0	0.0947913	0.0199862	0.0710402	0.105367
ENSCJAG00000009550.2	DNM3_protein_coding	chr18:34267640-34826354	-	8169	3.17803	577.54	3.17803	577.54	0	0	-	220	297	351	281	265	23	35	29	51	29	7.44237	7.65906	7.63606	7.6429	7.49648	5.96068	6.10642	6.05844	6.31887	6.08646	0.820227	1.03757	1.03333	1.03119	0.87572	0.0735679	0.106529	0.0930524	0.16619	0.0981145
ENSCJAG00000016213.2	LRRC36_protein_coding	chr20:21052604-21070521	+	1005	3.17345	449.062	3.17345	449.062	0	0	-	138	147	238	216	235	19	25	22	22	27	6.79711	6.80704	7.03365	7.1422	7.12159	5.66105	5.73541	5.71681	5.71794	5.81279	4.18209	4.17427	5.69525	6.44298	6.31233	0.493989	0.618502	0.573793	0.582721	0.742509
ENSCJAG00000003824.3	ATP10A_protein_coding	chr6:1660641-1842908	-	4431	3.17287	878.301	3.17287	878.301	0	0	-	9234	9188	11745	9685	11557	1717	1422	1184	1029	800	12.9357	12.8752	12.9299	12.9733	13.0452	11.0499	10.8512	10.7468	10.6291	10.4695	63.47	59.1764	63.746	65.5235	70.4095	10.1251	7.9793	7.00404	6.18184	4.98991
ENSCJAG00000003875.2	COL19A1_protein_coding	chr4:68119486-68479761	+	8730	3.17131	32.1379	3.17131	32.1379	0	0	-	5	15	8	4	10	2	1	0	1	1	2.20993	2.34628	2.2303	2.19292	2.26958	2.15414	2.13898	2.12487	2.14021	2.14137	0.0174436	0.049035	0.0220383	0.0137355	0.0309225	0.00598612	0.00284808	0	0.00304923	0.00316585
ENSCJAG00000006078.2	BCAN_protein_coding	chr18:10712328-10729965	+	5286	3.16719	217.512	3.16719	217.512	0	0	-	131	86	106	72	117	6	9	9	20	17	6.22585	5.91215	5.92288	5.82719	6.06404	4.98818	5.03368	5.04564	5.21616	5.18971	0.754787	0.464302	0.482259	0.408324	0.597512	0.0296588	0.0423333	0.0446287	0.100718	0.0888845
ENSCJAG00000010771.1	TMEM266_protein_coding	chrY:2374618-2524781	-	2396	3.16487	440.723	3.16487	440.723	0	0	-	185	221	221	231	169	36	30	24	14	20	7.07621	7.18102	7.02403	7.249	6.90783	5.93256	5.84505	5.78989	5.63518	5.75337	2.35161	2.6323	2.21823	2.89018	1.90409	0.392596	0.311316	0.262557	0.155541	0.2307
ENSCJAG00000007054.2	CDH23_protein_coding	chr12:52396830-52755026	-	6472	3.16042	243.87	3.16042	243.87	2.33584	175.536	chr12:52425408-52425616	567	480	513	503	496	33	40	49	60	122	8.68549	8.475	8.3539	8.55595	8.43678	6.43877	6.50805	6.64344	6.75651	7.26451	2.66824	2.11657	1.90625	2.32985	2.06886	0.133231	0.15367	0.198452	0.246784	0.520985
ENSCJAG00000017961.2	KIF21A_protein_coding	chr9:32240372-32394984	+	5200	3.15538	33.1422	3.15538	33.1422	0	0	-	9	11	7	7	7	3	1	0	0	1	2.27342	2.29418	2.2216	2.24297	2.23232	2.17393	2.14559	2.13204	2.13206	2.14786	0.0527132	0.0603696	0.032374	0.0403547	0.0363398	0.0150747	0.00478149	0	0	0.00531497
ENSCJAG00000011193.3	COL15A1_protein_coding	chr1:142070929-142191249	+	5403	3.1467	391.682	3.1467	391.682	0	0	-	106	198	182	167	148	16	21	18	24	18	6.46265	6.89357	6.67858	6.78821	6.61404	5.49002	5.55397	5.53058	5.61928	5.55077	0.597518	1.04583	0.8101	0.926575	0.73946	0.0773775	0.0966387	0.0873245	0.118244	0.092075
ENSCJAG00000010904.2	TRIO_protein_coding	chr2:189009496-189398131	-	10482	3.13245	843.971	3.13245	843.971	0	0	-	4634	3852	5035	3859	6781	568	649	495	728	512	11.9114	11.6584	11.7361	11.7004	12.1914	9.67725	9.76279	9.58926	9.92129	9.67003	13.4646	10.4875	11.552	11.0365	17.4638	1.4159	1.53946	1.23783	1.84881	1.34999
ENSCJAG00000006170.2	ECE1_protein_coding	chr7:55266048-55331150	-	3458	3.13153	2092.08	3.13153	2092.08	0	0	-	4431	4573	5762	4557	5870	608	612	538	726	589	11.8823	11.8617	11.9005	11.8984	12.0524	9.76343	9.74149	9.68757	9.94624	9.81726	39.0263	37.7403	40.0728	39.5051	45.8249	4.59418	4.40041	4.07808	5.58876	4.70755
ENSCJAG00000012611.2	APOA5_protein_coding	chr11:14354286-14357592	-	1941	3.13029	94.2906	3.13029	94.2906	-1.07549	0	chr11:14354286-14354783	30	25	28	29	58	2	10	4	3	2	4.30026	4.23052	4.20886	4.28547	4.4924	3.9165	4.01859	3.94619	3.93227	3.92053	0.470735	0.367573	0.346924	0.44789	0.80666	0.0269237	0.128098	0.0540173	0.0411434	0.028478
ENSCJAG00000015553.2	LAMA1_protein_coding	chr13:50362490-50506031	+	9412	3.12729	240.323	3.12729	240.323	0	0	-	588	785	1048	697	455	137	123	96	38	47	8.89924	9.137	9.23303	9.05505	8.5333	7.46177	7.35925	7.23292	6.70898	6.84602	1.90272	2.38022	2.67782	2.21999	1.30502	0.380337	0.32493	0.267355	0.107475	0.138013
ENSCJAG00000004777.2	PCP4L1_protein_coding	chr18:14784837-14808523	+	1437	3.12378	57.6694	3.12378	57.6694	0	0	-	14	17	24	13	14	0	2	1	6	1	3.22516	3.25499	3.29084	3.2088	3.20265	3.00098	3.0301	3.01701	3.0916	3.01854	0.296723	0.337615	0.401658	0.271198	0.263002	0	0.0346051	0.0182407	0.111147	0.019233
ENSCJAG00000003554.2	FRMD3_protein_coding	chr1:84782261-85119948	+	3192	3.10779	91.7159	3.10779	91.7159	0	0	-	32	26	41	31	23	3	1	10	4	1	4.21764	4.13278	4.22077	4.20198	4.07706	3.79886	3.76633	3.90498	3.81672	3.7705	0.305329	0.232455	0.308904	0.291137	0.194515	0.0245577	0.0077894	0.0821175	0.0333581	0.00865848
ENSCJAG00000017405.2	WFDC2_protein_coding	chr5:39644625-39649837	+	700	3.10165	69.8927	3.10165	69.8927	0	0	-	41	41	49	31	21	2	5	14	2	0	4.50997	4.4896	4.48484	4.39663	4.2437	3.96408	4.00899	4.14649	3.96588	3.93267	1.78388	1.67153	1.68345	1.32759	0.809859	0.0746555	0.177598	0.524238	0.0760565	0
ENSCJAG00000015744.3	CYP3A90_protein_coding	chr2:12136778-12255654	+	4935	3.10017	1121.76	3.10017	1121.76	-1.55938	533.648	chr2:12136778-12136855	4138	5197	6293	5339	5713	800	591	530	810	596	11.8331	12.0233	12.0193	12.0931	12.0464	10.0342	9.74762	9.71093	10.0759	9.86186	25.5378	30.0535	30.6671	32.4319	31.2511	4.23577	2.97761	2.81506	4.3692	3.33782
ENSCJAG00000011802.2	SPEG_protein_coding	chr6:135843590-135908037	+	11347	3.09802	53.3374	3.09802	53.3374	0	0	-	19	11	17	11	22	5	0	0	3	2	3.27026	3.15266	3.19467	3.15847	3.2769	3.05261	2.97846	2.97905	3.02563	3.01271	0.050998	0.0276656	0.0360305	0.029061	0.0523395	0.0115138	0	0	0.00703792	0.00487139
ENSCJAG00000032152.1	protein_coding	chrX:69398703-69399468	-	240	3.08588	289.742	3.08588	289.742	0	0	-	135	206	311	212	400	41	38	23	34	22	6.96193	7.25744	7.44191	7.31208	7.76963	6.11162	6.06192	5.89523	6.04505	5.90466	17.1318	24.4954	31.1638	26.4804	44.9922	4.46377	3.93676	2.51197	3.77113	2.53347
ENSCJAG00000014583.2	SCARB2_protein_coding	chr3:118471180-118536404	+	4753	3.07882	705.499	3.07882	705.499	0	0	-	324	291	368	257	350	30	57	46	34	35	7.87741	7.73651	7.77322	7.66019	7.83633	6.15315	6.43572	6.35951	6.22068	6.26225	2.07614	1.74725	1.86201	1.62093	1.98787	0.164924	0.298177	0.253681	0.190421	0.203519
ENSCJAG00000017773.2	GXYLT1_protein_coding	chr9:29367076-29425692	+	2244	3.07861	404.898	3.07861	404.898	0	0	-	353	305	510	317	475	66	74	48	37	24	8.08038	7.90208	8.19569	7.97027	8.24247	6.65084	6.69876	6.49439	6.37003	6.22101	4.79107	3.87888	5.46574	4.23483	5.71425	0.768512	0.819928	0.560682	0.438918	0.295592
ENSCJAG00000037226.1	Metazoa_SRP_misc_RNA	chr2:14543880-14544177	-	297	3.07042	0	3.07042	0	0	0	-	1	22	0	0	0	0	0	1	1	1	1.21553	1.5295	1.19535	1.19608	1.19571	1.19552	1.19543	1.2125	1.21256	1.21369	0.102547	2.11395	0	0	0	0	0	0.0882556	0.0896288	0.0930567
ENSCJAG00000037422.1	CST5_protein_coding	chr5:29362559-29468436	-	738	3.06977	430.26	3.06977	430.26	0	0	-	144	175	203	142	129	24	14	26	18	19	6.68903	6.79996	6.76605	6.66886	6.51969	5.61695	5.46103	5.65544	5.54241	5.57708	5.94274	6.76723	6.61518	5.76808	4.71869	0.849737	0.47167	0.923455	0.649262	0.711544
ENSCJAG00000007353.2	MEGF11_protein_coding	chr10:8275536-8658954	-	3982	3.06224	596.628	3.06224	596.628	-1.24423	15.4381	chr10:8311988-8312109	335	231	344	252	355	44	39	35	48	29	7.87757	7.50706	7.68384	7.6134	7.81912	6.29386	6.22166	6.2047	6.35519	6.15521	2.56226	1.65554	2.07759	1.89714	2.40666	0.288723	0.243518	0.230391	0.320881	0.20128
ENSCJAG00000001658.1	SYCP3_protein_coding	chr9:91885867-91897714	-	1105	3.0527	48.9341	3.0527	48.9341	0	0	-	12	14	17	11	8	2	1	3	1	1	2.85715	2.87505	2.8759	2.84144	2.78673	2.70049	2.68579	2.71577	2.6871	2.68834	0.33075	0.361572	0.369989	0.298421	0.195441	0.0472931	0.0225011	0.0711635	0.0240903	0.0250116
ENSCJAG00000000676.3	CST4_protein_coding	chr5:29362555-29425675	-	882	3.03345	454.625	3.03345	454.625	0	0	-	148	180	214	146	140	25	15	27	19	22	6.74952	6.8619	6.8468	6.72946	6.6178	5.66819	5.51397	5.70664	5.59519	5.6603	5.11062	5.82416	5.83508	4.96231	4.28497	0.74063	0.422853	0.802405	0.573442	0.68938
ENSCJAG00000013407.2	KCNN4_protein_coding	chr22:36086407-36102651	-	2244	3.03225	492.339	3.03225	492.339	1.0167	0	chr22:36089592-36089708	310	261	296	210	300	34	28	31	35	52	7.74673	7.55143	7.49365	7.39838	7.60938	6.12382	6.03309	6.10012	6.15229	6.37474	4.20745	3.3193	3.17227	2.80541	3.609	0.3959	0.310243	0.362107	0.415192	0.640449
ENSCJAG00000019727.2	ACOX2_protein_coding	chr15:34549776-34586236	-	2299	3.02655	478.029	3.02655	478.029	0	0	-	265	273	285	238	378	51	47	22	32	38	7.63682	7.61901	7.48982	7.53262	7.84391	6.3389	6.28077	5.99962	6.13999	6.24397	3.51065	3.38885	2.98131	3.1034	4.43855	0.579643	0.508307	0.250832	0.370523	0.456824
ENSCJAG00000034326.1	snoR38_snoRNA	chr5:125843664-125843748	+	84	3.02574	79.8905	3.02574	79.8905	0	0	-	44	74	57	69	75	15	16	11	0	1	5.14825	5.38767	5.15609	5.36905	5.3554	4.73783	4.74422	4.68606	4.49887	4.52123	15.9534	25.1409	16.3191	24.6246	24.1029	4.66597	4.73595	3.43251	0	0.329022
ENSCJAG00000015578.2	FBXO16_protein_coding	chr13:9813907-9874074	+	1150	3.0156	111.883	3.0156	111.883	0	0	-	40	26	49	36	31	3	4	1	9	7	4.51373	4.34195	4.49903	4.46704	4.37519	4.00268	4.01579	3.97179	4.09671	4.07432	1.05936	0.645215	1.02471	0.938434	0.727699	0.0681637	0.0864827	0.022793	0.208329	0.16823
ENSCJAG00000021282.2	NDFIP2_protein_coding	chr1:34986744-35072317	-	4640	3.01441	701.028	3.01441	701.028	0	0	-	4042	5145	5799	4951	4572	749	810	789	414	508	11.784	11.9891	11.9076	11.9881	11.7832	9.9443	9.9846	10.0181	9.47968	9.69405	26.5313	31.6444	30.0564	31.987	26.5997	4.21787	4.34044	4.45715	2.37513	3.02587
ENSCJAG00000021177.2	LMO7_protein_coding	chr1:38822838-39072860	-	9227	3.00898	293.133	3.00898	293.133	0	0	-	10428	8806	11250	8559	12438	858	1013	883	2009	2004	13.0776	12.8389	12.8926	12.8487	13.1348	10.465	10.5747	10.5143	11.2405	11.2942	34.4208	27.2363	29.322	27.8075	36.3897	2.42972	2.72971	2.50841	5.79594	6.00263
ENSCJAG00000032318.1	ADAMTSL1_protein_coding	chr1:120707749-120865608	+	3117	3.00707	20.3526	3.00707	20.3526	0	0	-	7	12	1	4	5	0	1	1	2	0	1.79945	1.86201	1.70095	1.75295	1.76046	1.68771	1.7014	1.70244	1.71691	1.68802	0.0683977	0.109869	0.00771552	0.03847	0.0433033	0	0.00797682	0.00840934	0.0170804	0
ENSCJAG00000015373.2	PILRA_protein_coding	chr2:11633749-11657931	-	954	2.99828	178.786	2.99828	178.786	0	0	-	35	55	61	58	68	9	4	7	8	9	4.9172	5.09464	5.05291	5.13915	5.16528	4.52798	4.44648	4.50157	4.5178	4.54283	1.11738	1.64529	1.53774	1.82255	1.92419	0.246504	0.104251	0.192331	0.223227	0.260734
ENSCJAG00000015561.2	FZD3_protein_coding	chr13:9721224-9922261	-	3385	2.98374	715.55	2.98374	715.55	0	0	-	231	283	293	225	249	31	45	39	30	29	7.44767	7.5791	7.44304	7.41444	7.40751	6.05407	6.2005	6.16572	6.05626	6.06902	2.07842	2.38593	2.08167	1.99261	1.98577	0.239294	0.330537	0.301998	0.235921	0.236779
ENSCJAG00000014849.2	CD300LF_protein_coding	chr5:123798099-123930458	-	3071	2.9836	358.809	2.9836	358.809	0	0	-	663	945	1230	952	939	206	87	75	139	129	9.18978	9.49444	9.56499	9.54008	9.41398	7.96839	7.32919	7.28034	7.69363	7.68391	6.57528	8.78175	9.63224	9.29301	8.25418	1.75274	0.704379	0.640147	1.20487	1.16095
ENSCJAG00000036809.1	CST3_protein_coding	chr5:29362558-29366613	-	769	2.98036	430.371	2.98036	430.371	0	0	-	561	643	734	596	459	133	62	86	58	69	8.79157	8.87587	8.81531	8.83795	8.48152	7.38671	6.87235	7.10927	6.87535	7.01289	22.2186	23.8624	22.9547	23.2337	16.1129	4.51913	2.00462	2.93137	2.00773	2.47986
ENSCJAG00000004756.2	PCYT1B_protein_coding	chrX:23183208-23295417	-	2036	2.9791	319.583	2.9791	319.583	0	0	-	1304	918	1244	907	1854	116	173	110	235	207	10.0098	9.59771	9.70836	9.62332	10.2501	7.69574	7.9568	7.68229	8.25039	8.19663	19.5065	12.8675	14.6942	13.3545	24.5822	1.48871	2.11269	1.41616	3.07252	2.80994
ENSCJAG00000014363.2	STAB2_protein_coding	chr9:93582066-93778713	+	7676	2.97531	57.4095	2.97531	57.4095	0	0	-	22	7	24	12	24	3	1	2	3	3	3.43341	3.22925	3.39676	3.3049	3.42516	3.16239	3.13365	3.14959	3.16405	3.16702	0.0872907	0.0260251	0.0751931	0.0468647	0.0844043	0.0102121	0.00323916	0.00682957	0.0104038	0.0108017
ENSCJAG00000017723.2	LRRC4_protein_coding	chr8:118047952-118050294	+	1638	2.97303	55.2627	2.97303	55.2627	0	0	-	11	33	48	51	11	9	2	6	2	2	3.90176	4.17793	4.24916	4.37377	3.88043	3.84212	3.7324	3.80078	3.73566	3.73871	0.204531	0.574949	0.704741	0.933374	0.181287	0.143568	0.0303587	0.0960143	0.0325028	0.0337459
ENSCJAG00000007799.1	STK17A_protein_coding	chr8:11166148-11220916	+	1682	2.9701	1375.2	2.9701	1375.2	0	0	-	12633	16904	20240	15583	14064	2049	2032	2025	2332	2357	13.4582	13.7192	13.7027	13.6714	13.4401	11.4755	11.4399	11.4929	11.6214	11.6852	228.75	286.809	289.392	277.731	225.721	31.8307	30.0376	31.5571	36.9068	38.7291
ENSCJAG00000006413.3	ARHGEF11_protein_coding	chr18:11012157-11123767	-	7391	2.96838	1826.78	2.96838	1826.78	0	0	-	2756	2802	3582	2743	3686	485	473	364	447	363	11.2038	11.1676	11.2213	11.1848	11.3822	9.33696	9.288	9.1244	9.29732	9.17411	11.3568	10.8192	11.6553	11.1256	13.463	1.71462	1.5912	1.29091	1.60994	1.3574
ENSCJAG00000000724.2	PRKCE_protein_coding	chr14:61692616-61911568	-	4725	2.95507	547.672	2.95507	547.672	-1.22093	76.3178	chr14:61911528-61911568	482	403	457	347	605	65	90	49	61	54	8.49618	8.27978	8.21674	8.17617	8.59651	6.77098	6.94857	6.63552	6.75563	6.72309	3.10689	2.43407	2.32604	2.20154	3.45654	0.359452	0.473595	0.271827	0.343663	0.315861
ENSCJAG00000004426.2	CACNA1E_protein_coding	chr18:24208548-24555744	-	8071	2.94151	61.039	2.94151	61.039	0	0	-	12	18	18	14	17	3	1	1	4	2	3.18597	3.25642	3.2164	3.21164	3.2288	3.03592	3.00564	3.0071	3.05245	3.02484	0.0452829	0.0636465	0.0536349	0.0519996	0.0568604	0.00971233	0.00308063	0.00324767	0.0131928	0.00684868
ENSCJAG00000027014.1	MIR26B_miRNA	chr6:134777747-134777824	+	77	2.92748	43.3952	2.92748	43.3952	0	0	-	5	15	16	16	12	2	2	0	4	1	2.79866	2.93134	2.909	2.95083	2.88197	2.74404	2.74301	2.71588	2.77354	2.73191	1.9777	5.55942	4.99725	6.22915	4.20706	0.678686	0.645812	0	1.38284	0.358933
ENSCJAG00000031147.1	SEPT5_protein_coding	chr1:184114334-184115992	+	606	2.92381	142.237	2.92381	142.237	0	0	-	42	40	46	40	36	10	7	6	2	4	4.68492	4.64433	4.62402	4.65921	4.57634	4.25106	4.20389	4.19602	4.13155	4.16967	2.11085	1.88372	1.82552	1.97873	1.60368	0.431178	0.287205	0.259524	0.087854	0.182428
ENSCJAG00000008561.3	TMEM236_protein_coding	chr7:15560490-15612243	+	2729	2.92124	207.654	2.92124	207.654	0	0	-	44	73	107	66	89	7	13	14	10	9	5.32076	5.55421	5.6659	5.51861	5.62716	4.78492	4.87047	4.89861	4.83856	4.83307	0.491054	0.763394	0.942936	0.725003	0.880389	0.067023	0.118442	0.134469	0.097544	0.0911472
ENSCJAG00000038106.1	KLK9_protein_coding	chr22:42799190-42805476	-	1273	2.91791	17.2722	2.91791	17.2722	0	0	-	4	12	5	4	3	0	0	0	4	0	1.68574	1.79376	1.68459	1.68493	1.66426	1.61984	1.61974	1.61994	1.67702	1.62014	0.0957	0.269018	0.094459	0.0941956	0.0636181	0	0	0	0.0836442	0
ENSCJAG00000028321.1	U3_snoRNA	chr5:99165257-99165472	+	215	2.91762	30.6021	2.91762	30.6021	0	0	-	442	15	94	165	42	17	18	39	21	18	7.51246	5.23342	6.02617	6.619	5.61855	5.22455	5.2308	5.56594	5.30631	5.27631	62.613	1.99105	10.5146	23.0062	5.2735	2.06605	2.08162	4.75472	2.60007	2.31387
ENSCJAG00000007446.2	SORL1_protein_coding	chr11:19208803-19386595	+	7181	2.89917	254.846	2.89917	254.846	0	0	-	3874	5076	8414	5044	7755	1372	1058	659	874	356	11.8166	12.0498	12.3854	12.0833	12.4294	10.5942	10.326	9.96997	10.2157	9.53197	16.4307	20.1728	28.1786	21.0567	29.1531	4.99228	3.66326	2.40547	3.23989	1.37015
ENSCJAG00000004851.3	SEMA3F_protein_coding	chr15:25874064-25904911	+	2421	2.89408	42.2045	2.89408	42.2045	0	0	-	19	12	11	8	12	3	1	1	0	4	2.97861	2.88136	2.84183	2.83098	2.87038	2.74621	2.71762	2.71889	2.70418	2.76545	0.239023	0.141454	0.10927	0.0990591	0.133806	0.0323785	0.01027	0.0108269	0	0.0456635
ENSCJAG00000022769.2	CCR4_protein_coding	chr17:63590020-63594788	+	2470	2.87598	236.029	2.87598	236.029	0	0	-	244	223	267	211	254	61	44	39	13	20	7.45434	7.33613	7.32534	7.32099	7.38447	6.33655	6.15379	6.12956	5.76583	5.90144	3.00866	2.57654	2.59966	2.56085	2.77603	0.645301	0.442917	0.413872	0.140104	0.223788
ENSCJAG00000019308.2	PLAGL1_protein_coding	chr4:144527103-144736071	-	5954	2.87287	306.453	2.87287	306.453	-1.59844	2.41666	chr4:144735904-144736064	169	156	233	156	127	33	19	33	26	12	6.88173	6.78181	6.94379	6.80992	6.57863	5.80147	5.60655	5.81472	5.72694	5.53227	0.864487	0.74773	0.941129	0.785444	0.575815	0.144822	0.0793435	0.145279	0.116243	0.0557028
ENSCJAG00000002444.2	A4GNT_protein_coding	chr17:38441394-38450047	+	1774	2.87058	62.5504	2.87058	62.5504	0	0	-	20	21	21	21	18	1	9	1	1	3	3.61606	3.61595	3.57026	3.62538	3.56256	3.32337	3.43393	3.3242	3.32428	3.3587	0.343366	0.337827	0.284687	0.354866	0.273909	0.0147291	0.126141	0.0147756	0.0150055	0.0467382
ENSCJAG00000006274.1	GALNT3_protein_coding	chr6:52919155-52965482	+	3253	2.86342	156.187	2.86342	156.187	0	0	-	68	72	143	105	81	19	23	16	4	7	5.74839	5.75256	6.06143	6.00751	5.77891	5.15115	5.19405	5.11732	4.92181	4.98498	0.636657	0.631652	1.05719	0.967619	0.672185	0.152616	0.175797	0.128924	0.0327326	0.0594728
ENSCJAG00000003701.2	FAM135A_protein_coding	chr4:68689695-68843280	+	6370	2.86055	162.461	2.86055	162.461	0	0	-	75	44	73	73	112	11	18	13	6	8	5.60705	5.3088	5.46047	5.58433	5.77432	4.86183	4.95177	4.89755	4.789	4.83105	0.358593	0.197125	0.275604	0.343544	0.474643	0.0451214	0.0702587	0.0534937	0.0250736	0.03471
ENSCJAG00000023736.2	U6_snRNA	chr19:12989497-12989602	+	105	2.85836	24.4882	2.85836	24.4882	0	0	-	3	12	9	7	3	1	0	1	2	1	1.93235	2.05658	1.99531	1.99263	1.92662	1.89629	1.88197	1.89683	1.9113	1.89794	0.870187	3.26153	2.06137	1.99852	0.771294	0.248852	0	0.249637	0.507043	0.263218
ENSCJAG00000014236.2	RAB20_protein_coding	chr1:25881740-25918475	-	1492	2.8542	280.212	2.8542	280.212	0	0	-	1039	1065	1256	1039	718	130	106	126	126	263	9.69994	9.67345	9.6432	9.68646	9.20526	7.68946	7.52783	7.69045	7.6927	8.31382	21.2093	20.3709	20.2452	20.8759	12.991	2.27669	1.76646	2.21361	2.24805	4.87182
ENSCJAG00000016346.2	CAMK4_protein_coding	chr2:95514737-95790741	-	2124	2.84316	615.916	2.84316	615.916	0	0	-	3279	3078	3779	3104	4104	390	510	400	697	583	11.4448	11.3235	11.3342	11.3722	11.5525	9.23506	9.42894	9.28132	9.75949	9.65409	47.0183	41.3565	42.7882	43.8093	52.1604	4.79777	5.97011	4.93633	8.73539	7.5861
ENSCJAG00000004230.2	AOX1_protein_coding	chr6:115915656-116005433	+	4025	2.83955	55.9561	2.83955	55.9561	0	0	-	8	29	41	18	20	6	1	6	3	1	3.55439	3.82033	3.87325	3.69748	3.69678	3.50349	3.42759	3.50642	3.46124	3.43118	0.0605347	0.205618	0.244974	0.134062	0.134138	0.0389507	0.00617733	0.0390736	0.0198408	0.00686655
ENSCJAG00000017518.2	PDZD7_protein_coding	chr12:88311819-88324884	-	1821	2.83278	44.4981	2.83278	44.4981	0	0	-	19	15	13	13	34	1	0	1	6	6	3.4999	3.43592	3.37616	3.41537	3.63395	3.21869	3.2027	3.2195	3.29571	3.30129	0.317778	0.235077	0.171686	0.214009	0.504031	0.0143489	0	0.0143942	0.0877093	0.0910638
ENSCJAG00000018868.1	RPL23AL_protein_coding	chr2:171762292-171762752	+	444	2.83243	65.9323	2.83243	65.9323	0	0	-	12	28	32	14	28	2	8	2	2	3	3.6186	3.81062	3.79347	3.64499	3.78894	3.44797	3.53123	3.44929	3.44942	3.46844	0.823149	1.79972	1.73328	0.945245	1.70241	0.1177	0.447996	0.118072	0.119909	0.186742
ENSCJAG00000008087.2	FHL2_protein_coding	chr14:10014952-10096751	-	2142	2.81928	459.578	2.81928	459.578	0	0	-	463	342	401	370	450	77	85	65	47	38	8.40334	8.07583	8.04455	8.18157	8.26094	6.82563	6.86602	6.74473	6.57191	6.50115	6.58327	4.55655	4.50222	5.17823	5.67128	0.939293	0.986657	0.795413	0.584094	0.490307
ENSCJAG00000002909.2	IL15_protein_coding	chr3:51088148-51213824	-	2222	2.80895	217.328	2.80895	217.328	0	0	-	87	127	128	118	92	10	9	24	17	24	6.07267	6.29092	6.1658	6.26544	6.03142	5.18234	5.15982	5.39463	5.2987	5.4159	1.19249	1.63113	1.38538	1.59198	1.11772	0.117594	0.100708	0.283117	0.203662	0.298519
ENSCJAG00000023257.2	CYSLTR1_protein_coding	chrX:69401812-69467843	-	1502	2.80401	1043.68	2.80401	1043.68	0	0	-	1127	1296	1692	1333	1497	162	264	195	242	200	9.94118	10.0326	10.1068	10.1003	10.106	8.04497	8.39453	8.20707	8.37907	8.27613	22.8525	24.6243	27.0915	26.6048	26.9054	2.81822	4.3702	3.40301	4.28894	3.68014
ENSCJAG00000012121.3	NOVA2_protein_coding	chr22:38012253-38036138	-	1393	2.78759	105.282	2.78759	105.282	0	0	-	28	29	31	30	43	5	5	1	7	7	4.28066	4.27595	4.23677	4.29944	4.39184	3.93829	3.93554	3.87766	3.97134	3.97823	0.612192	0.594123	0.535196	0.645609	0.833308	0.0937883	0.0892454	0.0188169	0.133768	0.138884
ENSCJAG00000011403.2	WNT10A_protein_coding	chr6:135256930-135270942	+	2369	2.7807	31.5858	2.7807	31.5858	0	0	-	12	25	24	25	3	1	2	9	2	0	3.32786	3.47504	3.41779	3.48474	3.18595	3.15491	3.16793	3.26599	3.17027	3.14146	0.154275	0.301165	0.24364	0.316355	0.0341857	0.0110297	0.0209909	0.0995809	0.0224734	0
ENSCJAG00000003164.2	NEK11_protein_coding	chr17:44951484-45268538	-	3453	2.77313	15.078	2.77313	15.078	0	0	-	0	26	12	13	1	2	0	1	0	5	2.38787	2.75745	2.54914	2.59985	2.40369	2.41787	2.38639	2.40305	2.38682	2.46975	0	0.214885	0.083577	0.112862	0.00781793	0.0151343	0	0.00759105	0	0.0400201
ENSCJAG00000008726.2	PITPNC1_protein_coding	chr5:120688568-121010359	+	2089	2.7694	881.883	2.7694	881.883	0	0	-	1445	1507	2129	1666	1956	245	254	220	327	311	10.3025	10.2936	10.4503	10.4368	10.489	8.49031	8.49282	8.43171	8.75323	8.76174	21.0673	20.5875	24.5098	23.9076	25.2766	3.06448	3.02317	2.76047	4.1669	4.11459
ENSCJAG00000007598.1	ENKUR_protein_coding	chr7:22531400-22562910	-	3237	2.76921	22.019	2.76921	22.019	0	0	-	3	10	11	5	3	1	2	2	0	0	1.83743	1.93518	1.92326	1.8678	1.83174	1.80149	1.8145	1.81637	1.78743	1.78765	0.0282266	0.088163	0.0817244	0.0463049	0.0250188	0.00807211	0.0153622	0.0161952	0	0
ENSCJAG00000017702.2	ACTN2_protein_coding	chr19:43611676-43946791	-	6238	2.76883	513.004	2.76883	513.004	-5.49894	3204.42	chr19:43886704-43889096	1120	1146	1073	981	1281	136	160	141	207	236	9.8399	9.81155	9.54772	9.69121	9.85086	7.80389	7.8963	7.85253	8.14383	8.29814	5.46831	5.24286	4.13672	4.71436	5.5436	0.56967	0.637737	0.592478	0.883343	1.04561
ENSCJAG00000075895.1	LDOC1_protein_coding	chrX:129079252-129080632	+	1380	2.76873	369.488	2.76873	369.488	0	0	-	1809	1805	1994	1666	2087	410	397	316	228	142	10.5661	10.5107	10.4114	10.4662	10.5863	8.9504	8.89467	8.75671	8.49775	8.19651	39.9245	37.3274	34.7495	36.1905	40.8255	7.76309	7.15284	6.00215	4.39805	2.8439
ENSCJAG00000008763.2	ALK_protein_coding	chr14:78412492-79205973	+	5367	2.7653	28.0167	2.7653	28.0167	0	0	-	6	6	11	11	4	1	1	2	2	0	2.14933	2.14492	2.18867	2.21937	2.11105	2.06637	2.06582	2.08132	2.08141	2.05256	0.0340487	0.0319043	0.0492905	0.0614413	0.0201195	0.00486853	0.00463271	0.00976781	0.00991979	0
ENSCJAG00000016807.2	VPS37D_protein_coding	chr2:8120185-8124433	-	1604	2.76447	158.601	2.76447	158.601	0	0	-	68	59	56	66	73	9	3	10	17	12	5.43176	5.33051	5.21314	5.40848	5.4044	4.72074	4.62115	4.74128	4.8429	4.78389	1.29117	1.04973	0.839626	1.2335	1.22859	0.146611	0.0465033	0.163416	0.28213	0.206767
ENSCJAG00000022160.1	KCNA6_protein_coding	chr9:16468996-16470759	+	1763	2.76398	100.075	2.76398	100.075	0	0	-	62	48	55	35	102	6	21	10	4	7	5.28033	5.12859	5.10313	5.00838	5.49631	4.56911	4.7742	4.63711	4.5393	4.59837	1.07107	0.776995	0.750261	0.595134	1.56184	0.088926	0.296165	0.148678	0.0603965	0.109736
ENSCJAG00000009900.2	KIRREL2_protein_coding	chr22:29676926-29687429	+	3004	2.76297	58.8248	2.76297	58.8248	0	0	-	30	13	17	15	19	5	2	1	3	4	3.65936	3.43667	3.45082	3.47133	3.49909	3.30691	3.26155	3.24833	3.2796	3.29881	0.30416	0.123502	0.136098	0.149689	0.170743	0.043491	0.0165538	0.00872567	0.0265843	0.0368014
ENSCJAG00000016262.2	STX3_protein_coding	chr11:115259313-115348085	+	3009	2.76293	53.2618	2.76293	53.2618	0	0	-	8	29	27	21	17	3	3	7	0	3	3.44796	3.6954	3.62462	3.6184	3.54712	3.36024	3.35869	3.41702	3.3182	3.36501	0.0809745	0.275046	0.215796	0.209217	0.152516	0.0260513	0.0247894	0.0609782	0	0.0275552
ENSCJAG00000004603.2	NFIX_protein_coding	chr22:12238049-12314921	+	2068	2.75661	382.608	2.75661	382.608	0	0	-	103	117	157	116	139	29	20	16	19	16	6.30815	6.36063	6.4315	6.38011	6.43027	5.56744	5.44175	5.40315	5.44797	5.4207	1.51694	1.6146	1.82579	1.68154	1.81448	0.366418	0.240462	0.2028	0.244572	0.213833
ENSCJAG00000000339.2	protein_coding	chr2:11055740-11064220	-	2409	2.75523	37.9467	2.75523	37.9467	0	0	-	23	11	10	11	20	0	2	0	6	4	3.28623	3.12798	3.08959	3.13354	3.22439	2.96292	2.99029	2.96317	3.04862	3.02471	0.290785	0.130312	0.0998309	0.136885	0.22412	0	0.0206424	0	0.0663008	0.045891
ENSCJAG00000001979.2	MYO1E_protein_coding	chr10:1362572-1601015	-	4654	2.75441	355.352	2.75441	355.352	1.24939	72.6255	chr10:1436840-1436921	549	579	834	768	431	65	132	122	86	98	8.82958	8.83224	8.99918	9.14741	8.48363	6.99442	7.42695	7.41735	7.18425	7.31042	3.59274	3.55043	4.30965	4.94691	2.49999	0.364936	0.705203	0.687119	0.491899	0.581975
ENSCJAG00000012690.2	RASAL1_protein_coding	chr9:103331348-103495779	-	3161	2.75067	98.3866	2.75067	98.3866	0	0	-	26	36	47	38	22	8	7	6	5	1	4.3035	4.39834	4.42746	4.43289	4.22015	4.02651	4.00863	4.00081	3.98586	3.924	0.250512	0.325018	0.357582	0.360378	0.187883	0.0661295	0.0550605	0.0497537	0.0421066	0.00874339
ENSCJAG00000015927.2	SRGAP3_protein_coding	chr15:60917589-61014511	-	2951	2.73933	110.386	2.73933	110.386	0	0	-	190	75	85	74	168	9	21	12	31	23	6.6808	5.9954	5.95508	6.00962	6.49214	5.18646	5.36178	5.24423	5.51464	5.43156	1.96094	0.725306	0.69271	0.75173	1.53684	0.0796898	0.176936	0.106589	0.279638	0.215409
ENSCJAG00000006090.2	PPM1M_protein_coding	chr15:27989573-27994306	+	2345	2.73381	626.483	2.73381	626.483	0	0	-	9542	12488	15582	12050	11637	2865	1948	2039	1576	1458	13.0848	13.32	13.3484	13.322	13.1646	11.6812	11.2979	11.3963	11.1705	11.155	123.93	151.977	159.802	154.044	133.963	31.9236	20.6544	22.7915	17.8903	17.1838
ENSCJAG00000013026.2	NTRK3_protein_coding	chr6:19118964-19511893	+	3210	2.72938	113.801	2.72938	113.801	-2.60268	140.285	chr6:19250164-19250228	182	79	99	65	211	31	28	13	11	21	6.70211	6.07915	6.09931	5.98508	6.72278	5.54974	5.50067	5.30724	5.27441	5.4507	1.72682	0.702346	0.741707	0.607026	1.77446	0.25234	0.21688	0.106154	0.0912204	0.180808
ENSCJAG00000021637.2	GPR19_protein_coding	chr9:8858743-8902979	+	1800	2.72549	31.3823	2.72549	31.3823	0	0	-	8	5	16	7	8	2	1	0	2	2	2.35674	2.30792	2.42107	2.3407	2.34334	2.25787	2.24331	2.2298	2.25894	2.26087	0.135362	0.0792733	0.213771	0.11658	0.119979	0.0290327	0.0138132	0	0.0295775	0.0307087
ENSCJAG00000002945.2	CLCN5_protein_coding	chrX:48398917-48566118	+	10507	2.72512	690.482	2.72512	690.482	0	0	-	825	876	1166	864	1399	144	180	150	203	150	9.48895	9.49837	9.59027	9.52206	9.90122	7.79866	7.93856	7.85167	8.08398	7.89907	2.39142	2.37933	2.66884	2.4651	3.59441	0.358107	0.425952	0.374206	0.514306	0.394563
ENSCJAG00000001460.2	PELI3_protein_coding	chr11:122190794-122202777	+	2757	2.72474	83.921	2.72474	83.921	0	0	-	38	21	24	28	29	4	6	7	1	5	4.24245	4.03433	4.01919	4.12921	4.10612	3.77899	3.8054	3.82624	3.73376	3.80206	0.419785	0.217376	0.209352	0.304453	0.283955	0.0379099	0.0541105	0.0665518	0.00965534	0.0501231
ENSCJAG00000030300.1	U6_snRNA	chr5:30389995-30390102	+	107	2.71782	21.9478	2.71782	21.9478	0	0	-	2	9	11	6	9	0	4	2	0	0	2.02297	2.1236	2.12508	2.08465	2.11514	1.98886	2.04253	2.01797	1.989	1.98924	0.569281	2.40042	2.47236	1.681	2.27063	0	0.929486	0.489942	0	0
ENSCJAG00000015692.1	PGM2L1_protein_coding	chr11:64309126-64368465	+	2500	2.71562	286.553	2.71562	286.553	0	0	-	148	107	210	127	224	29	29	18	32	24	6.77292	6.50506	6.85469	6.65081	6.99984	5.75498	5.74258	5.61674	5.80557	5.72476	1.80303	1.22144	2.02014	1.52287	2.41878	0.303101	0.28842	0.188726	0.340733	0.265323
ENSCJAG00000001885.1	BARHL2_protein_coding	chr7:126944557-126949762	-	1513	2.71511	20.9375	2.71511	20.9375	0	0	-	4	6	6	11	3	3	1	1	0	0	1.81732	1.84373	1.82848	1.9178	1.79578	1.79318	1.76497	1.76602	1.75141	1.75162	0.0805196	0.113173	0.0953705	0.217948	0.0535267	0.0518098	0.0164334	0.0173245	0	0
ENSCJAG00000005906.3	LGR6_protein_coding	chr19:23866864-23985553	+	3033	2.71231	777.334	2.71231	777.334	-1.97284	997.914	chr19:23891106-23891178	488	587	664	660	600	91	90	127	87	96	8.70159	8.8305	8.76212	8.98138	8.78128	7.18761	7.15927	7.43526	7.18199	7.28641	4.90036	5.52325	5.26499	6.52335	5.34032	0.783969	0.737797	1.09756	0.763574	0.874789
ENSCJAG00000034805.1	protein_coding	chr19:28989270-28989924	+	510	2.70692	40.1942	2.70692	40.1942	0	0	-	8	27	18	8	12	1	6	1	2	2	3.02026	3.25723	3.11087	3.01864	3.06005	2.89905	2.96889	2.89977	2.91537	2.91764	0.477749	1.51086	0.848798	0.470239	0.635184	0.0512341	0.292515	0.0513959	0.104391	0.108384
ENSCJAG00000012395.3	STX2_protein_coding	chr9:121863022-121912281	-	1034	2.70664	284.735	2.70664	284.735	0	0	-	140	116	195	134	210	16	20	31	30	32	6.71711	6.54638	6.78367	6.67539	6.93422	5.5646	5.61294	5.77952	5.76842	5.81777	4.12371	3.2016	4.5354	3.88493	5.4826	0.404324	0.480924	0.78585	0.772333	0.85533
ENSCJAG00000017336.2	PPP2R2C_protein_coding	chr3:184212365-184468739	-	4536	2.70557	24.5474	2.70557	24.5474	0	0	-	41	11	17	21	28	0	1	0	2	16	4.04113	3.66201	3.70578	3.80926	3.86145	3.47629	3.49178	3.47677	3.51037	3.72498	0.275291	0.0692068	0.0901318	0.138786	0.166638	0	0.00548143	0	0.0117371	0.097488
ENSCJAG00000005325.2	SLC24A3_protein_coding	chr5:25111297-25322429	+	1769	2.69854	20.4562	2.69854	20.4562	0	0	-	2	11	11	7	11	1	6	0	0	0	2.19683	2.32461	2.29912	2.27347	2.31462	2.17677	2.24199	2.1627	2.16271	2.16299	0.0344336	0.177457	0.149543	0.118623	0.167862	0.0147707	0.0843316	0	0	0
ENSCJAG00000012014.3	DLC1_protein_coding	chr13:25018704-25448744	+	5163	2.69488	34.9783	2.69488	34.9783	0	0	-	11	13	30	8	6	5	1	2	3	0	2.9412	2.96105	3.10813	2.89456	2.8532	2.83401	2.77509	2.79187	2.80712	2.76129	0.064889	0.0718572	0.13974	0.0464501	0.0313716	0.0253045	0.00481576	0.0101538	0.0154676	0
ENSCJAG00000000860.2	DYNC2LI1_protein_coding	chr14:64038603-64220330	-	1401	2.69203	324.392	2.69203	324.392	0	0	-	200	175	225	202	201	16	32	30	44	44	7.19028	7.04402	7.08989	7.18781	7.09602	5.73925	5.94466	5.94652	6.11006	6.13953	4.34783	3.56475	3.8623	4.32228	3.87299	0.298409	0.567909	0.561283	0.836024	0.867998
ENSCJAG00000003234.2	USP53_protein_coding	chr3:74577649-74638588	-	6051	2.69124	1044.42	2.69124	1044.42	-1.14492	178.669	chr3:74637896-74638592	617	549	729	576	776	96	115	108	107	112	8.97434	8.81243	8.8985	8.89469	9.07843	7.27267	7.37029	7.37236	7.36822	7.44183	3.10555	2.58925	2.89736	2.85361	3.46197	0.414547	0.472539	0.467838	0.470718	0.511558
ENSCJAG00000010684.1	IRAK1BP1_protein_coding	chr4:77291043-77315364	+	1164	2.69058	217.885	2.69058	217.885	0	0	-	102	61	92	90	103	19	20	9	15	12	6.00383	5.67074	5.79179	5.91595	5.93237	5.16718	5.17145	5.0269	5.12013	5.08805	2.66887	1.49557	1.9008	2.31787	2.38876	0.426511	0.427212	0.202669	0.343038	0.284926
ENSCJAG00000002842.2	INPP4B_protein_coding	chr3:50282201-50805109	+	3971	2.68579	693.924	2.68579	693.924	0	0	-	4490	4305	5629	4152	5933	905	1047	812	834	504	11.9347	11.8357	11.9136	11.8372	12.101	10.1669	10.2686	10.0991	10.1254	9.74863	34.4371	30.9387	34.0905	31.3442	40.3332	5.95495	6.55562	5.35988	5.59075	3.5078
ENSCJAG00000045289.3	RNLS_protein_coding	chr12:74883375-74976659	-	1737	2.67638	85.6908	2.67638	85.6908	0	0	-	31	23	33	21	41	11	4	4	3	3	4.22797	4.11913	4.16943	4.10429	4.28591	3.9377	3.83648	3.84109	3.8257	3.82942	0.543554	0.377883	0.456895	0.362425	0.637195	0.165471	0.0572568	0.0603613	0.0459754	0.0477338
ENSCJAG00000018972.2	RASA3_protein_coding	chr1:29206785-29326797	-	2862	2.67311	713.046	2.67311	713.046	0	0	-	4613	4317	5539	4661	6547	859	919	693	1139	708	11.9839	11.8594	11.9168	11.9809	12.2274	10.1487	10.1796	9.99075	10.4334	10.0631	49.0901	43.0469	46.544	48.8212	61.7534	7.84248	7.98386	6.34691	10.594	6.83704
ENSCJAG00000001052.2	CLCF1_protein_coding	chr11:123145551-123156435	-	1948	2.67207	273.365	2.67207	273.365	0	0	-	474	546	703	636	578	176	66	112	69	72	8.65759	8.74452	8.80101	8.92902	8.72921	7.63617	6.95451	7.32801	7.02084	7.08375	7.41088	7.99895	8.67897	9.7874	8.0099	2.36077	0.842407	1.50705	0.942897	1.02152
ENSCJAG00000003516.2	SPINK2_protein_coding	chr3:136681326-136731556	+	513	2.67185	932.219	2.67185	932.219	3.15292	1271.14	chr3:136709552-136709664	6401	6275	6535	5800	6460	1396	1019	1141	979	805	12.4174	12.3413	12.176	12.2971	12.2938	10.6962	10.3848	10.5417	10.4086	10.291	380.024	349.081	306.359	338.93	339.941	71.1046	49.3883	58.2998	50.8007	43.3693
ENSCJAG00000016086.1	CPNE5_protein_coding	chr4:37730147-37832630	-	1782	2.67168	37.1172	2.67168	37.1172	0	0	-	8	14	18	7	7	1	3	2	2	1	2.64082	2.71502	2.72631	2.62467	2.61382	2.52726	2.55372	2.54231	2.54241	2.52911	0.13673	0.224207	0.242922	0.117758	0.106042	0.014663	0.0418582	0.0294185	0.0298763	0.0155095
ENSCJAG00000020572.2	PGF_protein_coding	chr10:100212908-100227166	-	1974	2.66939	75.4415	2.66939	75.4415	0	0	-	95	21	46	41	36	5	10	11	5	10	5.29313	4.59087	4.79505	4.84256	4.74556	4.32575	4.39876	4.42432	4.32938	4.41989	1.46574	0.3036	0.560419	0.622638	0.492316	0.0661839	0.125956	0.146064	0.0674259	0.140009
ENSCJAG00000015909.2	PLEKHB1_protein_coding	chr11:65122379-65139650	-	2581	2.66272	329.777	2.66272	329.777	0	0	-	168	152	153	127	219	30	25	22	35	27	6.89655	6.7824	6.64644	6.67779	7.00902	5.79511	5.72017	5.70222	5.86904	5.79377	1.98245	1.68068	1.42563	1.47508	2.29057	0.303713	0.240835	0.223426	0.360981	0.289121
ENSCJAG00000014359.2	SYTL2_protein_coding	chr11:52103197-52173024	+	8652	2.65741	1128.3	2.65741	1128.3	0	0	-	9370	8646	10362	8504	12104	1415	1950	1656	1838	1480	12.9943	12.8532	12.8381	12.8757	13.1374	10.9421	11.1994	11.1094	11.2066	11.0652	32.984	28.5186	28.8024	29.465	37.766	4.27336	5.60383	5.01698	5.65501	4.7277
ENSCJAG00000009643.2	SOX6_protein_coding	chr11:79593241-80140074	-	9341	2.65507	64.5436	2.65507	64.5436	0	0	-	13	34	37	34	24	7	3	8	0	6	3.93494	4.18056	4.1441	4.19365	4.04847	3.82013	3.75921	3.83804	3.71437	3.81515	0.0423868	0.103876	0.0952599	0.109115	0.0693595	0.019581	0.00798536	0.0224489	0	0.0177526
ENSCJAG00000016955.2	KLF4_protein_coding	chr1:150867066-150871721	-	2993	2.65026	49.4672	2.65026	49.4672	0	0	-	127	569	407	287	157	15	88	89	38	35	7.07925	8.34621	7.84981	7.74289	7.14703	5.89873	6.66888	6.7183	6.24324	6.23546	1.29234	5.42544	3.27032	2.87458	1.41606	0.130953	0.731043	0.779439	0.337972	0.323196
ENSCJAG00000012589.2	HABP4_protein_coding	chr1:79802048-79843531	+	2189	2.64726	1330.04	2.64726	1330.04	0	0	-	1047	1350	1440	1103	1155	247	206	199	195	196	9.82825	10.0369	9.90306	9.86789	9.80235	8.3276	8.15917	8.18263	8.16943	8.22041	14.5674	17.6002	15.8204	15.1053	14.2438	2.94836	2.33985	2.3829	2.37134	2.47465
ENSCJAG00000016844.2	HDAC11_protein_coding	chr15:65421753-65468014	+	3240	2.64464	63.4568	2.64464	63.4568	0	0	-	35	44	28	17	14	8	3	5	6	2	4.18501	4.25628	4.03243	3.96238	3.89823	3.8059	3.72969	3.76486	3.78041	3.72035	0.329006	0.387558	0.207833	0.157291	0.116646	0.0645171	0.023022	0.0404505	0.0492959	0.0170604
ENSCJAG00000013315.2	CYB5R2_protein_coding	chr11:71109749-71117386	-	1187	2.64462	109.732	2.64462	109.732	0	0	-	50	49	35	39	34	11	4	11	5	5	4.82411	4.79271	4.58717	4.71141	4.61852	4.32854	4.22341	4.3337	4.24472	4.25058	1.28292	1.17808	0.709119	0.984948	0.773244	0.242143	0.0837869	0.242907	0.11213	0.116419
ENSCJAG00000011588.2	MMRN2_protein_coding	chr12:36941153-36965422	+	4180	2.64267	352.452	2.64267	352.452	-1.00574	0	chr12:36956060-36956236	226	210	289	236	257	68	36	24	38	43	7.44001	7.33778	7.44215	7.46542	7.44493	6.45716	6.12944	6.00445	6.18321	6.26899	1.64669	1.43375	1.66274	1.69252	1.65976	0.425072	0.214138	0.150499	0.241998	0.284313
ENSCJAG00000004272.2	CMC1_protein_coding	chr17:58894896-58974634	+	678	2.63931	1504.46	2.63931	1504.46	-2.39083	3204.42	chr17:58894896-58895084	9305	9840	11308	9277	9870	1522	1701	1592	1744	1956	12.9946	13.0002	12.9397	12.9771	12.9246	11.0177	11.0875	11.0855	11.17	11.3296	417.991	414.185	401.105	410.182	392.985	58.6563	62.3794	61.5477	68.4733	79.734
ENSCJAG00000000103.2	SLC2A9_protein_coding	chr3:181594560-181847029	+	2105	2.63819	14.9234	2.63819	14.9234	0	0	-	10	1	3	1	8	0	1	1	1	1	1.53308	1.39559	1.41856	1.39625	1.4919	1.37919	1.39285	1.39385	1.3939	1.39489	0.144687	0.0135574	0.0342745	0.0142412	0.102595	0	0.0118118	0.0124522	0.012646	0.0131296
ENSCJAG00000065191.2	C2H5orf63_protein_coding	chr2:78886057-78907911	+	968	2.63732	173.844	2.63732	173.844	0	0	-	85	97	109	57	83	19	13	23	5	14	5.85096	5.90194	5.85551	5.61807	5.76447	5.13393	5.04319	5.19519	4.92801	5.08661	2.67439	2.85973	2.70803	1.76522	2.31468	0.512871	0.333914	0.622804	0.137499	0.399721
ENSCJAG00000000991.2	TMOD2_protein_coding	chr10:28905683-28958393	+	2969	2.6364	89.0724	2.6364	89.0724	0	0	-	39	18	37	27	41	5	9	7	2	5	4.4178	4.15874	4.31029	4.28151	4.39031	3.95428	4.00757	3.98708	3.91	3.96277	0.400069	0.173018	0.299705	0.272617	0.372788	0.0440037	0.0753701	0.0617997	0.0179318	0.046544
ENSCJAG00000007802.2	MID2_protein_coding	chrX:96467695-96563378	+	2534	2.63033	155.331	2.63033	155.331	0	0	-	48	58	66	51	71	19	9	12	7	4	5.16932	5.23651	5.20602	5.19179	5.30336	4.78258	4.64043	4.69487	4.61956	4.57626	0.576919	0.653207	0.626382	0.603341	0.75638	0.195919	0.0883085	0.124129	0.0735353	0.0436272
ENSCJAG00000011056.2	PRR5L_protein_coding	chr11:99579997-99756830	+	4281	2.62313	2016.34	2.62313	2016.34	0	0	-	1704	1896	2595	1924	2163	392	395	344	347	306	10.5668	10.6252	10.7497	10.6796	10.6863	8.9937	8.97267	8.91119	8.92097	8.86721	12.1229	12.6393	14.5779	13.4728	13.6395	2.3926	2.29413	2.10626	2.15769	1.97552
ENSCJAG00000019611.2	PLEKHG3_protein_coding	chr10:89663578-89682489	+	4412	2.61862	1654.61	2.61862	1654.61	0	0	-	3241	4137	5005	4144	3993	801	790	684	704	604	11.5292	11.7344	11.7294	11.7763	11.6187	9.98087	9.93997	9.87009	9.8979	9.81724	22.373	26.7596	27.2816	28.1568	24.4316	4.7438	4.45203	4.06368	4.24758	3.7836
ENSCJAG00000011840.3	PTPRD_protein_coding	chr1:110016339-110442952	-	5961	2.61445	118.554	2.61445	118.554	0	0	-	83	64	85	65	149	13	20	5	27	13	5.85896	5.68048	5.73102	5.70921	6.16449	5.06306	5.15262	4.93815	5.26192	5.08453	0.424072	0.306401	0.342927	0.326884	0.674769	0.0569841	0.0834214	0.0219862	0.120573	0.0602738
ENSCJAG00000004342.2	KIAA1614_protein_coding	chr18:25114823-25148973	-	3591	2.60828	143.915	2.60828	143.915	-1.17019	5.51543	chr18:25115884-25116012	55	63	126	82	60	21	13	5	13	15	5.49085	5.53511	5.82392	5.70217	5.47322	5.05312	4.93965	4.82836	4.95344	4.99606	0.466474	0.500673	0.843834	0.684538	0.451049	0.152804	0.0900108	0.0364967	0.0963678	0.115446
ENSCJAG00000003214.2	SAMD3_protein_coding	chr4:130432420-130643780	-	2805	2.59914	295.794	2.59914	295.794	0	0	-	455	685	884	710	641	197	106	96	127	71	8.70444	9.04974	9.10965	9.12197	8.91383	7.81427	7.33916	7.31766	7.51065	7.17082	4.94036	6.96926	7.57916	7.58795	6.16898	1.83511	0.939593	0.897092	1.20524	0.699568
ENSCJAG00000014570.2	CNTD2_protein_coding	chr22:33617715-33621703	-	1074	2.59559	473.853	2.59559	473.853	0	0	-	145	154	223	144	168	31	28	28	28	32	6.80796	6.81556	6.95113	6.79316	6.82654	5.83538	5.78653	5.81075	5.81194	5.8862	4.11192	4.09209	4.99347	4.01936	4.22273	0.754201	0.648217	0.683364	0.693997	0.823474
ENSCJAG00000014073.2	PIK3R2_protein_coding	chr22:17209909-17225639	+	2438	2.59442	667.68	2.59442	667.68	0	0	-	547	595	558	553	747	107	140	96	108	86	8.8287	8.86118	8.61505	8.82658	9.01197	7.31726	7.48102	7.26717	7.34758	7.23836	6.83336	6.96486	5.5043	6.79971	8.27132	1.14678	1.42778	1.03213	1.17922	0.97492
ENSCJAG00000002964.2	SOCS2_protein_coding	chr9:83546556-83553632	+	2229	2.59181	111.54	2.59181	111.54	0	0	-	48	50	43	46	30	13	4	10	5	7	4.86377	4.85991	4.7182	4.83907	4.63351	4.41254	4.27988	4.37626	4.30131	4.33975	0.655861	0.640161	0.463938	0.618653	0.363328	0.152392	0.0446187	0.117595	0.0597123	0.0867945
ENSCJAG00000000771.2	FCGR1A_protein_coding	chr18:3760965-3770167	+	1395	2.58244	53.0094	2.58244	53.0094	0	0	-	42	14	18	21	31	4	7	7	0	5	4.16463	3.82206	3.83357	3.92469	4.00838	3.65818	3.69892	3.70576	3.59574	3.68132	0.916971	0.286407	0.310313	0.451278	0.599896	0.074923	0.124764	0.131529	0	0.0990604
ENSCJAG00000015001.1	SNRPD2_protein_coding	chr11:61207095-61207657	+	351	2.58191	13.4379	2.58191	13.4379	0	0	-	11	2	2	3	4	1	0	0	0	3	1.53542	1.39476	1.38885	1.41252	1.42208	1.37615	1.36135	1.36152	1.36153	1.40888	0.954478	0.162612	0.137033	0.25622	0.307639	0.0744428	0	0	0	0.236221
ENSCJAG00000000138.1	TRIQK_protein_coding	chr16:44657219-44732078	-	1817	2.57973	137.593	2.57973	137.593	0	0	-	64	64	78	47	130	9	16	13	11	19	5.56849	5.54168	5.54484	5.4051	5.92602	4.87645	4.97177	4.94358	4.91388	5.04575	1.07277	1.0052	1.03238	0.775429	1.93142	0.129425	0.218943	0.187537	0.161154	0.289003
ENSCJAG00000020806.2	GCHFR_protein_coding	chr10:35129094-35132583	-	693	2.56526	408.854	2.56526	408.854	0	0	-	995	697	728	610	708	142	133	154	99	155	9.54567	9.13841	8.99147	9.04475	9.0823	7.64457	7.57428	7.72768	7.42108	7.78048	43.7291	28.7031	25.2639	26.3874	27.5796	5.35408	4.77183	5.82487	3.80282	6.18163
ENSCJAG00000014915.3	TMEM178A_protein_coding	chr14:68506864-68561536	-	1741	2.56257	35.3394	2.56257	35.3394	0	0	-	6	8	20	17	16	1	3	6	0	2	2.90509	2.92934	3.04163	3.05454	3.02131	2.82082	2.84732	2.89165	2.80677	2.83814	0.104962	0.131136	0.27627	0.292718	0.24809	0.0150083	0.0428439	0.090334	0	0.0317494
ENSCJAG00000005604.2	LUZP1_protein_coding	chr7:57086026-57170130	-	3856	2.55567	302.114	2.55567	302.114	0	0	-	195	205	217	190	259	29	69	38	31	29	7.23526	7.23518	7.12664	7.2039	7.36769	5.98781	6.37136	6.10922	6.02723	6.02675	1.5402	1.51721	1.3534	1.47712	1.81322	0.196513	0.444917	0.258312	0.214007	0.207857
ENSCJAG00000012286.2	DMWD_protein_coding	chr22:37851522-37860252	-	2306	2.55142	868.109	2.55142	868.109	0	0	-	857	841	913	826	940	214	174	149	132	137	9.47822	9.40883	9.29744	9.42819	9.44702	8.04976	7.86498	7.79859	7.714	7.78441	11.3188	10.408	9.52168	10.7379	11.0042	2.42485	1.8761	1.69366	1.52377	1.64197
ENSCJAG00000007545.1	MYH7_protein_coding	chr10:47471327-47495022	-	6013	2.55011	71.8143	2.55011	71.8143	0	0	-	13	28	49	36	23	6	9	3	4	5	3.98946	4.17089	4.30326	4.27127	4.09207	3.85913	3.89767	3.8159	3.83188	3.85272	0.0658465	0.132891	0.195978	0.179478	0.103258	0.0260729	0.037215	0.0130776	0.0177081	0.0229818
ENSCJAG00000019060.2	HEBP2_protein_coding	chr4:138970457-138980334	+	1300	2.54888	464.194	2.54888	464.194	0	0	-	664	504	603	470	711	113	145	112	107	69	9.01184	8.69673	8.68259	8.66602	8.95792	7.34917	7.50139	7.36525	7.33636	7.09839	15.5563	11.0641	11.1552	10.8381	14.7644	2.27125	2.77327	2.25826	2.19101	1.46693
ENSCJAG00000000685.3	RHOQ_protein_coding	chr14:61266069-61308743	-	4368	2.54059	1254.21	2.54059	1254.21	1.12459	1079.42	chr14:61308432-61308744	5029	4941	5814	4849	5419	840	938	905	1000	1107	12.101	12.028	11.9935	12.048	12.0483	10.1653	10.2332	10.258	10.3494	10.4956	35.0655	32.2821	32.0106	33.2789	33.4907	5.02489	5.33933	5.43081	6.09427	7.00437
ENSCJAG00000004434.2	ADHFE1_protein_coding	chr16:18755187-18792600	+	2236	2.53305	60.2235	2.53305	60.2235	0	0	-	9	33	29	30	23	3	8	6	2	4	3.74128	4.01699	3.92345	3.99862	3.89433	3.638	3.70141	3.68142	3.62541	3.65791	0.122589	0.421184	0.311909	0.402206	0.27768	0.0350574	0.088958	0.0703361	0.0238102	0.0494416
ENSCJAG00000000756.2	TMEM65_protein_coding	chr16:70403106-70481789	+	4458	2.53162	627.542	2.53162	627.542	0	0	-	357	458	518	400	380	76	70	104	70	71	8.22937	8.41278	8.34688	8.3216	8.17432	6.9017	6.83411	7.12088	6.87458	6.91979	2.43898	2.93194	2.79442	2.68979	2.30108	0.445454	0.390413	0.611494	0.417986	0.440172
ENSCJAG00000008653.2	ENHO_protein_coding	chr1:136294979-136296956	-	1066	2.52323	63.0375	2.52323	63.0375	0	0	-	16	22	28	15	27	8	2	6	2	2	3.67416	3.73882	3.75256	3.65777	3.77574	3.53518	3.44819	3.51049	3.45089	3.45342	0.457134	0.588972	0.631688	0.421826	0.683746	0.196093	0.0466487	0.147534	0.0499433	0.0518534
ENSCJAG00000000926.3	MYO5C_protein_coding	chr10:29383705-29492151	-	5945	2.51193	344.231	2.51193	344.231	1.30388	184.627	chr10:29416976-29417040	588	502	806	571	716	79	193	127	114	86	8.93343	8.73357	9.0022	8.89236	9.00506	7.16349	7.75904	7.49578	7.42266	7.27718	3.01235	2.4098	3.26051	2.87928	3.25124	0.34722	0.807184	0.559952	0.510455	0.399807
ENSCJAG00000019138.2	MSX2_protein_coding	chr2:65278140-65284418	-	2207	2.50839	22.3836	2.50839	22.3836	0	0	-	4	5	10	9	4	2	1	2	0	1	1.91391	1.9257	1.97256	1.98691	1.90657	1.87601	1.86152	1.87694	1.84798	1.86369	0.0551999	0.0646542	0.108968	0.122247	0.0489267	0.0236787	0.0112659	0.0237534	0	0.0125228
ENSCJAG00000017504.2	RYR2_protein_coding	chr19:42425267-43120875	-	15364	2.49891	21.0155	2.49891	21.0155	0	0	-	8	7	12	7	3	1	1	5	0	0	2.17264	2.15297	2.1936	2.15665	2.09047	2.06009	2.05954	2.11674	2.04602	2.04628	0.0158586	0.0130024	0.0187836	0.0136582	0.00527115	0.00170069	0.00161831	0.0085303	0	0
ENSCJAG00000016895.2	IGF1R_protein_coding	chr6:8994417-9058313	+	3789	2.49152	221.669	2.49152	221.669	-3.14649	499.489	chr6:9057608-9058313	180	159	173	144	239	45	29	17	49	31	7.04515	6.91073	6.82956	6.86419	7.17433	6.05502	5.86286	5.72193	6.11208	5.93889	1.44687	1.19757	1.09805	1.1393	1.70279	0.310326	0.190301	0.117604	0.344251	0.226121
ENSCJAG00000032610.1	5S_rRNA_rRNA	chr22:13042536-13042649	-	113	2.48871	37.4775	2.48871	37.4775	0	0	-	10	21	16	8	8	3	3	1	1	4	2.91453	3.04992	2.95194	2.88295	2.87022	2.79481	2.7933	2.76619	2.76626	2.81491	2.69527	5.30359	3.40521	2.12232	1.91117	0.693701	0.6601	0.231964	0.235573	0.978331
ENSCJAG00000006182.2	DNAH1_protein_coding	chr15:28067221-28149593	+	13229	2.48806	455.9	2.48806	455.9	2.56687	3204.42	chr15:28141032-28141228	1380	2255	2935	2201	2385	413	384	340	565	406	10.3972	10.8518	10.9241	10.8657	10.8338	9.0959	9.00796	8.96112	9.39834	9.1621	3.17711	4.86462	5.3356	4.98761	4.86687	0.815742	0.721724	0.673675	1.13691	0.84821
ENSCJAG00000019248.2	DAGLA_protein_coding	chr11:117025043-117098140	+	5743	2.48788	56.5321	2.48788	56.5321	0	0	-	13	27	26	32	21	9	5	6	3	0	3.76264	3.92898	3.86407	3.99615	3.84005	3.67761	3.61909	3.63897	3.59411	3.54718	0.0689422	0.13417	0.108877	0.167036	0.0987117	0.0409481	0.021647	0.0273849	0.0139055	0
ENSCJAG00000007826.2	COA1_protein_coding	chr8:11252956-11266392	-	438	2.48431	806.044	2.48431	806.044	0	0	-	5311	4947	5200	4352	5703	947	830	972	991	1144	12.1581	12.0278	11.8737	11.9315	12.1014	10.2685	10.1255	10.3197	10.3397	10.5242	369.303	322.327	285.516	297.861	351.494	56.4944	47.1163	58.1689	60.2287	72.1865
ENSCJAG00000036813.1	protein_coding	chr2:67227649-67234078	-	249	2.47963	42.1392	2.47963	42.1392	0	0	-	6	16	23	12	33	5	2	5	4	1	3.26709	3.40507	3.44383	3.35715	3.57881	3.23547	3.19028	3.2379	3.22333	3.17871	0.733892	1.83379	2.22142	1.44471	3.57769	0.524687	0.199709	0.526343	0.427627	0.110995
ENSCJAG00000002767.2	MAP1A_protein_coding	chr10:20675987-20698558	+	8953	2.47878	143.642	2.47878	143.642	0	0	-	77	142	170	144	88	19	17	14	34	34	6.13888	6.51222	6.50349	6.54911	6.14541	5.45633	5.41919	5.39183	5.65741	5.68185	0.26194	0.452636	0.456649	0.482162	0.26534	0.0554517	0.0472114	0.0409881	0.101091	0.104958
ENSCJAG00000015076.2	ZDHHC19_protein_coding	chr17:73502752-73513554	+	1566	2.47386	58.6463	2.47386	58.6463	0	0	-	23	20	17	15	28	7	1	5	5	2	3.73475	3.68493	3.60753	3.62824	3.75681	3.49209	3.40402	3.46654	3.46679	3.424	0.447318	0.364475	0.261071	0.287143	0.482675	0.116798	0.0158772	0.0836906	0.0849929	0.0352974
ENSCJAG00000020773.2	MYLK2_protein_coding	chr5:5468939-5486333	-	2770	2.47139	970.86	2.47139	970.86	0	0	-	706	780	842	642	712	133	144	175	142	119	9.20644	9.25502	9.13891	9.1005	9.09376	7.61032	7.64321	7.83556	7.68244	7.6004	7.76257	8.03608	7.31028	6.94791	6.93886	1.25459	1.29256	1.65599	1.36462	1.18733
ENSCJAG00000015032.2	IRF6_protein_coding	chr19:31887090-31904997	-	2216	2.47115	57.2218	2.47115	57.2218	0	0	-	29	12	24	17	27	2	2	4	8	5	3.85776	3.64358	3.74259	3.71619	3.80281	3.49194	3.49075	3.5216	3.57645	3.54039	0.398574	0.15454	0.260461	0.229974	0.328914	0.0235825	0.0224402	0.0473139	0.0961002	0.0623598
ENSCJAG00000013138.3	FOXP1_protein_coding	chr15:47231248-47937247	-	3464	2.46363	540.587	2.46363	540.587	0	0	-	503	623	751	576	652	164	144	95	121	81	8.78156	8.93849	8.9313	8.89877	8.91193	7.66006	7.54016	7.30097	7.46534	7.2417	4.42253	5.13262	5.21392	4.98475	5.0811	1.23707	1.0336	0.71886	0.929847	0.646266
ENSCJAG00000017518.5	PDZD7_protein_coding	chr12:88301637-88305597	-	1173	2.45549	22.3099	2.45549	22.3099	0	0	-	14	12	10	3	23	2	0	0	8	2	2.93786	2.90138	2.84782	2.76848	3.02223	2.74501	2.7146	2.71508	2.8329	2.74842	0.363505	0.291953	0.205024	0.0766695	0.52932	0.0445514	0	0	0.18155	0.0471234
ENSCJAG00000003578.2	PTPRF_protein_coding	chr7:78254630-78351107	+	8484	2.45445	79.8944	2.45445	79.8944	0	0	-	1181	583	674	700	1045	70	174	124	167	284	9.77761	9.02043	8.97287	9.23497	9.52536	7.24454	7.82676	7.62783	7.84729	8.3269	4.23965	1.96109	1.91056	2.47341	3.32509	0.215589	0.509936	0.383107	0.523986	0.925171
ENSCJAG00000003530.2	S1PR1_protein_coding	chr7:137592322-137597063	+	3047	2.44914	257.889	2.44914	257.889	0	0	-	4602	3861	3612	3331	5461	738	640	555	1015	1140	11.924	11.6823	11.4076	11.5661	11.9748	9.93809	9.78819	9.72281	10.2541	10.4174	45.9997	36.1623	28.5087	32.7719	48.3825	6.32869	5.22245	4.7744	8.86743	10.3404
ENSCJAG00000003936.3	HMGB3_protein_coding	chrX:137964671-137972847	+	3700	2.44813	793.941	2.44813	793.941	0	0	-	10456	9376	11749	8921	11394	1551	2079	2265	1994	2270	13.1579	12.9863	13.0188	12.9732	13.1167	11.0908	11.322	11.4589	11.345	11.5193	86.0685	72.3178	76.3662	72.2788	83.1309	10.9532	13.9707	16.0459	14.3459	16.9562
ENSCJAG00000007456.2	SSX2IP_protein_coding	chr7:120575139-120606477	-	5288	2.44697	776.727	2.44697	776.727	0	0	-	3189	2767	3884	2691	3834	514	754	750	583	607	11.44	11.237	11.3886	11.2472	11.5041	9.50398	9.80692	9.85946	9.64061	9.72784	18.3672	14.933	17.664	15.2553	19.5726	2.53981	3.54525	3.71765	2.93482	3.1725
ENSCJAG00000017834.2	METRNL_protein_coding	chr5:132150166-132306875	+	1016	2.43167	357.645	2.43167	357.645	0	0	-	712	940	1108	867	765	239	119	137	168	204	9.30509	9.53113	9.50089	9.48753	9.25427	8.15205	7.61062	7.75314	7.90437	8.10149	21.3436	26.4036	26.227	25.5814	20.3262	6.14658	2.91219	3.53448	4.40169	5.54933
ENSCJAG00000010855.2	ISL2_protein_coding	chrY:2228288-2236376	-	2302	2.42772	219.187	2.42772	219.187	0	0	-	122	108	112	100	112	37	14	17	21	22	6.36959	6.25353	6.15319	6.22735	6.23009	5.61827	5.32429	5.38362	5.43997	5.47238	1.61412	1.3389	1.17008	1.30225	1.31341	0.419978	0.151213	0.193572	0.242839	0.264132
ENSCJAG00000017930.2	APOL3_protein_coding	chr1:198618185-198624598	-	1155	2.41807	44.6783	2.41807	44.6783	0	0	-	7	17	17	16	13	4	2	3	2	3	3.02766	3.15487	3.11828	3.14992	3.09293	2.96959	2.94096	2.95739	2.94321	2.96043	0.184585	0.420045	0.353972	0.415276	0.303843	0.0904915	0.0430541	0.0680829	0.0460948	0.0717866
ENSCJAG00000017594.2	EPSTI1_protein_coding	chr5:156091671-156197378	-	1553	2.41598	14.8583	2.41598	14.8583	0	0	-	5	12	20	9	0	1	0	5	3	0	2.38093	2.47437	2.53123	2.43883	2.29903	2.31296	2.29856	2.36977	2.34226	2.2992	0.0980571	0.220515	0.309714	0.173728	0	0.0168251	0	0.0843912	0.0514226	0
ENSCJAG00000011147.2	SBF2_protein_coding	chr11:73244060-73720668	-	7348	2.41574	35.8545	2.41574	35.8545	0	0	-	12	6	10	22	14	3	2	1	3	4	2.99641	2.90108	2.93468	3.12462	3.00225	2.84694	2.83123	2.81817	2.84863	2.86719	0.0497385	0.023303	0.032729	0.0897538	0.0514336	0.010668	0.00676749	0.00356722	0.0108682	0.0150451
ENSCJAG00000000724.5	PRKCE_protein_coding	chr14:62252883-62253581	-	375	2.4103	98.8632	2.4103	98.8632	0	0	-	46	35	40	33	69	8	6	10	15	6	4.88918	4.75664	4.7349	4.74845	5.02524	4.38452	4.35113	4.4183	4.48847	4.36528	3.736	2.66358	2.56526	2.63804	4.96714	0.557427	0.39782	0.698984	1.06479	0.442206
ENSCJAG00000023135.2	G0S2_protein_coding	chr19:31761837-31762954	+	984	2.40482	18.9547	2.40482	18.9547	0	0	-	3	10	10	10	2	1	1	0	1	4	2.03817	2.13631	2.1128	2.14122	2.01787	2.00202	2.00148	1.98793	2.00262	2.04857	0.0928553	0.290024	0.244403	0.304652	0.0548685	0.0265543	0.0252681	0	0.0270526	0.112349
ENSCJAG00000020579.2	CPQ_protein_coding	chr16:48531499-48907844	+	1188	2.40318	352.039	2.40318	352.039	0	0	-	121	115	131	127	135	27	25	29	27	20	6.48338	6.41431	6.37253	6.50813	6.47459	5.61841	5.5829	5.65403	5.63069	5.55776	3.10205	2.76255	2.6519	3.20469	3.06765	0.59385	0.523227	0.639853	0.604995	0.465284
ENSCJAG00000001683.2	BVES_protein_coding	chr4:104483549-104529210	-	1802	2.39879	804.731	2.39879	804.731	-1.581	44.3542	chr4:104529120-104529208	1179	1056	1497	1060	1532	256	317	275	212	224	9.99692	9.83408	9.99021	9.87562	10.1387	8.4181	8.56579	8.5018	8.29761	8.38805	19.9269	16.7239	19.9788	17.634	22.9505	3.71206	4.37392	4.00015	3.13174	3.43556
ENSCJAG00000000852.2	ARL4A_protein_coding	chr8:43536813-43540870	-	3366	2.39776	83.6955	2.39776	83.6955	0	0	-	136	260	265	117	165	13	64	70	19	25	6.85323	7.3287	7.18436	6.73455	6.90614	5.65805	6.22886	6.31458	5.7623	5.87081	1.23057	2.20439	1.89336	1.04201	1.3233	0.100916	0.472751	0.545108	0.15026	0.205272
ENSCJAG00000013748.2	AIRE_protein_coding	chr21:48107108-48116133	+	993	2.39609	66.7303	2.39609	66.7303	0	0	-	18	24	31	24	21	10	3	6	2	3	3.84078	3.90253	3.92141	3.91291	3.84864	3.70088	3.60124	3.64933	3.58945	3.60837	0.552082	0.689749	0.750783	0.724538	0.570898	0.263136	0.0751171	0.15838	0.0536148	0.083498
ENSCJAG00000012303.2	DMPK_protein_coding	chr22:37838450-37850105	-	3076	2.39498	537.143	2.39498	537.143	0	0	-	267	397	465	332	346	88	76	61	80	62	7.89179	8.19978	8.1673	8.07187	8.01074	6.91852	6.80989	6.72334	6.88177	6.76889	2.64366	3.68327	3.63554	3.23557	3.03653	0.747525	0.614319	0.519807	0.692321	0.55707
ENSCJAG00000006807.2	PYGL_protein_coding	chr10:75541524-75585210	-	2832	2.39445	108.824	2.39445	108.824	0	0	-	288	128	108	123	195	20	47	32	27	49	7.39465	6.7094	6.46106	6.70745	6.9715	5.70646	6.01334	5.87734	5.81518	6.09653	3.09727	1.28987	0.917133	1.302	1.85879	0.18453	0.41264	0.29618	0.25379	0.478197
ENSCJAG00000021215.2	TBC1D8_protein_coding	chr14:5345468-5486877	-	4406	2.39395	360.368	2.39395	360.368	0	0	-	556	430	636	499	725	170	132	99	103	79	8.83706	8.54688	8.73166	8.72124	8.97482	7.64691	7.43792	7.2872	7.31538	7.18553	3.84336	2.78518	3.47148	3.39512	4.44203	1.00817	0.744897	0.588965	0.622296	0.495549
ENSCJAG00000015219.2	EFCAB6_protein_coding	chr1:203516062-203844322	-	4871	2.38906	21.4317	2.38906	21.4317	0	0	-	7	2	6	10	9	2	1	2	0	2	2.08297	2.00336	2.04823	2.12432	2.0974	1.99912	1.9846	2.00007	1.97106	2.00204	0.0437684	0.0117177	0.0296234	0.0615433	0.0498784	0.0107286	0.00510445	0.0107624	0	0.0113479
ENSCJAG00000005689.2	LIPA_protein_coding	chr12:75822638-75941965	-	3198	2.38862	526.884	2.38862	526.884	-2.80157	218.807	chr12:75941432-75941968	3655	3212	3850	2970	4351	595	740	630	987	735	11.6315	11.4411	11.4264	11.3982	11.6852	9.69164	9.85157	9.7676	10.1712	9.95803	34.8088	28.6633	28.9524	27.8405	36.7281	4.86148	5.75334	5.1637	8.21567	6.35204
ENSCJAG00000074689.1	GSTT1_protein_coding	chr1:187565833-187574674	+	1053	2.38701	72.5996	2.38701	72.5996	0	0	-	28	36	52	57	21	11	11	2	9	7	4.53572	4.60777	4.67833	4.82259	4.41406	4.27091	4.26577	4.13783	4.24774	4.22521	0.80986	0.975671	1.18762	1.62273	0.538368	0.272957	0.259735	0.0497852	0.227519	0.183727
ENSCJAG00000016513.2	SDR42E1_protein_coding	chr20:36141953-36154082	-	1265	2.38431	465.198	2.38431	465.198	0	0	-	357	282	368	296	395	95	73	69	53	60	8.11385	7.86057	7.92351	7.93521	8.09409	6.93277	6.75264	6.75837	6.61668	6.71652	8.59524	6.36191	6.99615	7.01456	8.42936	1.96229	1.43483	1.42974	1.11529	1.31089
ENSCJAG00000021191.5	CLN5_protein_coding	chr1:37649989-37661394	-	2763	2.37622	544.385	2.37622	544.385	-2.16122	736.328	chr1:37649988-37650880	1214	1316	1272	1157	1233	181	325	309	246	227	10.0233	10.0541	9.8218	9.9608	9.91311	8.1475	8.58262	8.59425	8.41027	8.3945	13.3819	13.5927	11.0715	12.5531	12.0468	1.7117	2.92462	2.93141	2.37005	2.27065
ENSCJAG00000020136.2	AOC1_protein_coding	chr8:95972395-96045856	-	2557	2.36635	142.235	2.36635	142.235	0	0	-	96	56	81	69	95	20	23	8	11	21	5.9002	5.56707	5.65908	5.69678	5.81894	5.1307	5.15899	4.96517	5.01281	5.17073	1.14346	0.625009	0.761827	0.808942	1.00295	0.204376	0.223647	0.0820083	0.114516	0.226983
ENSCJAG00000004800.2	CRYL1_protein_coding	chr5:133733825-133859013	-	2125	2.35601	441.672	2.35601	441.672	0	0	-	941	835	1030	797	1008	224	144	145	244	206	9.6217	9.45172	9.46685	9.44266	9.56656	8.14531	7.79	7.84147	8.24207	8.15465	13.4869	11.2139	11.6568	11.2434	12.8053	2.75435	1.68489	1.78858	3.05657	2.67925
ENSCJAG00000028253.1	MIR146A_miRNA	chr2:21625473-21625572	+	99	2.35211	26.0386	2.35211	26.0386	0	0	-	16	6	20	22	11	11	2	2	1	0	3.23823	3.093	3.23499	3.30754	3.15319	3.14486	3.02598	3.02816	3.01371	2.99943	4.92227	1.7296	4.85844	6.66172	2.99948	2.90327	0.502298	0.529533	0.268886	0
ENSCJAG00000004450.2	C8orf46_protein_coding	chr16:18820659-18845914	+	801	2.34955	20.4847	2.34955	20.4847	0	0	-	5	9	11	2	7	1	0	2	3	1	2.01792	2.07093	2.07244	1.9699	2.03623	1.95047	1.93616	1.96538	1.97963	1.95213	0.190116	0.320656	0.330265	0.0748508	0.235914	0.032621	0	0.065448	0.0996995	0.0345042
ENSCJAG00000013492.1	CADM4_protein_coding	chr22:35925039-35930590	-	2137	2.34817	69.8081	2.34817	69.8081	0	0	-	23	35	22	30	26	8	8	5	1	7	4.10051	4.2198	4.02585	4.17893	4.10086	3.86654	3.86278	3.8266	3.76453	3.863	0.327796	0.467404	0.247583	0.420839	0.328441	0.0978172	0.0930791	0.0613287	0.0124566	0.0905311
ENSCJAG00000019383.2	ATP6V1B1_protein_coding	chr14:35866560-35891895	-	1929	2.34608	84.0607	2.34608	84.0607	0	0	-	24	37	42	33	36	11	5	2	6	12	4.37236	4.50128	4.4776	4.47266	4.46506	4.16296	4.07572	4.03438	4.09671	4.19223	0.37893	0.547392	0.523623	0.512839	0.5038	0.149001	0.0644473	0.0271767	0.0827986	0.171931
ENSCJAG00000037596.1	Metazoa_SRP_misc_RNA	chr10:92918203-92918501	+	298	2.33762	124.21	2.33762	124.21	0	0	-	37	54	54	62	77	10	9	10	13	18	5.07349	5.21762	5.13022	5.30403	5.3608	4.68347	4.6642	4.68862	4.73216	4.81415	3.78152	5.17138	4.35792	6.23698	6.9753	0.876826	0.750919	0.879594	1.16126	1.6694
ENSCJAG00000005522.3	F11R_protein_coding	chr18:14505729-14533515	-	1730	2.32969	371.391	2.32969	371.391	0	0	-	245	178	244	168	262	51	44	45	53	41	7.48485	7.18559	7.2819	7.16958	7.43847	6.30043	6.21567	6.25661	6.33732	6.24431	4.31321	2.93632	3.39192	2.91114	4.08831	0.770289	0.632373	0.681813	0.815519	0.655001
ENSCJAG00000002137.2	CLSTN2_protein_coding	chr17:36012989-36186198	-	2772	2.32799	17.0554	2.32799	17.0554	0	0	-	3	5	12	3	6	1	0	3	2	0	1.74637	1.77394	1.84319	1.74574	1.78252	1.71054	1.69629	1.73945	1.72547	1.6967	0.0329616	0.0514761	0.104109	0.0324435	0.0584314	0.00942619	0	0.0283679	0.0192062	0
ENSCJAG00000030613.1	snoR38_snoRNA	chr5:125841619-125841697	+	78	2.32718	47.84	2.32718	47.84	0	0	-	15	29	16	20	12	7	5	4	2	2	3.5153	3.67302	3.48089	3.57821	3.45247	3.3772	3.34685	3.33702	3.30687	3.30932	5.85703	10.6104	4.93318	7.68661	4.15312	2.34495	1.59383	1.3442	0.682558	0.708663
ENSCJAG00000014828.2	SLFN5_protein_coding	chr5:89214550-89222552	-	4464	2.32534	67.0976	2.32534	67.0976	0	0	-	702	829	1506	927	1412	359	371	183	179	61	9.37951	9.4934	9.89991	9.6423	9.9588	8.58617	8.58657	8.06141	8.04703	7.38917	4.78954	5.2998	8.1134	6.22522	8.53884	2.10136	2.06641	1.07455	1.06741	0.377668
ENSCJAG00000007403.2	UBASH3A_protein_coding	chr21:46331651-46380223	+	2470	2.32276	749.787	2.32276	749.787	0	0	-	2835	3861	4203	3477	3454	942	787	672	843	586	11.3679	11.6401	11.5233	11.5688	11.4449	10.1028	9.91238	9.83025	10.0336	9.76663	34.9572	44.61	40.9227	42.1995	37.7497	9.96514	7.92218	7.13134	9.08521	6.557
ENSCJAG00000007173.2	IFFO2_protein_coding	chr7:52904187-52951406	-	1554	2.32244	236.746	2.32244	236.746	0	0	-	351	361	542	407	511	68	167	94	76	62	8.25327	8.2331	8.42766	8.37656	8.48579	6.88268	7.45479	7.09849	6.96847	6.88681	6.87918	6.62957	8.38784	7.85132	8.87683	1.14337	2.67197	1.58553	1.30187	1.10267
ENSCJAG00000011854.2	TUB_protein_coding	chr11:71423694-71488154	+	1721	2.32198	64.9881	2.32198	64.9881	0	0	-	52	28	39	33	79	7	14	17	10	2	4.9838	4.71401	4.76203	4.78507	5.13556	4.40194	4.49539	4.54818	4.4517	4.32813	0.920244	0.464308	0.544986	0.574821	1.23918	0.106279	0.202262	0.258921	0.154676	0.0321184
ENSCJAG00000020790.2	RHOV_protein_coding	chr10:35012397-35014470	+	1712	2.31761	32.9352	2.31761	32.9352	0	0	-	6	19	17	20	7	2	7	2	2	2	2.99527	3.16899	3.10563	3.19013	2.99807	2.92139	2.98899	2.92253	2.92264	2.92489	0.10674	0.316723	0.238807	0.350207	0.110378	0.030525	0.101663	0.0306214	0.0310979	0.0322872
ENSCJAG00000014954.2	PAK1_protein_coding	chr11:61117895-61291703	+	3884	2.31452	384.439	2.31452	384.439	0	0	-	1939	1436	1908	1380	1991	277	453	497	313	330	10.6639	10.3007	10.3921	10.2984	10.5621	8.66793	9.0481	9.18549	8.79414	8.88752	15.2047	10.5513	11.8141	10.6512	13.8382	1.8635	2.89992	3.3541	2.14521	2.34822
ENSCJAG00000032715.4	NUP98_protein_coding	chr1:38797087-38800302	-	2760	2.30532	54.2863	2.30532	54.2863	0	0	-	15	14	28	18	32	4	5	9	3	2	3.67786	3.65517	3.76566	3.71374	3.83587	3.50489	3.51608	3.57444	3.4929	3.48087	0.165525	0.14476	0.243978	0.195507	0.312989	0.0378687	0.045043	0.0854736	0.0289345	0.0200274
ENSCJAG00000031540.1	VAX2_protein_coding	chr14:35894505-35926718	-	1126	2.29661	18.9598	2.29661	18.9598	0	0	-	5	11	7	6	3	1	0	4	1	1	1.98321	2.06306	1.99094	1.9973	1.94604	1.9157	1.90137	1.95864	1.91629	1.91735	0.135242	0.278794	0.149507	0.159739	0.0719235	0.0232055	0	0.0931151	0.023641	0.0245452
ENSCJAG00000012266.2	NLRC5_protein_coding	chr20:10959965-11072779	+	6829	2.29652	901.459	2.29652	901.459	-1.26242	2680.53	chr20:10992428-10992458	16595	18307	25859	18714	25392	4446	5061	4194	5255	3810	13.9329	13.9834	14.1444	14.0471	14.2566	12.4338	12.5238	12.4092	12.6218	12.3789	74.0117	76.5049	91.0661	82.1502	100.376	17.0115	18.4266	16.0979	20.4842	15.4196
ENSCJAG00000015007.2	HEATR9_protein_coding	chr5:88597192-88609699	+	1222	2.2943	252.851	2.2943	252.851	0	0	-	465	378	586	462	724	122	97	75	167	107	8.62947	8.39149	8.6169	8.61109	8.93573	7.36997	7.19552	7.07856	7.62362	7.34625	11.5894	8.82775	11.5326	11.3337	15.9939	2.60866	1.97364	1.60875	3.63789	2.42001
ENSCJAG00000013627.2	WEE2_protein_coding	chr8:104340446-104362426	-	3060	2.28941	19.8161	2.28941	19.8161	0	0	-	5	5	4	4	14	2	1	1	1	2	1.96713	1.96329	1.9369	1.95033	2.07717	1.91218	1.89726	1.89837	1.89843	1.91516	0.0497656	0.0466313	0.031437	0.0391866	0.123508	0.017078	0.00812541	0.00856598	0.00869927	0.018064
ENSCJAG00000003163.2	CYB5A_protein_coding	chr13:111811990-111848253	-	805	2.28627	224.329	2.28627	224.329	0	0	-	107	187	214	145	122	39	26	42	29	33	6.57888	6.94876	6.90431	6.78457	6.58457	5.92325	5.76155	5.96888	5.82317	5.89571	4.04826	6.62941	6.39322	5.39972	4.09121	1.2659	0.803053	1.36758	0.958973	1.13298
ENSCJAG00000037937.1	Metazoa_SRP_misc_RNA	chr17:7402185-7402481	+	296	2.2853	76.1942	2.2853	76.1942	0	0	-	30	19	33	29	30	8	4	3	10	6	4.22831	4.08223	4.18146	4.21277	4.18895	3.91202	3.85257	3.84176	3.94405	3.89325	3.08681	1.83186	2.68117	2.93701	2.73601	0.7062	0.335997	0.265661	0.899316	0.560227
ENSCJAG00000037448.1	protein_coding	chr4:30108241-30146962	+	147	2.28481	394.723	2.28481	394.723	0	0	-	131	145	181	139	150	27	42	31	33	31	6.70125	6.73834	6.75946	6.73455	6.71056	5.77271	5.92615	5.83284	5.85747	5.85777	27.1415	28.1501	29.6117	28.3463	27.5462	4.79928	7.10393	5.52768	5.97586	5.82839
ENSCJAG00000009778.2	GNAZ_protein_coding	chr1:186623083-186676859	+	3198	2.28327	45.8731	2.28327	45.8731	0	0	-	20	21	13	11	20	3	8	3	2	3	3.48822	3.48814	3.35934	3.36896	3.46043	3.24003	3.3033	3.24155	3.22735	3.24471	0.190472	0.1874	0.0977613	0.103113	0.168826	0.0245116	0.0621983	0.024589	0.0166478	0.0259267
ENSCJAG00000016486.2	TSPAN15_protein_coding	chr12:54637308-54695407	-	1787	2.28121	508.318	2.28121	508.318	0	0	-	478	510	544	515	568	94	127	117	92	147	8.66885	8.68237	8.56098	8.72695	8.71527	7.2147	7.39192	7.38043	7.22386	7.58926	8.14674	8.1447	7.3211	8.63937	8.58049	1.37446	1.76704	1.71617	1.37046	2.27351
ENSCJAG00000016821.3	CRTAC1_protein_coding	chr12:84945608-85108464	-	3111	2.28082	17.3667	2.28082	17.3667	0	0	-	2	17	14	12	1	0	2	2	2	4	2.37705	2.59097	2.51967	2.53127	2.35691	2.34061	2.36944	2.37154	2.37164	2.40496	0.0195799	0.155947	0.108226	0.115633	0.00867737	0	0.0159844	0.0168511	0.0171133	0.0355357
ENSCJAG00000008258.2	SLC15A2_protein_coding	chr15:75003065-75045161	-	2824	2.27995	227.457	2.27995	227.457	0	0	-	182	158	191	151	263	31	33	49	59	36	7.13279	6.9854	6.98267	6.97927	7.33094	5.98561	5.99588	6.1942	6.28901	6.08491	1.96285	1.59669	1.62656	1.60292	2.51408	0.286831	0.290547	0.45481	0.556149	0.352324
ENSCJAG00000035823.1	MT1E_protein_coding	chr20:10546978-10643872	+	1012	2.27859	359.152	2.27859	359.152	0	0	-	362	451	547	451	306	107	94	111	69	87	8.28096	8.43654	8.43561	8.47129	8.02253	7.16526	7.06006	7.21147	6.91611	7.09373	10.8945	12.7182	12.999	13.3597	8.16261	2.76269	2.30948	2.87502	1.81498	2.37598
ENSCJAG00000012940.2	MFGE8_protein_coding	chr6:18499095-18512195	+	931	2.27523	388.978	2.27523	388.978	0	0	-	476	365	395	326	382	77	93	93	69	101	8.48759	8.19653	8.09379	8.12875	8.17198	6.91332	7.00794	7.04948	6.87055	7.14545	15.5718	11.1885	10.2035	10.497	11.0765	2.16108	2.48371	2.61838	1.97289	2.99831
ENSCJAG00000012662.3	MT1E_protein_coding	chr20:10527134-10604589	+	1575	2.27314	450.457	2.27314	450.457	0	0	-	13726	19685	19372	16464	12723	3706	4184	4369	2690	3313	13.6407	13.9744	13.7461	13.8216	13.429	12.1444	12.2271	12.328	11.8855	12.1281	265.426	356.684	295.798	313.368	218.071	61.4829	66.0508	72.711	45.4649	58.136
ENSCJAG00000021831.2	CCRL2_protein_coding	chr15:22078021-22080360	+	1911	2.26852	139.495	2.26852	139.495	0	0	-	61	37	58	53	69	14	12	11	13	12	5.2974	5.04972	5.15756	5.22165	5.29842	4.73688	4.70396	4.7013	4.73011	4.72736	0.972186	0.552548	0.72991	0.831408	0.974713	0.191424	0.15613	0.15088	0.181087	0.17355
ENSCJAG00000008458.2	RASAL2_protein_coding	chr18:28539080-28921865	-	4808	2.26485	27.5886	2.26485	27.5886	0	0	-	8	9	28	10	9	6	5	0	2	1	2.88742	2.89596	3.07863	2.91554	2.88684	2.83968	2.82363	2.75351	2.78435	2.77044	0.0506764	0.0534204	0.140054	0.0623498	0.050532	0.0326074	0.0258567	0	0.0110731	0.00574831
ENSCJAG00000016572.2	NRCAM_protein_coding	chr8:76832309-77161932	-	7750	2.26157	19.5879	2.26157	19.5879	0	0	-	4	13	12	8	3	4	3	0	2	0	2.24528	2.36692	2.3268	2.3044	2.22352	2.23438	2.21948	2.17899	2.20814	2.17929	0.0157195	0.0478708	0.0372376	0.0309448	0.0104498	0.0134861	0.00962468	0	0.00686962	0
ENSCJAG00000035565.1	MIR3942_miRNA	chr10:40940811-40940920	+	109	2.25501	21.8484	2.25501	21.8484	0	0	-	8	4	10	3	11	1	3	1	1	2	2.16305	2.09951	2.1613	2.08611	2.18816	2.0506	2.07697	2.05115	2.05121	2.06751	2.23534	1.04728	2.20636	0.825076	2.7243	0.239719	0.684324	0.240476	0.244218	0.507117
ENSCJAG00000003100.1	RPS3_protein_coding	chr4:32115979-32117303	+	798	2.24635	193.516	2.24635	193.516	0	0	-	87	64	97	81	92	19	15	14	27	20	5.9227	5.71963	5.84367	5.87216	5.88308	5.20271	5.14154	5.14204	5.31241	5.24222	3.32045	2.28879	2.92328	3.04286	3.11224	0.622129	0.467364	0.459858	0.900669	0.692678
ENSCJAG00000007955.2	TDRKH_protein_coding	chr18:5789474-5809470	-	3003	2.24589	1401.26	2.24589	1401.26	0	0	-	1931	1916	2428	1943	2146	546	451	508	419	419	10.7507	10.6901	10.7334	10.7434	10.7317	9.35112	9.15818	9.31572	9.15304	9.2041	19.5843	18.2083	19.4444	19.3962	19.2913	4.7508	3.73412	4.43412	3.71418	3.85623
ENSCJAG00000003128.1	NDNF_protein_coding	chr3:72944326-72985572	+	2882	2.23637	70.2131	2.23637	70.2131	0	0	-	18	23	23	28	31	5	4	5	7	7	3.93216	3.98216	3.93287	4.05109	4.0492	3.72304	3.70636	3.72562	3.75493	3.76144	0.190221	0.227752	0.191927	0.291248	0.290373	0.0453321	0.034509	0.0454752	0.0646559	0.0671287
ENSCJAG00000014648.2	HID1_protein_coding	chr5:124169825-124192782	-	3268	2.2358	121.421	2.2358	121.421	0	0	-	151	142	145	123	191	18	20	28	60	44	6.81107	6.72904	6.607	6.65286	6.89639	5.6515	5.66951	5.79551	6.12771	6.00524	1.40726	1.24004	1.06706	1.12829	1.57775	0.14392	0.152165	0.224582	0.488735	0.372113
ENSCJAG00000000763.3	TDRD12_protein_coding	chr22:27202187-27265790	+	3656	2.22976	204.321	2.22976	204.321	0	0	-	87	74	95	75	102	14	27	15	20	23	5.95302	5.82901	5.86173	5.85763	5.97588	5.16395	5.31988	5.18539	5.25443	5.31141	0.724759	0.577637	0.624913	0.61497	0.753151	0.100058	0.183622	0.107543	0.145622	0.173871
ENSCJAG00000012426.2	IGFBP2_protein_coding	chr6:132995156-133023254	+	1576	2.22338	17.5662	2.22338	17.5662	0	0	-	1269	867	935	965	826	24	49	58	301	654	9.88483	9.43968	9.3199	9.58692	9.31743	6.75339	7.03031	7.15463	8.34263	9.11893	24.5237	15.6997	14.2678	18.3557	14.1486	0.39791	0.773048	0.964651	5.0841	11.469
ENSCJAG00000019829.1	CABP7_protein_coding	chr1:192597507-192607025	+	648	2.22338	45.7553	2.22338	45.7553	0	0	-	21	57	48	49	14	19	9	7	6	3	4.42782	4.78741	4.62722	4.73354	4.30283	4.35454	4.21738	4.19633	4.18122	4.13715	0.987017	2.51032	1.78143	2.26684	0.583232	0.76614	0.34533	0.283153	0.246479	0.127953
ENSCJAG00000002849.2	TMCC3_protein_coding	chr9:84580143-84663718	-	5836	2.22134	1195.35	2.22134	1195.35	1.10012	15.4825	chr9:84663520-84663720	1567	1702	2048	1630	1865	454	485	397	384	312	10.4662	10.4992	10.489	10.4933	10.518	9.1089	9.13797	9.02134	8.99585	8.87362	8.17776	8.32288	8.4395	8.37282	8.62684	2.03269	2.0663	1.78309	1.75154	1.47755
ENSCJAG00000019690.2	CHRNA2_protein_coding	chr13:10807256-10827544	+	3976	2.21962	44.3046	2.21962	44.3046	0	0	-	9	31	52	28	30	4	11	11	7	1	3.98712	4.24642	4.35718	4.22626	4.21442	3.89712	3.98374	3.99277	3.94069	3.85818	0.0689408	0.222507	0.314528	0.211111	0.203687	0.0262871	0.0687881	0.0725178	0.0468658	0.00695117
ENSCJAG00000017199.2	WNT16_protein_coding	chr8:125026703-125042052	-	3222	2.21946	17.1167	2.21946	17.1167	0	0	-	1	7	10	8	9	5	1	1	1	0	2.01206	2.10134	2.11924	2.1195	2.12073	2.06311	2.0081	2.00918	2.00924	1.99483	0.00945268	0.0620014	0.0746408	0.0744327	0.0754059	0.0405484	0.00771687	0.00813529	0.00826187	0
ENSCJAG00000009696.3	FLT4_protein_coding	chr2:58870362-58895826	+	4101	2.21179	20.605	2.21179	20.605	0	0	-	1	6	10	12	15	1	2	2	1	4	2.32535	2.40058	2.43287	2.48888	2.50839	2.32172	2.33475	2.33672	2.32236	2.36849	0.00742661	0.0417533	0.0586425	0.0877184	0.0987392	0.00637147	0.0121257	0.0127832	0.00649104	0.0269572
ENSCJAG00000036570.1	MIR3665_miRNA	chr1:36973772-36973863	+	91	2.21153	276.201	2.21153	276.201	0	0	-	145	117	182	118	157	33	33	32	46	22	6.75174	6.56458	6.74047	6.59585	6.72053	5.82371	5.81105	5.8247	5.97588	5.7209	48.5296	36.6922	48.0985	38.8723	46.5743	9.4755	9.01653	9.21737	13.4561	6.68168
ENSCJAG00000010294.2	ARSK_protein_coding	chr2:112114592-112168505	-	1903	2.21099	574.125	2.21099	574.125	0	0	-	508	407	517	421	570	101	106	117	120	117	8.69262	8.43929	8.48051	8.50464	8.68488	7.22969	7.23945	7.34912	7.36869	7.39337	8.13028	6.10358	6.53362	6.63197	8.08582	1.38679	1.38495	1.61156	1.6786	1.69923
ENSCJAG00000031758.1	ZNF783_protein_coding	chr8:96980346-96997441	-	1581	2.20914	240.055	2.20914	240.055	0	0	-	514	530	750	558	750	208	149	104	180	79	8.83421	8.8154	8.9614	8.89996	9.07925	7.88164	7.6049	7.40232	7.79627	7.27002	9.90174	9.56694	11.4086	10.5804	12.8061	3.43765	2.34326	1.72425	3.03071	1.38102
ENSCJAG00000015216.2	SYNGR3_protein_coding	chr12:2604226-2607639	-	1913	2.20878	617.103	2.20878	617.103	-1.67165	619.958	chr12:2607551-2607639	655	776	855	605	741	220	173	163	167	121	9.16152	9.27799	9.18239	9.07203	9.16132	8.02627	7.81653	7.82059	7.84098	7.65296	10.4281	11.5765	10.7486	9.48068	10.4566	3.00495	2.24853	2.23342	2.32384	1.74813
ENSCJAG00000018194.2	RAC3_protein_coding	chr5:131176187-131178379	+	710	2.20775	262.619	2.20775	262.619	0	0	-	1676	1348	1665	1306	1748	232	310	329	411	502	10.4749	10.1987	10.2153	10.2047	10.3901	8.48543	8.68737	8.78893	8.9799	9.20933	71.8946	54.1827	56.3972	55.1422	66.4617	8.53806	10.856	12.1461	15.4095	19.5411
ENSCJAG00000002375.2	ARHGAP10_protein_coding	chr3:44674507-45033882	-	3127	2.20145	359.363	2.20145	359.363	0	0	-	4527	5273	5858	4813	5177	1550	1445	1398	906	731	12.02	12.1281	12.0326	12.071	12.0308	10.7611	10.6657	10.6943	10.3068	10.1741	44.0923	48.1237	45.053	46.141	44.6929	12.9519	11.4897	11.7187	7.71267	6.46091
ENSCJAG00000001700.1	POPDC3_protein_coding	chr4:104551768-104574499	-	1399	2.19559	504.326	2.19559	504.326	0	0	-	1113	917	972	908	1100	224	275	251	177	254	9.85925	9.61343	9.47866	9.64089	9.72224	8.22628	8.3638	8.3421	8.07358	8.40334	24.2302	18.706	16.709	19.4566	21.2258	4.18369	4.88744	4.70278	3.3679	5.01788
ENSCJAG00000012183.2	LMNTD2_protein_coding	chr11:129971799-129977583	+	1891	2.18986	156.533	2.18986	156.533	0	0	-	140	182	163	133	207	38	31	18	56	50	6.84134	7.00126	6.77517	6.79458	7.04511	5.98258	5.89079	5.74433	6.17682	6.15074	2.25485	2.74669	2.07299	2.10843	2.95506	0.525075	0.407603	0.249505	0.788317	0.730773
ENSCJAG00000002360.2	NR3C2_protein_coding	chr3:44302894-44668590	+	5875	2.18905	83.1241	2.18905	83.1241	0	0	-	36	59	66	58	52	24	11	9	17	3	5.03393	5.23169	5.19313	5.24144	5.13793	4.83589	4.66452	4.64608	4.75866	4.55602	0.186627	0.286598	0.270171	0.295951	0.238937	0.106741	0.0465534	0.0401544	0.0770274	0.0141129
ENSCJAG00000004762.1	KLF1_protein_coding	chr22:12088363-12093128	-	1089	2.18778	57.5558	2.18778	57.5558	0	0	-	25	19	33	19	23	11	5	4	7	1	3.97107	3.88438	3.98259	3.89329	3.91412	3.75664	3.67248	3.66275	3.70678	3.61843	0.699186	0.497915	0.728766	0.523028	0.570149	0.263933	0.114159	0.0962788	0.17111	0.0253791
ENSCJAG00000016077.2	HOOK1_protein_coding	chr7:95067573-95128637	+	2580	2.18652	42.386	2.18652	42.386	0	0	-	19	17	36	19	20	12	4	3	7	0	3.79479	3.75729	3.90817	3.79163	3.77791	3.66827	3.55755	3.54674	3.60571	3.50064	0.224292	0.188044	0.335571	0.220766	0.209266	0.121532	0.0385485	0.030479	0.0722242	0
ENSCJAG00000000528.2	DYNC1I1_protein_coding	chr8:51420185-51756443	-	3047	2.18612	204.946	2.18612	204.946	0	0	-	181	120	191	133	184	38	48	53	22	30	7.02075	6.68142	6.87668	6.78017	6.93928	5.97108	6.05747	6.13543	5.79157	5.91778	1.8092	1.12393	1.50752	1.30851	1.63017	0.325867	0.391684	0.455934	0.1922	0.272115
ENSCJAG00000020209.1	ZBED2_protein_coding	chr15:85185131-85187520	+	2156	2.18272	484.773	2.18272	484.773	0	0	-	257	245	370	229	273	70	57	61	62	72	7.71231	7.62969	7.81594	7.60449	7.65942	6.65034	6.52257	6.59277	6.60325	6.72223	3.63049	3.243	4.12719	3.18409	3.41824	0.848358	0.657344	0.741617	0.765503	0.922971
ENSCJAG00000037466.1	protein_coding	chr10:132109887-132120170	-	702	2.1797	31.0389	2.1797	31.0389	0	0	-	122	148	124	172	94	6	19	23	25	81	6.53627	6.63964	6.38101	6.78057	6.28002	5.33347	5.53089	5.60621	5.63398	6.20856	5.29302	6.01664	4.24802	7.34498	3.61476	0.223328	0.672951	0.858795	0.947997	3.18898
ENSCJAG00000016539.2	PREX1_protein_coding	chr5:42642450-42773714	-	5154	2.17246	551.859	2.17246	551.859	1.16661	108.701	chr5:42651376-42651464	11411	14464	18673	14731	18069	4066	4599	3325	3831	2585	13.4334	13.6311	13.6955	13.6909	13.7913	12.2159	12.3017	12.0585	12.1926	11.8875	67.431	80.0891	87.1308	85.6815	94.6407	20.6135	22.1863	16.9101	19.7866	13.8618
ENSCJAG00000007517.2	HS1BP3_protein_coding	chr14:87898715-87936067	+	2431	2.17139	203.488	2.17139	203.488	0	0	-	415	354	393	310	477	78	69	64	118	132	8.36975	8.17928	8.09959	8.09448	8.38461	6.93303	6.84307	6.83865	7.22138	7.34321	5.19928	4.15573	3.88785	3.82275	5.2969	0.838377	0.705718	0.690071	1.29212	1.5007
ENSCJAG00000015329.2	TSPEAR_protein_coding	chr21:48145848-48527911	-	2869	2.16602	126.645	2.16602	126.645	0	0	-	59	93	119	79	86	13	18	15	38	19	5.73544	5.96584	5.99971	5.89012	5.87603	5.1508	5.21162	5.18658	5.46519	5.25913	0.626328	0.925085	0.997513	0.825459	0.8092	0.118397	0.155994	0.137044	0.35258	0.183032
ENSCJAG00000019920.2	FAM102A_protein_coding	chr1:171879368-171915338	-	1547	2.1634	225.906	2.1634	225.906	0	0	-	295	390	555	420	461	152	128	95	73	60	8.11004	8.31423	8.46019	8.41629	8.4006	7.42448	7.27854	7.12304	6.96365	6.88828	5.80781	7.19455	8.62789	8.13876	8.04449	2.56734	2.05725	1.60965	1.25614	1.07193
ENSCJAG00000034771.1	5S_rRNA_rRNA	chr4:153210106-153210227	-	121	2.15232	21.8016	2.15232	21.8016	0	0	-	9	15	7	6	4	0	2	3	3	2	2.41211	2.48389	2.36005	2.36669	2.32935	2.27024	2.29755	2.3137	2.31384	2.30154	2.26536	3.53782	1.39128	1.4865	0.892407	0	0.410971	0.649882	0.659994	0.456824
ENSCJAG00000001239.2	KLHL32_protein_coding	chr4:96037354-96245635	+	2176	2.14707	212.095	2.14707	212.095	0	0	-	128	111	122	124	174	33	46	31	31	20	6.60456	6.47241	6.40751	6.5732	6.73826	5.77168	5.89219	5.76097	5.76215	5.64151	1.79156	1.45577	1.34835	1.70829	2.15863	0.396264	0.525613	0.373423	0.379234	0.254024
ENSCJAG00000014379.2	CCDC154_protein_coding	chr12:1496772-1507253	-	2221	2.14612	294.471	2.14612	294.471	1.28531	42.6515	chr12:1507079-1507253	514	594	867	689	776	231	141	109	192	155	8.90289	8.99235	9.16995	9.17194	9.18026	8.0381	7.64111	7.51052	7.91984	7.80325	7.04847	7.63251	9.38799	9.29972	9.43195	2.71765	1.57847	1.2864	2.30121	1.9288
ENSCJAG00000020913.2	KLF3_protein_coding	chr3:152135454-152171715	-	3704	2.1438	26.9695	2.1438	26.9695	0	0	-	7	25	23	28	3	5	4	2	7	3	3.30225	3.53715	3.46468	3.58277	3.22776	3.25389	3.23725	3.21061	3.28579	3.2296	0.0575582	0.192619	0.149334	0.226614	0.0218644	0.0352719	0.0268507	0.0141533	0.0503073	0.0223849
ENSCJAG00000011957.2	TDRP_protein_coding	chr13:279268-348054	-	2589	2.1422	71.1088	2.1422	71.1088	0	0	-	48	30	49	39	35	12	6	7	20	4	4.8459	4.64254	4.75277	4.75262	4.67086	4.388	4.30038	4.32209	4.49696	4.28144	0.564663	0.330688	0.455162	0.451577	0.364942	0.12111	0.0576217	0.0708704	0.205637	0.0427004
ENSCJAG00000002035.2	LZTFL1_protein_coding	chr15:21516675-21528256	-	978	2.13991	249.724	2.13991	249.724	0	0	-	107	91	117	85	101	21	29	27	22	23	6.24139	6.10692	6.14335	6.08792	6.12664	5.40787	5.49355	5.4921	5.43103	5.46274	3.33216	2.65541	2.87706	2.60543	2.78786	0.561061	0.737269	0.723642	0.598809	0.64997
ENSCJAG00000018158.2	RWDD3_protein_coding	chr7:131839100-131852462	+	1259	2.13628	180.34	2.13628	180.34	0	0	-	361	283	409	331	381	58	69	60	107	132	8.18258	7.92308	8.07561	8.09302	8.12034	6.71064	6.78605	6.74631	7.09716	7.28499	8.73297	6.4149	7.81267	7.88137	8.16935	1.20374	1.36267	1.24918	2.26236	2.89769
ENSCJAG00000017302.2	PALM2_protein_coding	chr1:153112638-153656601	+	10425	2.13435	62.3582	2.13435	62.3582	0	0	-	21	19	27	19	21	5	3	6	5	7	3.8171	3.7798	3.82009	3.7886	3.78657	3.57287	3.54237	3.58975	3.57561	3.61053	0.0613513	0.0520124	0.0622859	0.0546357	0.054379	0.0125321	0.00715504	0.015086	0.0127673	0.0185578
ENSCJAG00000013550.2	IGFBP4_protein_coding	chr5:112246095-112262064	+	2390	2.13121	93.9611	2.13121	93.9611	0	0	-	44	39	53	41	27	15	7	11	8	9	4.83079	4.7611	4.80783	4.79584	4.60889	4.45054	4.33823	4.40311	4.36081	4.384	0.560706	0.465689	0.53331	0.514263	0.304968	0.163992	0.0728227	0.120641	0.0891038	0.104076
ENSCJAG00000021252.2	SLAIN1_protein_coding	chr1:36909535-36974156	-	2912	2.13114	741.61	2.13114	741.61	0	0	-	4316	4043	4211	3877	5092	924	1098	1006	1182	1078	11.9139	11.7912	11.6296	11.7866	11.9578	10.2196	10.3446	10.3235	10.4728	10.4432	45.1409	39.6225	34.7773	39.912	47.2047	8.29106	9.37514	9.05535	10.8051	10.2313
ENSCJAG00000016744.2	MORN4_protein_coding	chr12:84686897-84701804	-	903	2.12903	308.809	2.12903	308.809	0	0	-	253	191	266	198	274	58	74	55	68	36	7.60172	7.33092	7.44123	7.38917	7.56551	6.45749	6.57097	6.44711	6.56203	6.28069	8.53322	6.03636	7.08428	6.5732	8.19127	1.6783	2.03756	1.59652	2.00459	1.10184
ENSCJAG00000035082.1	protein_coding	chr2:36070407-36070671	+	147	2.11705	29.521	2.11705	29.521	0	0	-	14	7	22	8	11	1	1	5	5	3	2.99578	2.8921	3.03834	2.91067	2.93744	2.79796	2.79732	2.85517	2.85538	2.83033	2.90062	1.35897	3.59921	1.63144	2.02006	0.177751	0.169141	0.891561	0.905434	0.564038
ENSCJAG00000000894.3	MYO5A_protein_coding	chr10:29503894-29736897	-	12340	2.1159	166.286	2.1159	166.286	0	0	-	2778	2957	3906	2876	4004	968	1298	912	592	355	11.3299	11.3421	11.4295	11.3523	11.5845	10.1078	10.3516	10.0822	9.70259	9.33406	6.85642	6.83857	7.61236	6.98671	8.75925	2.0497	2.61533	1.93722	1.27706	0.795092
ENSCJAG00000008570.2	NOD1_protein_coding	chr8:25271251-25327441	+	3894	2.11228	598.318	2.11228	598.318	0	0	-	5248	5644	6628	5445	7039	1495	1296	1233	1778	1603	12.2517	12.275	12.2386	12.2767	12.432	10.8238	10.6658	10.6785	11.0165	10.9755	41.0467	41.3638	40.9344	41.9181	48.7981	10.0317	8.27515	8.29976	12.1546	11.3774
ENSCJAG00000000617.2	FILIP1L_protein_coding	chr15:96726862-97028199	+	4473	2.11225	258.94	2.11225	258.94	0	0	-	134	121	172	133	170	38	25	30	46	41	6.72912	6.62233	6.73392	6.71447	6.81325	5.91482	5.75412	5.8377	6.01191	5.98809	0.912402	0.771997	0.924765	0.891358	1.02598	0.22198	0.138966	0.175801	0.273756	0.253332
ENSCJAG00000013419.2	ZNF607_protein_coding	chr22:30596309-30616030	+	3447	2.1035	404.458	2.1035	404.458	0	0	-	429	640	715	555	525	161	143	109	177	123	8.64339	8.97376	8.89348	8.87285	8.71621	7.66775	7.55821	7.41685	7.76513	7.54325	3.7905	5.29868	4.98846	4.82671	4.11156	1.22043	1.03148	0.828865	1.3669	0.986207
ENSCJAG00000013654.2	RNF157_protein_coding	chr5:125419906-125492902	-	2563	2.10245	495.342	2.10245	495.342	0	0	-	3262	3302	4536	3283	4882	772	1086	865	1179	881	11.5718	11.5316	11.6599	11.5648	11.8671	9.99988	10.275	10.1278	10.4125	10.2006	38.7629	36.767	42.5624	38.3991	51.4206	7.87043	10.5353	8.84639	12.2453	9.50018
ENSCJAG00000036025.1	Metazoa_SRP_misc_RNA	chr7:72392018-72392309	-	291	2.10227	36.5665	2.10227	36.5665	0	0	-	17	30	9	14	17	2	3	4	7	6	3.51998	3.66119	3.37478	3.47653	3.49372	3.28344	3.29664	3.31491	3.35852	3.34983	1.77925	2.9421	0.743792	1.44223	1.57705	0.179584	0.256327	0.360301	0.640338	0.569853
ENSCJAG00000012821.2	COL4A3_protein_coding	chr6:143690302-143838309	+	5176	2.09947	148.597	2.09947	148.597	-1.61672	0	chr6:143768448-143768496	67	99	123	90	102	21	17	15	36	30	5.91521	6.11679	6.13253	6.08042	6.09036	5.36702	5.30615	5.29436	5.55359	5.50887	0.39424	0.545846	0.571495	0.521252	0.531978	0.106012	0.0816623	0.0759619	0.185145	0.160188
ENSCJAG00000009970.2	NPR2_protein_coding	chr1:137569202-137586634	+	3639	2.09899	416.27	2.09899	416.27	0	0	-	927	739	1018	801	1051	254	192	178	286	223	9.63503	9.36132	9.48435	9.47685	9.63691	8.2842	8.04082	8.0329	8.40999	8.25631	7.75851	5.79551	6.72772	6.59857	7.79666	1.82382	1.31186	1.28214	2.09213	1.69366
ENSCJAG00000011682.2	SLC22A18_protein_coding	chr11:127499684-127528437	-	1382	2.09743	173.603	2.09743	173.603	0	0	-	217	195	196	196	250	35	49	35	72	73	7.39569	7.26933	7.12331	7.30293	7.41114	6.15274	6.28334	6.16644	6.51872	6.5617	4.78225	4.02676	3.41075	4.25155	4.88338	0.661743	0.881566	0.663833	1.38685	1.45989
ENSCJAG00000020641.2	CABYR_protein_coding	chr13:61531285-61557100	+	2223	2.09514	441.143	2.09514	441.143	0	0	-	194	231	261	245	217	62	70	50	54	53	7.37335	7.47387	7.41578	7.55324	7.36465	6.48589	6.53328	6.39376	6.43329	6.45531	2.65792	2.96553	2.8236	3.30389	2.63517	0.728756	0.782934	0.589562	0.646634	0.658932
ENSCJAG00000000844.2	FBXO32_protein_coding	chr16:71282161-71320609	+	1328	2.09239	411.262	2.09239	411.262	0	0	-	746	855	982	839	799	231	189	146	256	237	9.38479	9.46934	9.41393	9.48771	9.33097	8.17037	7.99027	7.84949	8.28114	8.2674	17.1089	18.3737	17.7834	18.9393	16.2419	4.5451	3.53859	2.88173	5.13152	4.93236
ENSCJAG00000023502.1	5S_rRNA_rRNA	chr5:30406419-30406528	+	109	2.08938	33.0778	2.08938	33.0778	0	0	-	12	14	10	14	9	3	1	5	3	3	2.96391	2.98185	2.90467	2.9884	2.90649	2.82067	2.79207	2.84998	2.82226	2.82511	3.35301	3.66548	2.20636	3.85035	2.22897	0.719158	0.228108	1.20238	0.732654	0.760675
ENSCJAG00000023113.1	C1GALT1C1L_protein_coding	chr14:64334692-64335853	+	1161	2.08896	388.008	2.08896	388.008	0	0	-	211	250	243	214	225	58	65	40	65	61	7.43964	7.53778	7.35711	7.44051	7.39227	6.44981	6.49183	6.29018	6.52895	6.52784	5.53517	6.14521	5.03357	5.52562	5.23165	1.30535	1.39203	0.90308	1.49034	1.45212
ENSCJAG00000037149.1	Metazoa_SRP_misc_RNA	chr9:20370407-20370704	-	297	2.08551	31.549	2.08551	31.549	0	0	-	13	23	13	13	9	4	3	2	1	8	3.20507	3.31589	3.16618	3.20282	3.13347	3.06092	3.04574	3.03441	3.01996	3.12377	1.33311	2.21004	1.05266	1.31216	0.818039	0.351911	0.251149	0.176511	0.0896288	0.744454
ENSCJAG00000011267.2	PLXNB3_protein_coding	chrX:140299449-140314725	+	5927	2.08443	156.652	2.08443	156.652	0	0	-	56	69	65	65	60	21	13	16	17	13	5.42861	5.51048	5.38325	5.49832	5.40259	4.99548	4.88575	4.93952	4.95354	4.91124	0.287762	0.332233	0.263743	0.328759	0.273278	0.0925793	0.054535	0.0707593	0.0763516	0.0606196
ENSCJAG00000005282.2	SPG21_protein_coding	chr10:7321857-7349695	-	1832	2.08326	1703.8	2.08326	1703.8	0	0	-	22957	24533	27331	22364	24971	6852	5869	5882	6111	6202	14.3675	14.3842	14.291	14.3254	14.3247	12.9554	12.7807	12.8419	12.8804	12.9504	381.654	382.168	358.783	365.951	367.958	97.7286	79.6536	84.1585	88.7955	93.5644
ENSCJAG00000004287.1	FUNDC2_protein_coding	chrX:141395668-141421373	+	570	2.08135	541.776	2.08135	541.776	0	0	-	1079	966	1254	926	1085	232	239	252	290	325	9.86918	9.70745	9.77353	9.70265	9.75037	8.30468	8.30229	8.39539	8.51213	8.65817	57.6537	48.365	52.9084	48.7007	51.3858	10.6351	10.4253	11.5884	13.5434	15.7584
ENSCJAG00000013046.2	KIAA1549_protein_coding	chr8:107241154-107337794	+	6041	2.07883	108.469	2.07883	108.469	-1.17355	0	chr8:107254936-107255120	66	68	86	56	110	30	20	26	14	8	5.69578	5.68493	5.70812	5.60303	5.9239	5.27175	5.14483	5.23635	5.08135	5.00073	0.332748	0.32124	0.342367	0.277894	0.491555	0.12976	0.0823167	0.112814	0.0616912	0.0366004
ENSCJAG00000002232.2	PRSS45_protein_coding	chr15:22408541-22411178	-	1047	2.07665	64.9756	2.07665	64.9756	0	0	-	33	37	35	28	29	8	3	4	12	14	4.47021	4.49405	4.40795	4.40968	4.38632	4.1174	4.0426	4.06204	4.17704	4.21472	0.959948	1.00852	0.803939	0.801698	0.747721	0.199652	0.0712429	0.100141	0.305098	0.369561
ENSCJAG00000046611.2	DAP_protein_coding	chr2:193186327-193269650	+	2329	2.07595	542.451	2.07595	542.451	0	0	-	4420	5688	6069	5376	5619	1636	1674	1497	1070	1074	12.0363	12.2492	12.1112	12.2291	12.1585	10.8635	10.8548	10.8104	10.5095	10.5659	57.8007	69.6978	62.6685	69.1973	65.1295	18.3545	17.8712	16.8481	12.2298	12.745
ENSCJAG00000016078.2	GFOD2_protein_coding	chr20:21402677-21455618	-	2089	2.07206	918.191	2.07206	918.191	0	0	-	646	640	808	675	665	162	176	201	179	158	9.14188	9.0841	9.12129	9.17173	9.05077	7.79088	7.82772	7.9779	7.89134	7.84328	9.41834	8.74321	9.30197	9.68645	8.59353	2.02631	2.09479	2.52206	2.28097	2.09037
ENSCJAG00000011207.2	SHC3_protein_coding	chr1:73037256-73203981	-	2401	2.06969	25.981	2.06969	25.981	0	0	-	7	18	13	22	9	9	3	3	3	0	3.0693	3.21458	3.11807	3.27265	3.08411	3.07675	2.99266	2.99578	2.99594	2.95035	0.0887945	0.213949	0.130213	0.274682	0.10119	0.0979445	0.0310668	0.0327512	0.0332608	0
ENSCJAG00000034854.1	protein_coding	chr11:122290989-122291473	-	219	2.06637	31.2814	2.06637	31.2814	0	0	-	11	12	11	12	16	7	2	1	5	1	3.00263	3.00864	2.96791	3.01467	3.04708	2.92455	2.85417	2.84133	2.90006	2.84275	1.52978	1.56375	1.20795	1.64262	1.97226	0.835187	0.227066	0.119689	0.607757	0.1262
ENSCJAG00000019675.2	RGS10_protein_coding	chr12:107283397-107326754	-	968	2.06548	631.32	2.06548	631.32	0	0	-	974	999	1151	889	799	235	274	263	211	252	9.72174	9.69644	9.64347	9.61749	9.40414	8.26518	8.36166	8.38072	8.20857	8.39756	30.6453	29.4523	28.5958	27.5312	22.2823	6.3434	7.03788	7.12162	5.80245	7.19498
ENSCJAG00000010390.2	PEAK3_protein_coding	chr22:1972445-1977812	-	927	2.06392	59.3448	2.06392	59.3448	0	0	-	38	34	39	29	41	5	6	3	15	17	4.64802	4.58736	4.56802	4.5449	4.63043	4.19349	4.20502	4.16512	4.33741	4.37608	1.24849	1.04671	1.01178	0.937816	1.19397	0.140935	0.16093	0.0848282	0.43074	0.506843
ENSCJAG00000015544.2	ITPR1_protein_coding	chr15:56339595-56702190	+	10622	2.05339	645.654	2.05339	645.654	-5.20384	3204.42	chr15:56653520-56653752	6493	5613	7338	5558	6730	1760	2054	1361	1778	1285	12.5077	12.2995	12.3764	12.3287	12.4139	11.0131	11.127	10.8078	11.0548	10.8127	18.6174	15.0806	16.614	15.686	17.104	4.32948	4.80796	3.35854	4.45584	3.3435
ENSCJAG00000004288.2	TSPAN6_protein_coding	chrX:89856319-89863137	-	786	2.05251	67.2244	2.05251	67.2244	0	0	-	21	27	32	39	27	12	8	5	9	4	4.20571	4.26368	4.25708	4.40431	4.24207	4.05034	3.99305	3.95699	4.0151	3.94666	0.813724	0.980326	0.979105	1.48745	0.927319	0.398922	0.253066	0.166742	0.304806	0.140651
ENSCJAG00000009533.2	SIT1_protein_coding	chr1:137421530-137422862	-	1033	2.05166	368.121	2.05166	368.121	0	0	-	12499	13296	13801	13171	12996	2673	2904	3223	3745	4413	13.4855	13.4974	13.3294	13.5275	13.3949	11.7711	11.8167	11.9708	12.1142	12.3284	368.515	367.325	321.301	382.224	339.623	67.6127	69.8977	81.7822	96.5063	118.07
ENSCJAG00000003110.2	TNIP3_protein_coding	chr3:72760618-72871796	+	2683	2.04769	444.932	2.04769	444.932	2.3807	178.703	chr3:72773288-72773376	631	679	855	698	735	166	154	163	243	202	9.14464	9.16664	9.20149	9.22978	9.17264	7.83572	7.7574	7.84597	8.1578	8.05822	7.1629	7.22235	7.66386	7.79891	7.39528	1.61665	1.42714	1.59245	2.41096	2.08082
ENSCJAG00000018921.2	ITGA5_protein_coding	chr9:43399840-43429366	-	4332	2.04624	348.589	2.04624	348.589	0	0	-	14411	17657	21158	16871	18015	3189	4320	4119	5420	5612	13.7463	13.9086	13.8933	13.9001	13.8517	12.0829	12.3285	12.3436	12.6048	12.6957	101.318	116.321	117.459	116.749	112.262	19.2352	24.7949	24.9231	33.3054	35.8042
ENSCJAG00000018857.2	ZNF454_protein_coding	chr2:60866495-60893230	+	2127	2.04467	421.35	2.04467	421.35	0	0	-	305	385	393	321	397	118	78	79	109	84	8.06912	8.23151	8.07703	8.10256	8.19362	7.18129	6.90027	6.94665	7.15167	7.02335	4.3673	5.16562	4.44352	4.52415	5.03862	1.44959	0.911788	0.97355	1.36415	1.09148
ENSCJAG00000000398.2	LMTK3_protein_coding	chr22:40418865-40439869	-	4587	2.03603	711.463	2.03603	711.463	3.52218	3126.38	chr22:40428952-40430016	725	913	961	782	873	197	220	212	269	213	9.37119	9.54849	9.40692	9.43242	9.43197	8.06476	8.12432	8.14583	8.33884	8.1994	4.81382	5.6803	5.03845	5.11066	5.13776	1.12219	1.19251	1.21145	1.56109	1.28338
ENSCJAG00000001364.2	PLAU_protein_coding	chr12:50214091-50220393	-	2668	2.0358	58.368	2.0358	58.368	0	0	-	34	26	25	21	23	9	8	4	3	10	4.22207	4.11764	4.05375	4.06799	4.06327	3.87813	3.86084	3.81008	3.79503	3.90491	0.388127	0.27811	0.225349	0.235957	0.232718	0.0881427	0.074554	0.0392982	0.0299323	0.10359
ENSCJAG00000019983.2	F2R_protein_coding	chr2:131591978-131617903	-	3907	2.03537	522.771	2.03537	522.771	0	0	-	10227	12283	14951	11490	12954	3753	4131	3366	2703	2298	13.2494	13.3901	13.3916	13.359	13.3686	12.0544	12.1149	11.9816	11.7816	11.6889	79.7233	89.7202	92.0299	88.1609	89.5053	25.0995	26.2893	22.5824	18.4165	16.2559
ENSCJAG00000015480.2	GAL3ST4_protein_coding	chr2:11729277-11738338	+	1886	2.0347	497.448	2.0347	497.448	0	0	-	411	459	549	436	591	164	124	133	121	98	8.52577	8.58104	8.56694	8.56805	8.74943	7.604	7.38208	7.47563	7.41207	7.31212	6.63713	6.94545	7.00056	6.93017	8.45929	2.27212	1.63473	1.84845	1.70784	1.43611
ENSCJAG00000000310.2	HHAT_protein_coding	chr19:14030164-14401993	-	2769	2.03171	36.5482	2.03171	36.5482	0	0	-	10	14	18	10	17	7	4	2	2	3	3.11577	3.16174	3.17291	3.11393	3.18474	3.05344	3.01182	2.98721	2.98732	3.00454	0.109991	0.144289	0.156333	0.108262	0.165735	0.0660549	0.0359173	0.0189324	0.019227	0.0299435
ENSCJAG00000013972.2	SCPEP1_protein_coding	chr5:100403393-100434719	-	1950	2.03055	489.233	2.03055	489.233	0	0	-	2093	2068	2342	1998	2310	572	648	721	408	501	10.8801	10.8151	10.7423	10.8183	10.8539	9.44974	9.53115	9.68491	9.19158	9.41692	32.69	30.2653	28.8838	30.7157	31.979	7.66463	8.26242	9.69168	5.56967	7.1008
ENSCJAG00000067605.2	ANKRD40CL_protein_coding	chr5:106796648-106799847	+	444	2.02484	21.6605	2.02484	21.6605	0	0	-	13	7	4	9	12	3	0	2	3	4	2.63445	2.54477	2.4893	2.57755	2.60241	2.479	2.43666	2.46617	2.48053	2.49806	0.891745	0.449929	0.21666	0.607657	0.729603	0.17655	0	0.118072	0.179863	0.24899
ENSCJAG00000016239.2	PLEKHG4_protein_coding	chr20:20987447-20997295	+	5061	2.02385	30.1797	2.02385	30.1797	0	0	-	10	18	16	16	12	0	7	1	5	6	3.18692	3.28568	3.22396	3.26801	3.19599	3.0228	3.11948	3.03857	3.09786	3.11731	0.0601789	0.1015	0.0760301	0.0947726	0.0640078	0	0.0343897	0.0051792	0.0262989	0.0327657
ENSCJAG00000004001.2	ATP2C2_protein_coding	chr20:38675845-38778642	+	3560	2.01922	381.927	2.01922	381.927	-2.24714	1157.17	chr20:38773128-38773212	411	569	666	668	502	129	170	142	148	156	8.61054	8.86708	8.83201	9.05724	8.68095	7.51879	7.6927	7.60893	7.641	7.72426	3.51619	4.56133	4.49911	5.62504	3.80664	0.946824	1.18731	1.04553	1.10666	1.2111
ENSCJAG00000005166.2	PGRMC1_protein_coding	chrX:107288933-107296132	+	399	2.01686	699.153	2.01686	699.153	0	0	-	1260	1751	2021	1597	1567	379	498	472	427	391	10.2381	10.5221	10.469	10.4659	10.3334	8.95158	9.15654	9.16575	9.08184	9.05797	96.1785	125.24	121.813	119.986	106.019	24.8197	31.033	31.0076	28.4878	27.0837
ENSCJAG00000018035.3	KCP_protein_coding	chr8:117355410-117385269	+	4657	2.0138	13.3862	2.0138	13.3862	0	0	-	16	9	4	5	2	3	2	5	0	0	2.36913	2.26476	2.17842	2.20831	2.15527	2.16766	2.15227	2.19786	2.12387	2.12417	0.104639	0.0551525	0.0206565	0.0321857	0.0115934	0.0168323	0.010678	0.0281425	0	0
ENSCJAG00000010769.2	SELENOM_protein_coding	chr1:193930709-193933453	-	713	2.01369	157.601	2.01369	157.601	0	0	-	123	89	118	86	152	41	28	20	36	26	6.46684	6.22334	6.27877	6.22508	6.52951	5.75746	5.60538	5.52638	5.71972	5.62518	5.25407	3.56229	3.9801	3.61583	5.75496	1.50253	0.976417	0.735257	1.34406	1.00783
ENSCJAG00000023446.3	NFATC1_protein_coding	chr13:116937878-117036543	+	2792	2.0122	280.029	2.0122	280.029	1.12304	43.2425	chr13:117035976-117036544	723	842	948	821	979	211	198	162	336	235	9.37451	9.47436	9.39959	9.48639	9.55129	8.12297	8.04926	7.94873	8.53131	8.28363	7.88685	8.60649	8.16573	8.81509	9.46576	1.97468	1.76326	1.52089	3.20352	2.32625
ENSCJAG00000002719.2	XPNPEP2_protein_coding	chrX:117645671-117682563	+	3607	2.00929	173.639	2.00929	173.639	0	0	-	932	757	932	807	1235	136	250	211	321	317	9.661	9.40564	9.41853	9.50497	9.82015	7.84067	8.26805	8.18554	8.5293	8.56973	7.86956	5.98934	6.21401	6.70697	9.24292	0.985195	1.7233	1.53333	2.36899	2.42894
ENSCJAG00000014389.2	ZFYVE28_protein_coding	chr3:188475164-188632176	+	2328	2.00501	62.5487	2.00501	62.5487	-1.53701	0	chr3:188630784-188630816	33	42	56	44	23	19	13	7	4	10	4.69514	4.76911	4.80956	4.80368	4.54166	4.47874	4.39785	4.32464	4.27911	4.3778	0.431729	0.514868	0.578505	0.56659	0.266706	0.213256	0.138844	0.0788159	0.0457384	0.118719
ENSCJAG00000037573.1	Metazoa_SRP_misc_RNA	chr1:192477123-192477418	+	295	1.99605	20.4049	1.99605	20.4049	0	0	-	6	22	9	6	5	5	1	2	3	2	2.57825	2.78589	2.59493	2.57701	2.55266	2.54826	2.49028	2.50671	2.52173	2.5089	0.619455	2.12829	0.733707	0.609717	0.457547	0.442871	0.0842839	0.177708	0.270709	0.187375
ENSCJAG00000015458.2	LHX1_protein_coding	chr5:87367876-87373937	+	2260	1.99439	91.6305	1.99439	91.6305	0	0	-	35	38	50	32	42	14	15	12	5	7	4.72222	4.73457	4.76721	4.6848	4.74549	4.42401	4.43045	4.40336	4.30324	4.34045	0.471672	0.479849	0.532064	0.424464	0.501683	0.161864	0.165025	0.139178	0.0588933	0.085604
ENSCJAG00000014623.2	ABCB4_protein_coding	chr8:60338429-60400276	+	3779	1.99299	96.0515	1.99299	96.0515	0	0	-	65	43	90	55	112	11	20	19	25	22	5.64174	5.41688	5.68753	5.54866	5.88851	4.98888	5.10214	5.10622	5.18209	5.16285	0.523862	0.324729	0.572753	0.4363	0.800072	0.0760581	0.131589	0.131788	0.176103	0.160898
ENSCJAG00000009645.1	RNASE6_protein_coding	chr10:45062565-45063984	+	1063	1.99031	527.997	1.99031	527.997	0	0	-	5495	5358	5854	5207	6433	1285	1461	1423	1651	1816	12.2949	12.2146	12.1025	12.224	12.3305	10.6807	10.7671	10.8013	10.941	11.0866	157.44	143.846	132.441	146.843	163.369	31.5864	34.1731	35.0889	41.3445	47.2157
ENSCJAG00000023594.1	SNORA47_snoRNA	chr7:122728755-122728893	-	138	1.98323	17.449	1.98323	17.449	0	0	-	12	3	9	4	5	3	2	2	1	1	2.17033	2.03587	2.10126	2.05336	2.0608	2.02989	2.01519	2.01709	2.00276	2.00384	2.64839	0.620399	1.56843	0.868921	0.978091	0.568031	0.360344	0.379883	0.192897	0.200274
ENSCJAG00000011596.2	MLANA_protein_coding	chr1:107616649-107633532	+	753	1.98071	29.3136	1.98071	29.3136	0	0	-	11	7	20	8	10	3	3	3	4	2	2.85031	2.78744	2.91347	2.80594	2.81991	2.72144	2.72001	2.72287	2.73705	2.71078	0.444916	0.265297	0.638759	0.318489	0.358503	0.104101	0.0990588	0.10443	0.141406	0.0734073
ENSCJAG00000032801.1	IGHV1-2_protein_coding	chr8:87319182-87319619	+	351	1.9802	134.632	1.9802	134.632	0	0	-	120	78	93	69	91	21	18	26	34	24	6.24581	5.94779	5.93814	5.89965	5.99539	5.3489	5.30233	5.41951	5.51121	5.41519	10.4125	6.34186	6.37203	5.89306	6.99878	1.5633	1.27506	1.94162	2.57855	1.88977
ENSCJAG00000002628.2	ITGAL_protein_coding	chr12:28378871-28435270	+	3856	1.97584	381.785	1.97584	381.785	0	0	-	28244	35018	44708	34803	47676	10136	10764	8267	13697	8779	14.7643	14.9383	14.9907	14.9718	15.1909	13.5544	13.5805	13.3945	13.8758	13.5082	223.085	259.169	278.837	270.57	333.773	68.6846	69.407	56.1965	94.5568	62.9234
ENSCJAG00000009592.3	GGT1_protein_coding	chr1:187251038-187297465	+	3230	1.97581	45.4328	1.97581	45.4328	0	0	-	15	41	40	51	29	7	7	21	6	7	4.33235	4.62403	4.54204	4.73372	4.47412	4.18498	4.18132	4.37472	4.17391	4.19618	0.141439	0.362252	0.297824	0.473333	0.242373	0.0566272	0.0538843	0.170418	0.0494485	0.0598963
ENSCJAG00000020142.2	TRAT1_protein_coding	chr15:87931535-88188616	-	1860	1.97501	547.207	1.97501	547.207	0	0	-	7363	6700	7186	6225	8543	1951	1834	1700	2201	2144	12.7015	12.5475	12.4159	12.5095	12.7277	11.1867	11.1004	11.0896	11.3313	11.3629	120.565	102.8	92.9129	100.329	123.99	27.4078	24.5162	23.9571	31.5001	31.8578
ENSCJAG00000000352.2	MLF1_protein_coding	chr17:18781011-18827014	-	2279	1.97169	139.574	1.97169	139.574	0	0	-	113	88	108	90	94	19	26	42	17	31	6.29482	6.10414	6.11144	6.14043	6.10028	5.40132	5.4783	5.67409	5.38365	5.58088	1.51013	1.10196	1.13968	1.18385	1.11345	0.217841	0.283659	0.483063	0.198568	0.375943
ENSCJAG00000034881.1	FLNA_protein_coding	chrX:140779122-140793251	-	4500	1.97051	208.048	1.97051	208.048	0	0	-	70263	77524	114597	72216	114197	28223	35607	22192	23899	12965	16.0534	16.1039	16.3133	16.0685	16.4413	14.9411	15.1356	14.7428	14.8155	14.3115	475.548	491.646	612.439	481.083	685.063	163.878	196.739	129.265	141.375	79.6277
ENSCJAG00000035708.1	CYP3A4_protein_coding	chr2:12136775-12255863	+	2392	1.96861	449.505	1.96861	449.505	1.37497	1248.53	chr2:12209077-12209335	2037	2862	3324	2845	2950	884	680	613	885	761	10.9699	11.2692	11.2217	11.3023	11.2243	9.98003	9.71716	9.68288	10.0128	9.92993	25.9364	34.1458	33.4196	35.655	33.2927	9.65652	7.06829	6.71735	9.84887	8.79281
ENSCJAG00000001618.2	YPEL2_protein_coding	chr5:84043624-84106952	+	2784	1.96188	118.156	1.96188	118.156	0	0	-	260	332	446	307	448	166	111	58	112	47	7.92289	8.09145	8.18158	8.05538	8.29538	7.4147	7.10845	6.76238	7.15983	6.68986	2.84436	3.40328	3.85272	3.30574	4.34407	1.558	0.991335	0.546081	1.07091	0.466587
ENSCJAG00000005281.2	CYP20A1_protein_coding	chr6:119002894-119059001	+	1860	1.96139	266.675	1.96139	266.675	0	0	-	1264	1428	1782	1381	1195	464	456	492	250	287	10.1763	10.2489	10.276	10.253	9.99538	9.04924	9.00582	9.12876	8.56615	8.72405	20.6973	21.9101	23.0408	22.2577	17.3438	6.51831	6.09563	6.93347	3.57792	4.26455
ENSCJAG00000009728.2	BCR_protein_coding	chr1:186659453-186901806	+	4774	1.95434	110.477	1.95434	110.477	0	0	-	183	267	326	278	187	116	73	67	63	27	7.3903	7.65843	7.66363	7.72447	7.31079	6.92132	6.6156	6.60441	6.57241	6.22024	1.16748	1.59609	1.64224	1.74567	1.05742	0.6349	0.380196	0.367867	0.351287	0.15631
ENSCJAG00000016530.1	TNFSF9_protein_coding	chr22:6269270-6272552	+	756	1.95029	89.5158	1.95029	89.5158	0	0	-	1081	2203	2231	1801	1073	320	680	770	245	322	10.0808	10.7588	10.5681	10.5871	9.95098	8.80387	9.42853	9.60344	8.62097	8.88701	43.5496	83.1614	70.9708	71.4153	38.3148	11.0601	22.3642	26.6973	8.62677	11.7717
ENSCJAG00000000779.2	SV2A_protein_coding	chr18:3870029-3880431	-	4275	1.94888	490.371	1.94888	490.371	0	0	-	3200	3756	4998	3667	3970	1457	1175	990	1002	815	11.5795	11.6939	11.7892	11.7081	11.6751	10.6122	10.3821	10.2848	10.2984	10.1677	22.7979	25.0737	28.1166	25.7143	25.0693	8.90539	6.8339	6.07013	6.2393	5.26897
ENSCJAG00000005516.2	ICOS_protein_coding	chr6:119738217-119762312	+	2630	1.94641	656.669	1.94641	656.669	0	0	-	14299	16811	19554	16937	17282	5359	5678	4977	4236	3491	13.7398	13.8579	13.8109	13.906	13.8092	12.5634	12.5877	12.5232	12.3751	12.2522	165.589	182.418	178.806	193.055	177.389	53.2424	53.6793	49.6033	42.875	36.6858
ENSCJAG00000015953.2	SLC7A4_protein_coding	chr1:185041320-185044453	+	2290	1.93784	250.802	1.93784	250.802	0	0	-	267	240	230	231	301	60	84	56	94	64	7.7387	7.60719	7.4164	7.60638	7.73608	6.57018	6.73835	6.55166	6.84832	6.6573	3.55105	2.99092	2.41543	3.02396	3.54829	0.684613	0.912033	0.64099	1.09269	0.772412
ENSCJAG00000033767.1	LAT_protein_coding	chr12:27276260-27282991	-	1079	1.9361	569.291	1.9361	569.291	0	0	-	19591	25194	30571	23232	22454	7453	5697	6101	7355	7082	14.2099	14.4236	14.4217	14.3771	14.2229	13.0496	12.7688	12.8909	13.07	13.0909	552.988	666.354	681.381	645.453	561.772	180.484	131.278	148.21	181.454	181.401
ENSCJAG00000041977.3	KCTD12_protein_coding	chr1:37755732-37761246	+	3830	1.93605	24.8088	1.93605	24.8088	0	0	-	15	7	14	10	7	6	4	1	3	1	2.86675	2.75051	2.81364	2.79756	2.74338	2.72474	2.69633	2.65722	2.68607	2.65851	0.119281	0.0521589	0.0879086	0.0782709	0.0493387	0.0409338	0.0259674	0.00684384	0.020851	0.00721615
ENSCJAG00000015981.2	SORBS1_protein_coding	chr12:82345864-82604041	-	8186	1.93466	416.112	1.93466	416.112	0	0	-	396	407	518	395	525	152	159	122	106	91	8.45544	8.43446	8.4772	8.44121	8.60157	7.51404	7.523	7.38163	7.28949	7.23082	1.47334	1.4189	1.52181	1.44652	1.73131	0.485178	0.482939	0.390649	0.344698	0.307237
ENSCJAG00000024392.2	SNORA71_snoRNA	chr5:32474503-32474636	+	133	1.93248	22.7242	1.93248	22.7242	0	0	-	10	29	16	15	7	7	4	9	2	0	3.2721	3.5005	3.30964	3.34099	3.21265	3.20652	3.16253	3.23714	3.13658	3.10585	2.28996	6.22265	2.89315	3.38095	1.42081	1.37523	0.747782	1.77374	0.400297	0
ENSCJAG00000014517.2	ZNF449_protein_coding	chrX:123245293-123257760	+	1737	1.92649	94.3113	1.92649	94.3113	0	0	-	263	149	179	195	331	37	55	47	92	84	7.61893	7.12537	7.11731	7.36165	7.71073	6.23528	6.39914	6.35555	6.7262	6.70718	4.61144	2.44802	2.47831	3.36538	5.14418	0.556585	0.787281	0.709246	1.40991	1.33655
ENSCJAG00000015472.2	PTPRM_protein_coding	chr13:48955689-49636061	-	5386	1.92038	24.1877	1.92038	24.1877	-3.60048	388.433	chr13:49498512-49498784	454	426	563	421	566	398	104	110	61	26	8.57753	8.47096	8.54991	8.49467	8.66957	8.28648	7.20234	7.28389	6.922	6.56412	2.56726	2.25721	2.51388	2.34323	2.83686	1.93084	0.480102	0.535334	0.301486	0.133417
ENSCJAG00000001306.2	TPH2_protein_coding	chr9:61559138-61654982	+	2375	1.92017	32.0696	1.92017	32.0696	0	0	-	16	8	27	9	15	5	7	4	3	2	3.30331	3.18326	3.37077	3.20274	3.26644	3.12753	3.15176	3.11549	3.10099	3.0883	0.205181	0.0961293	0.273402	0.1136	0.170497	0.0550093	0.0732827	0.0441464	0.033625	0.023274
ENSCJAG00000003949.2	CD99L2_protein_coding	chrX:137748451-137893274	-	1701	1.91876	628.959	1.91876	628.959	0	0	-	2548	2734	3798	2674	3694	856	943	809	1032	719	11.248	11.2684	11.4076	11.2843	11.5064	10.0085	10.0666	9.98629	10.2106	9.93748	45.6221	45.8694	53.6973	47.1255	58.6247	13.1492	13.784	12.4665	16.1503	11.6823
ENSCJAG00000024215.1	Y_RNA_misc_RNA	chr11:62339952-62340065	+	113	1.91818	31.4531	1.91818	31.4531	0	0	-	19	11	12	10	25	3	6	2	8	3	3.41208	3.2954	3.27958	3.28666	3.45162	3.16773	3.20727	3.1543	3.24078	3.17261	5.12101	2.77807	2.55391	2.6529	5.97241	0.693701	1.3202	0.463928	1.88458	0.733748
ENSCJAG00000018882.3	TSPAN9_protein_coding	chr9:14845648-14929119	+	984	1.91201	14.9642	1.91201	14.9642	0	0	-	8	11	4	3	5	2	1	4	2	0	2.06876	2.10381	1.99439	1.99181	2.01496	1.97031	1.95579	1.9993	1.97135	1.94249	0.247614	0.319027	0.0977613	0.0913956	0.137171	0.0531086	0.0252681	0.106552	0.0541052	0
ENSCJAG00000010760.2	MEST_protein_coding	chr8:115748520-115768940	-	2802	1.9108	93.072	1.9108	93.072	0	0	-	46	56	61	50	37	10	11	15	13	22	5.12301	5.19049	5.14126	5.15475	4.98489	4.65081	4.65934	4.72442	4.69822	4.82911	0.5	0.57036	0.523557	0.534935	0.356469	0.0932527	0.0976093	0.140321	0.123504	0.217
ENSCJAG00000019238.2	ERGIC1_protein_coding	chr2:67230050-67356305	-	3249	1.91077	1077.61	1.91077	1077.61	0	0	-	8498	9381	10045	8932	10693	2412	2933	2680	2857	2692	12.9702	13.0211	12.8871	13.009	13.0824	11.5354	11.6866	11.662	11.7249	11.7251	79.6613	82.4003	74.3536	82.4135	88.846	19.398	22.4455	21.6214	23.408	22.8997
ENSCJAG00000020247.2	CD79A_protein_coding	chr22:34810235-34815479	+	1243	1.90483	692.437	1.90483	692.437	0	0	-	5883	7293	8051	6956	6796	1884	1841	1874	2320	2072	12.4608	12.6342	12.5322	12.6239	12.4821	11.1508	11.1001	11.175	11.3774	11.3271	144.148	167.442	155.769	167.76	147.595	39.604	36.8256	39.5182	49.6845	46.0705
ENSCJAG00000019837.2	CDIP1_protein_coding	chr12:4580955-4777483	-	1744	1.90206	1050.97	1.90206	1050.97	-2.44399	799.952	chr12:4777465-4777483	17653	17418	20504	16328	21642	5613	5162	4946	5769	5312	14.0073	13.9391	13.905	13.9104	14.0925	12.6632	12.5544	12.5741	12.722	12.7003	308.285	285.024	282.744	280.663	334.996	84.0966	73.5933	74.3372	88.0559	84.1814
ENSCJAG00000017565.2	TRPM1_protein_coding	chr6:4813901-4932462	+	6126	1.89805	14.817	1.89805	14.817	0	0	-	12	4	3	4	18	3	2	2	5	0	2.48006	2.35526	2.33033	2.35769	2.5344	2.333	2.31759	2.31965	2.36343	2.28956	0.0596602	0.0186343	0.0117773	0.0195741	0.0793202	0.012796	0.00811745	0.00855759	0.0217269	0
ENSCJAG00000015895.2	ERBIN_protein_coding	chr2:140998597-141137257	-	4750	1.89584	307.112	1.89584	307.112	0	0	-	3379	3076	4454	3364	4957	1097	1396	878	1359	812	11.6336	11.4833	11.6654	11.6152	11.9071	10.3459	10.5385	10.1745	10.5762	10.1612	21.6658	18.4809	22.5506	21.2306	28.1717	6.03452	7.30733	4.84506	7.61605	4.72462
ENSCJAG00000027323.1	Y_RNA_misc_RNA	chr2:74282578-74282680	-	102	1.8882	18.3778	1.8882	18.3778	0	0	-	5	17	5	4	10	3	3	1	3	2	2.38551	2.54676	2.36774	2.36854	2.44492	2.34404	2.34262	2.31585	2.34561	2.33291	1.49297	4.7564	1.17889	1.1756	2.6466	0.768512	0.731287	0.256979	0.782934	0.541919
ENSCJAG00000025180.1	U6_snRNA	chr18:14890461-14890568	-	107	1.88646	18.8219	1.88646	18.8219	0	0	-	3	5	10	10	10	3	4	1	2	1	2.23797	2.26566	2.31257	2.34118	2.32696	2.22943	2.24122	2.20225	2.21674	2.20341	0.853921	1.33357	2.2476	2.80166	2.52293	0.7326	0.929486	0.244971	0.497566	0.258298
ENSCJAG00000008785.2	CELA2A_protein_coding	chr7:49767022-49785830	+	1047	1.88639	30.5324	1.88639	30.5324	0	0	-	6	29	18	20	13	5	3	8	6	3	3.36205	3.6529	3.48393	3.55846	3.44633	3.33058	3.30016	3.3754	3.34767	3.30685	0.174536	0.790461	0.413455	0.572641	0.335185	0.124782	0.0712429	0.200282	0.152549	0.0791916
ENSCJAG00000021089.2	GPD1_protein_coding	chr9:38900742-38907811	+	1426	1.88627	106.565	1.88627	106.565	-1.55527	61.735	chr9:38902700-38902720	202	517	559	372	210	144	88	110	106	87	7.7426	8.52643	8.41811	8.25678	7.674	7.34035	6.99088	7.17545	7.15288	7.06471	4.31432	10.3467	9.42745	7.82029	3.97547	2.63859	1.53437	2.02196	1.97875	1.68618
ENSCJAG00000006659.2	LAX1_protein_coding	chr19:25528842-25540322	+	1975	1.88571	174.308	1.88571	174.308	0	0	-	1219	1218	1659	1295	1604	681	321	260	418	347	10.1423	10.0905	10.2058	10.1902	10.2955	9.39817	8.71466	8.59824	8.99227	8.88479	18.7982	17.5999	20.2014	19.6563	21.9243	9.00969	4.04115	3.45068	5.63395	4.85587
ENSCJAG00000007578.2	GPT2_protein_coding	chr20:324354-366314	+	4153	1.88364	609.427	1.88364	609.427	0	0	-	486	469	527	443	433	139	154	140	123	132	8.68981	8.60974	8.53821	8.59158	8.46987	7.49805	7.5476	7.52582	7.43767	7.52938	3.56414	3.22285	3.05176	3.19772	2.81458	0.874546	0.921989	0.883618	0.788401	0.878449
ENSCJAG00000014563.2	TTC9B_protein_coding	chr22:33611338-33613707	-	845	1.88294	171.312	1.88294	171.312	1.95328	276.209	chr22:33613312-33613708	136	159	155	137	143	28	66	52	38	30	6.78737	6.86457	6.70781	6.7833	6.73592	5.8546	6.20468	6.11837	5.98123	5.91436	4.90188	5.36994	4.41141	4.8603	4.56844	0.865827	1.94202	1.61304	1.1971	0.981226
ENSCJAG00000021583.2	ZYG11B_protein_coding	chr7:87208427-87322692	-	4094	1.88247	203.225	1.88247	203.225	0	0	-	507	457	667	480	761	134	234	169	197	102	8.83108	8.68733	8.85872	8.76753	9.10172	7.57427	7.96647	7.76494	7.88414	7.45564	3.77173	3.18565	3.91814	3.51474	5.01793	0.855237	1.42113	1.08203	1.28092	0.688584
ENSCJAG00000032438.2	C19orf81_protein_coding	chr22:42473085-42484076	+	654	1.8821	44.0431	1.8821	44.0431	0	0	-	23	18	20	12	37	9	6	6	6	5	3.91077	3.83581	3.8164	3.76211	4.02271	3.69496	3.65107	3.65689	3.65718	3.6476	1.0711	0.78546	0.735452	0.550051	1.52726	0.359579	0.228108	0.240476	0.244218	0.211299
ENSCJAG00000002326.2	TNIK_protein_coding	chr17:7455149-7884423	+	5521	1.88165	254.368	1.88165	254.368	0	0	-	9649	9716	14312	9913	14823	3543	3103	2425	4784	2996	13.1797	13.1335	13.3369	13.1942	13.505	11.9897	11.836	11.6697	12.3116	11.921	53.2286	50.2226	62.3425	53.8253	72.4781	16.7681	13.9743	11.5131	23.0663	14.9978
ENSCJAG00000012592.2	CFP_protein_coding	chrX:46622529-46628236	-	1590	1.88164	50.3306	1.88164	50.3306	0	0	-	19	16	32	21	26	12	7	5	4	5	3.90436	3.85403	3.98058	3.92641	3.95493	3.77834	3.70933	3.68724	3.67276	3.69247	0.363946	0.287179	0.484011	0.395933	0.441433	0.197203	0.109463	0.0824274	0.066968	0.0869115
ENSCJAG00000008602.2	SLC25A24_protein_coding	chr7:144228206-144278579	-	3694	1.86791	611.323	1.86791	611.323	0	0	-	6075	6201	8293	6360	7712	2280	2429	2176	1799	1510	12.4936	12.4619	12.5626	12.5281	12.6148	11.3272	11.3564	11.313	11.1392	11.0344	50.0876	47.9065	53.9904	51.613	56.3584	16.1275	16.3492	15.4405	12.964	11.2976
ENSCJAG00000037710.1	Metazoa_SRP_misc_RNA	chr18:9851214-9851511	-	297	1.86342	24.7463	1.86342	24.7463	0	0	-	8	8	13	6	20	3	2	4	5	2	2.80863	2.80271	2.8415	2.77666	2.94377	2.72023	2.70486	2.73614	2.75053	2.70923	0.820378	0.76871	1.05266	0.605611	1.81787	0.263933	0.167433	0.353022	0.448144	0.186113
ENSCJAG00000004080.2	MBNL3_protein_coding	chrX:120219009-120341850	-	2968	1.86166	129.194	1.86166	129.194	0	0	-	595	450	709	405	962	151	281	199	181	109	9.0239	8.71382	8.95726	8.65169	9.37317	7.69967	8.15573	7.93029	7.85978	7.54094	6.10567	4.32691	5.74492	4.09063	8.74982	1.32936	2.35402	1.75747	1.62337	1.015
ENSCJAG00000004842.2	OTOR_protein_coding	chr5:22399720-22403489	+	1479	1.86097	90.5805	1.86097	90.5805	0	0	-	201	269	353	282	313	72	41	50	133	115	7.57194	7.77157	7.83818	7.84371	7.83882	6.73171	6.43442	6.55701	7.14496	7.08557	4.13912	5.19055	5.73996	5.71584	5.713	1.27202	0.689259	0.886136	2.3938	2.14899
ENSCJAG00000002573.1	GPR160_protein_coding	chr17:8836362-8885080	-	1715	1.85725	69.2042	1.85725	69.2042	0	0	-	25	25	44	29	40	11	11	12	10	4	4.41288	4.39801	4.52158	4.4556	4.53048	4.19417	4.18931	4.21241	4.18588	4.10363	0.443973	0.416011	0.617008	0.506913	0.629628	0.167594	0.159476	0.183407	0.155217	0.0644615
ENSCJAG00000013229.2	PDK4_protein_coding	chr8:51946113-51957544	+	1800	1.85678	42.0544	1.85678	42.0544	0	0	-	25	18	41	34	17	15	10	5	3	7	4.1826	4.08624	4.26085	4.27398	4.05844	4.02298	3.95785	3.89938	3.87151	3.93322	0.423007	0.285384	0.547789	0.566247	0.254956	0.217745	0.138132	0.0728109	0.0443663	0.107481
ENSCJAG00000017227.2	SYT3_protein_coding	chr22:42449619-42465516	-	3046	1.85616	232.169	1.85616	232.169	0	0	-	197	171	187	154	216	55	53	47	76	44	7.26612	7.11758	7.03959	7.06686	7.24195	6.31967	6.28566	6.26059	6.50997	6.26049	1.96978	1.60212	1.47643	1.51562	1.91431	0.471805	0.432626	0.404452	0.664183	0.399234
ENSCJAG00000012598.2	CDC14B_protein_coding	chr1:79856424-79928541	-	1509	1.85132	400.952	1.85132	400.952	0	0	-	239	344	356	315	366	105	91	98	101	86	7.82642	8.09572	7.95669	8.05114	8.08619	7.07626	6.96592	7.05268	7.07399	7.01103	4.8238	6.50577	5.67365	6.25778	6.54757	1.81815	1.49941	1.7023	1.78171	1.57512
ENSCJAG00000004773.2	MPPE1_protein_coding	chr13:45052138-45075487	+	3356	1.84741	377.581	1.84741	377.581	0	0	-	7327	7456	8775	7264	9208	1895	2174	2172	2864	2756	12.7509	12.7158	12.6817	12.7279	12.8618	11.2332	11.3287	11.3867	11.6498	11.6702	66.4943	63.4035	62.8821	64.8863	74.0682	14.7542	16.1066	16.9643	22.7172	22.6966
ENSCJAG00000072475.1	AHNAK_protein_coding	chr11:118113114-118218946	-	1086	1.84635	112.578	1.84635	112.578	0	0	-	982	1084	1770	899	2033	347	581	257	562	253	9.90226	9.95012	10.2487	9.80222	10.5181	8.77692	9.1971	8.55959	9.22777	8.59757	27.5399	28.4858	39.1963	24.8158	50.5354	8.3489	13.3019	6.203	13.7756	6.43865
ENSCJAG00000000184.2	PIP4P2_protein_coding	chr16:42780787-42824819	-	2314	1.84171	256.576	1.84171	256.576	0	0	-	172	168	212	147	232	43	55	61	55	63	7.16434	7.10825	7.1379	7.03654	7.3025	6.21116	6.30835	6.39318	6.34223	6.44427	2.26384	2.07193	2.2033	1.90438	2.70653	0.485551	0.590971	0.690979	0.632708	0.752457
ENSCJAG00000003597.3	NEDD4L_protein_coding	chr13:95949370-96313932	+	6177	1.83276	303.304	1.83276	303.304	0	0	-	261	335	330	265	244	86	108	97	69	74	7.82289	7.99459	7.81466	7.82469	7.66436	6.87617	6.9974	6.97025	6.76941	6.84459	1.2869	1.54773	1.28481	1.28608	1.06635	0.36379	0.434723	0.411616	0.297355	0.331099
ENSCJAG00000009234.1	BHLHE22_protein_coding	chr16:16942592-16946495	+	3347	1.82961	14.9108	1.82961	14.9108	0	0	-	5	28	17	10	3	0	5	9	3	2	2.92089	3.21866	3.04902	2.99773	2.8804	2.83194	2.90386	2.96478	2.87905	2.86601	0.0454983	0.238743	0.12215	0.0895661	0.0241966	0	0.0371434	0.0704832	0.02386	0.016515
ENSCJAG00000012736.2	IPCEF1_protein_coding	chr4:155038231-155233316	-	3449	1.82521	236.199	1.82521	236.199	0	0	-	1145	936	1117	970	1462	464	348	266	388	249	9.99149	9.73994	9.72213	9.81227	10.114	8.95685	8.68185	8.51512	8.8312	8.5132	10.111	7.74483	7.78865	8.43097	11.4431	3.51524	2.50872	2.02156	2.99463	1.99531
ENSCJAG00000004544.2	MST1R_protein_coding	chr15:25606130-25622239	-	5096	1.81986	220.928	1.81986	220.928	0	0	-	525	371	433	364	670	148	148	145	158	122	8.76796	8.40207	8.3664	8.41851	8.88263	7.54785	7.52443	7.55615	7.62085	7.47932	3.13769	2.07766	2.04343	2.14127	3.54923	0.75886	0.722103	0.745825	0.825338	0.66166
ENSCJAG00000015257.2	CHL1_protein_coding	chr15:51860456-52019437	+	7532	1.81895	41.4663	1.81895	41.4663	-1.01862	0	chr15:51953072-51953244	23	45	80	47	21	23	16	13	6	7	4.67229	4.89668	5.07803	4.9317	4.6124	4.62003	4.52844	4.5019	4.40043	4.42336	0.0930032	0.170503	0.255436	0.187063	0.0752657	0.0797898	0.0528173	0.0452409	0.0212053	0.0256857
ENSCJAG00000007308.2	GPRIN1_protein_coding	chr2:62686198-62702249	+	4221	1.8154	68.025	1.8154	68.025	0	0	-	67	98	129	94	79	41	42	37	12	11	5.93697	6.13127	6.18363	6.12832	5.96037	5.61445	5.61093	5.58664	5.27702	5.27422	0.483437	0.662582	0.734981	0.667593	0.505243	0.253804	0.247401	0.229766	0.0756781	0.0720247
ENSCJAG00000007374.2	SAMD13_protein_coding	chr7:120229273-120274852	+	1834	1.80739	124.938	1.80739	124.938	0	0	-	165	111	129	102	196	29	47	55	44	41	6.90594	6.59099	6.56234	6.55983	6.94307	5.85119	6.02378	6.12652	6.02517	6.02137	2.74009	1.72724	1.69158	1.66725	2.88499	0.41317	0.637185	0.786071	0.638642	0.617858
ENSCJAG00000002703.2	SASH3_protein_coding	chrX:117691912-117707197	+	2837	1.80717	362.915	1.80717	362.915	0	0	-	88723	105107	116888	109043	104719	26533	29973	28109	36520	38910	16.3907	16.517	16.4222	16.5967	16.4349	14.9997	15.0833	15.083	15.3354	15.4553	952.483	1057.31	990.861	1152.23	996.447	244.375	262.686	259.708	342.67	379.058
ENSCJAG00000019781.2	TANC2_protein_coding	chr5:81908979-82144325	+	7698	1.8034	115.183	1.8034	115.183	0	0	-	1583	1273	1919	1233	2762	691	670	359	675	302	10.5144	10.2428	10.4601	10.2484	10.9653	9.5287	9.47117	8.98703	9.53902	8.89836	6.26301	4.71932	5.99514	4.80158	9.68577	2.34547	2.16403	1.22241	2.33416	1.08426
ENSCJAG00000008227.2	ILDR1_protein_coding	chr15:74942868-74975676	+	2612	1.80183	17.2279	1.80183	17.2279	0	0	-	11	4	5	11	11	1	2	1	3	6	2.55596	2.44925	2.45077	2.55404	2.53856	2.39991	2.41296	2.4005	2.4293	2.47556	0.128263	0.0437035	0.0460361	0.126246	0.113686	0.0100036	0.0190381	0.0100352	0.030574	0.0634866
ENSCJAG00000014554.2	PDE11A_protein_coding	chr6:40533250-40958794	+	4514	1.80023	18.5459	1.80023	18.5459	0	0	-	7	10	15	9	9	0	2	1	4	8	2.69651	2.73328	2.76529	2.72421	2.71086	2.58332	2.61063	2.59821	2.64106	2.7012	0.0472299	0.0632219	0.0799156	0.0597696	0.0538232	0	0.0110163	0.0058068	0.0235886	0.0489816
ENSCJAG00000007942.3	NUP62CL_protein_coding	chrX:95785379-95805293	-	793	1.79396	206.537	1.79396	206.537	0	0	-	162	179	236	171	238	52	48	51	80	71	7.1694	7.20711	7.27132	7.2006	7.37385	6.34652	6.29362	6.35296	6.59371	6.55994	6.22189	6.44183	7.15716	6.46431	8.10199	1.7134	1.50499	1.68576	2.68547	2.47451
ENSCJAG00000011581.2	RSPH3_protein_coding	chr4:160045183-160065686	-	2180	1.79312	509.095	1.79312	509.095	0	0	-	520	471	528	505	513	168	148	166	141	165	8.81201	8.67262	8.59893	8.77221	8.68409	7.6971	7.5818	7.71188	7.59577	7.75478	7.26486	6.16586	5.82478	6.94439	6.35256	2.01364	1.688	1.99595	1.72174	2.09186
ENSCJAG00000019926.2	CDKL2_protein_coding	chr3:119108197-119159889	+	4902	1.79145	53.0117	1.79145	53.0117	0	0	-	20	34	37	30	21	9	14	7	4	10	4.21024	4.35638	4.32011	4.32604	4.19156	4.02916	4.08828	4.00515	3.96127	4.05613	0.124262	0.197941	0.181522	0.183462	0.115647	0.0479732	0.0710103	0.0374303	0.0217216	0.0563808
ENSCJAG00000003485.2	ZNF555_protein_coding	chr22:2584219-2601321	+	2012	1.79067	176.141	1.79067	176.141	0	0	-	118	147	136	115	127	43	62	34	33	29	6.60054	6.71924	6.53232	6.57423	6.56725	5.93855	6.09155	5.85805	5.84813	5.8243	1.78622	2.08506	1.6256	1.71344	1.70398	0.558432	0.76618	0.442945	0.436606	0.398359
ENSCJAG00000018012.2	ZHX3_protein_coding	chr5:35202616-35324930	-	3676	1.78984	84.6318	1.78984	84.6318	0	0	-	144	118	159	142	232	60	68	63	42	16	6.90279	6.72633	6.79891	6.88308	7.17368	6.2423	6.29014	6.28407	6.09145	5.79072	1.19307	0.916085	1.04022	1.15801	1.70373	0.426487	0.459939	0.449225	0.304143	0.120295
ENSCJAG00000014428.2	NT5DC3_protein_coding	chr9:93784367-93855564	-	3503	1.78726	67.1867	1.78726	67.1867	0	0	-	585	458	687	435	675	235	265	248	89	55	8.95936	8.68108	8.87895	8.66805	8.97822	7.98536	8.05668	8.05486	7.31591	7.07913	5.08623	3.73125	4.71649	3.72262	5.20178	1.7529	1.88093	1.85571	0.676323	0.433937
ENSCJAG00000002252.2	PIK3CB_protein_coding	chr17:37831857-37931986	+	4934	1.78619	450.923	1.78619	450.923	0	0	-	1596	1207	1608	1231	1770	421	534	486	463	406	10.4663	10.132	10.224	10.1892	10.4454	9.02864	9.20618	9.17981	9.14025	9.07873	9.85177	6.98132	7.8377	7.47925	9.68417	2.22953	2.69097	2.58188	2.49796	2.27421
ENSCJAG00000006460.3	APLF_protein_coding	chr14:38424016-38507790	-	1577	1.7833	118.82	1.7833	118.82	0	0	-	69	63	82	78	88	14	23	20	29	32	5.78522	5.71018	5.74735	5.84662	5.8533	5.14683	5.25265	5.23376	5.34236	5.39695	1.33259	1.14009	1.2505	1.48273	1.5064	0.231967	0.362629	0.332427	0.48952	0.560819
ENSCJAG00000018296.2	LGALS3_protein_coding	chr10:79755792-79769647	+	1936	1.78329	346.811	1.78329	346.811	0	0	-	51446	70504	74434	67500	50796	20894	18119	20386	16525	21994	15.6201	15.9019	15.751	15.8955	15.4763	14.5232	14.3576	14.5298	14.3341	14.6637	809.332	1039.29	924.63	1045.2	708.292	281.998	232.7	276.01	227.217	313.981
ENSCJAG00000000073.2	IDS_protein_coding	chrX:136660572-136690638	-	2703	1.78025	259.277	1.78025	259.277	0	0	-	3106	3111	4852	3451	5091	1032	1266	970	1607	1184	11.5674	11.5167	11.7762	11.6631	11.9558	10.318	10.4741	10.2909	10.7605	10.5293	34.9974	32.8461	43.1695	38.2735	50.8446	9.97616	11.6454	9.40642	15.8261	12.1063
ENSCJAG00000027058.1	SCARNA21_snoRNA	chr5:73927849-73927988	-	139	1.77865	41.9	1.77865	41.9	0	0	-	22	24	35	16	31	12	13	7	7	1	4.09875	4.1091	4.16487	4.01779	4.16415	3.93329	3.94064	3.87029	3.87063	3.78238	4.82046	4.92749	6.05557	3.45068	6.02053	2.25578	2.32539	1.32002	1.34056	0.198833
ENSCJAG00000007865.2	XKR9_protein_coding	chr16:22925877-22994473	+	1554	1.77768	7.46498	1.77768	7.46498	0	0	-	0	1	11	6	2	3	1	1	0	1	1.24743	1.26326	1.38189	1.34165	1.27668	1.28854	1.26058	1.26156	1.24705	1.26258	0	0.0183645	0.170233	0.115744	0.034743	0.0504429	0.0159998	0.0168674	0	0.017785
ENSCJAG00000015704.2	ADAMTS6_protein_coding	chr2:141586243-141924269	+	7910	1.77476	90.0494	1.77476	90.0494	0	0	-	97	69	97	58	162	26	38	33	30	24	6.19643	5.96508	6.04852	5.89235	6.46058	5.49096	5.61005	5.58201	5.54945	5.49713	0.373487	0.248944	0.294915	0.219812	0.552875	0.0858868	0.119447	0.109354	0.10096	0.083857
ENSCJAG00000039049.3	HAPSTR1_protein_coding	chrX:127862832-127864207	+	834	1.77035	16.0766	1.77035	16.0766	0	0	-	11	5	10	8	7	0	5	1	6	1	2.50864	2.41715	2.46414	2.46463	2.43928	2.33869	2.40555	2.35352	2.42354	2.35473	0.401705	0.171093	0.288361	0.287556	0.226579	0	0.149063	0.0314291	0.191509	0.0331389
ENSCJAG00000006771.2	EGR1_protein_coding	chr2:35349383-35353222	+	3153	1.76908	43.5395	1.76908	43.5395	0	0	-	1106	2417	3269	3273	2291	1241	810	1071	428	351	10.3037	11.0399	11.1516	11.3989	10.9086	10.2358	9.80591	10.125	9.31104	9.19916	10.6835	21.8767	24.9341	31.1187	19.615	10.2844	6.38746	8.90357	3.61347	3.07672
ENSCJAG00000023322.1	MAGEA9_protein_coding	chrX:136828738-136829665	+	927	1.76694	71.1981	1.76694	71.1981	0	0	-	46	56	79	56	59	6	33	16	22	16	5.31973	5.38798	5.46402	5.4059	5.37841	4.78066	5.10584	4.92837	5.00499	4.94282	1.51133	1.724	2.04951	1.81095	1.71815	0.169122	0.885118	0.452417	0.631753	0.477029
ENSCJAG00000020282.2	SH3GLB2_protein_coding	chr1:172938302-172959643	-	1466	1.76682	1202.71	1.76682	1202.71	1.23133	19.7646	chr1:172943088-172943104	3302	3410	3786	3345	4031	1091	1167	1117	1170	1095	11.6035	11.5841	11.4901	11.6032	11.6824	10.3345	10.3664	10.3849	10.4304	10.4244	68.5999	66.3819	62.1082	68.4008	74.2279	19.4456	19.7926	19.9718	21.245	20.6436
ENSCJAG00000025912.2	SNORD65_snoRNA	chr4:127849482-127849545	-	63	1.76639	38.1206	1.76639	38.1206	0	0	-	14	22	21	18	29	6	14	6	4	3	3.75375	3.84525	3.78769	3.8047	3.90282	3.61606	3.7146	3.61893	3.59014	3.57856	6.76812	9.96578	8.01642	8.56507	12.4264	2.48852	5.52528	2.49637	1.69014	1.31609
ENSCJAG00000011850.2	PTGIR_protein_coding	chr22:38552368-38555925	-	2070	1.76477	71.3986	1.76477	71.3986	0	0	-	148	134	131	122	74	57	21	24	36	55	6.71117	6.60443	6.45797	6.56498	6.18368	6.0148	5.62796	5.68648	5.82856	6.04425	2.17757	1.84741	1.52196	1.76681	0.965049	0.719506	0.252241	0.303906	0.462952	0.734339
ENSCJAG00000005187.4	HMGB3_protein_coding	chr15:44652810-44653485	-	549	1.76373	39.8143	1.76373	39.8143	0	0	-	25	12	30	21	17	9	6	3	6	9	3.9055	3.7338	3.88967	3.8559	3.78371	3.67557	3.63386	3.59756	3.63961	3.68713	1.38691	0.62379	1.31417	1.14669	0.83592	0.428351	0.271735	0.143234	0.290926	0.45308
ENSCJAG00000014780.2	TMEM104_protein_coding	chr5:123990368-124056703	+	4684	1.76264	524.312	1.76264	524.312	0	0	-	4504	3772	4387	3865	5504	1543	1514	1304	1359	1275	12.0138	11.7751	11.7294	11.8395	12.0947	10.7583	10.7105	10.6318	10.6726	10.669	29.2861	22.9818	22.5244	24.7361	31.7212	8.60753	8.03666	7.29725	7.72337	7.52311
ENSCJAG00000004326.2	MNX1_protein_coding	chr8:89640310-89644642	+	777	1.76179	20.0822	1.76179	20.0822	0	0	-	13	5	14	7	9	4	0	3	4	4	2.74025	2.62123	2.71348	2.65425	2.66995	2.59824	2.54231	2.58604	2.60021	2.60373	0.509569	0.183645	0.43332	0.27007	0.312687	0.134514	0	0.101204	0.137039	0.14228
ENSCJAG00000023112.2	TMEM187_protein_coding	chrX:140517286-140526491	+	1092	1.75606	78.3817	1.75606	78.3817	0	0	-	143	226	196	166	188	54	22	48	93	72	7.02213	7.33687	7.07507	7.12387	7.13503	6.30915	5.95073	6.2686	6.62915	6.51275	3.98836	5.90629	4.31654	4.55706	4.64754	1.29211	0.500918	1.15217	2.26707	1.82228
ENSCJAG00000002313.2	BPGM_protein_coding	chr17:37960756-37962781	-	1725	1.75427	13.2182	1.75427	13.2182	0	0	-	6	5	17	1	10	4	4	0	2	2	2.28763	2.26856	2.39185	2.20794	2.32979	2.2459	2.24416	2.19062	2.21971	2.22162	0.105936	0.0827199	0.237007	0.0173784	0.156494	0.0605899	0.0576551	0	0.0308635	0.0320439
ENSCJAG00000001240.2	CCDC138_protein_coding	chr14:13571828-13656032	+	2505	1.75178	147.166	1.75178	147.166	0	0	-	92	81	98	81	114	32	38	37	21	21	6.15534	6.04913	6.04767	6.07077	6.2133	5.5579	5.60794	5.62266	5.43993	5.45758	1.11856	0.922798	0.94085	0.969341	1.22853	0.333789	0.377175	0.387162	0.22316	0.231695
ENSCJAG00000018870.2	SPATA13_protein_coding	chr5:137001824-137272567	-	5491	1.74809	153.6	1.74809	153.6	2.39969	1182.22	chr5:137241184-137241328	3270	2945	4530	3198	5041	1626	1492	946	1359	651	11.608	11.4473	11.6917	11.5712	11.9332	10.7238	10.6116	10.2522	10.5868	9.98207	18.1375	15.306	19.8403	17.4593	24.783	7.73747	6.75592	4.51584	6.58828	3.27668
ENSCJAG00000073809.1	CD52_protein_coding	chr7:60362464-60362611	+	147	1.74766	236.858	1.74766	236.858	0	0	-	15414	26492	20483	23414	19509	9054	7015	6411	5917	5604	13.9281	14.4496	13.9681	14.357	14.045	13.2014	12.9243	12.8996	12.827	12.8321	3193.58	5143.12	3351.03	4774.83	3582.66	1609.36	1186.53	1143.16	1071.49	1053.62
ENSCJAG00000006895.2	WDR63_protein_coding	chr7:120950505-121035264	+	3032	1.74029	174.906	1.74029	174.906	0	0	-	136	110	138	105	151	41	40	32	38	54	6.70602	6.52672	6.54883	6.52059	6.69342	5.92684	5.90332	5.84402	5.91066	6.09438	1.36612	1.03536	1.09459	1.03815	1.34442	0.353333	0.328018	0.276643	0.333625	0.492231
ENSCJAG00000001819.2	FGFR3_protein_coding	chr3:189103266-189108759	-	1453	1.73968	56.3517	1.73968	56.3517	0	0	-	28	27	29	31	24	5	15	8	9	8	4.31072	4.28383	4.24844	4.34007	4.22938	3.97766	4.10416	4.02346	4.03775	4.0312	0.586912	0.530307	0.479992	0.639581	0.445896	0.0899154	0.25668	0.144319	0.164885	0.15217
ENSCJAG00000007504.2	SKAP1_protein_coding	chr5:109172247-109447250	+	1492	1.73926	543.766	1.73926	543.766	0	0	-	9186	8608	9885	8470	10016	2801	2821	2585	3377	3235	13.0623	12.9399	12.8801	12.9624	13.0225	11.6866	11.6631	11.6414	11.896	11.912	187.516	164.65	159.334	170.182	181.223	49.0539	47.0112	45.4141	60.2513	59.9252
ENSCJAG00000009993.2	FAM163B_protein_coding	chr1:177696478-177697767	-	596	1.73799	22.3257	1.73799	22.3257	0	0	-	7	19	18	15	9	10	6	1	3	2	3.11229	3.26353	3.21352	3.22202	3.12651	3.13189	3.07822	3.0131	3.04204	3.02986	0.357711	0.90978	0.72632	0.754474	0.407647	0.438413	0.250306	0.0439797	0.133992	0.0927445
ENSCJAG00000017263.2	SLC25A18_protein_coding	chr1:182790539-182799338	+	1183	1.73618	80.8671	1.73618	80.8671	0	0	-	62	88	111	85	69	45	33	27	13	16	5.80875	5.97733	6.00131	5.97866	5.80044	5.57021	5.4398	5.39546	5.21509	5.27214	1.5962	2.12289	2.25653	2.15394	1.57454	0.993934	0.693579	0.598243	0.292525	0.3738
ENSCJAG00000006023.2	KLF7_protein_coding	chr6:122984775-123073260	-	3424	1.73462	317.308	1.73462	317.308	0	0	-	472	428	556	401	642	174	206	153	137	136	8.71515	8.57867	8.64013	8.55347	8.88835	7.71753	7.82071	7.64656	7.56998	7.60783	4.19845	3.5673	3.9052	3.51083	5.06162	1.32784	1.49589	1.17127	1.0651	1.09777
ENSCJAG00000036404.1	SULT1A1_protein_coding	chr12:27638511-27644065	-	1038	1.73239	136.207	1.73239	136.207	0	0	-	153	229	337	243	266	114	92	76	70	43	7.28923	7.5658	7.72583	7.64523	7.62906	6.95061	6.79435	6.71998	6.67519	6.45987	4.48926	6.29604	7.8079	7.01792	6.91787	2.8697	2.20372	1.91918	1.79517	1.14492
ENSCJAG00000014304.3	FCGBP_protein_coding	chr22:32861711-32914999	+	10764	1.72812	67.8774	1.72812	67.8774	0	0	-	51	36	41	25	48	11	10	15	13	16	4.9549	4.80058	4.77863	4.69399	4.88144	4.48542	4.46856	4.53991	4.51583	4.56472	0.144304	0.0954461	0.0916035	0.0696251	0.12038	0.0267023	0.023099	0.0365272	0.0321495	0.0410819
ENSCJAG00000085678.1	GEMIN7_protein_coding	chr22:37135895-37142015	+	1018	1.72547	679.173	1.72547	679.173	0	0	-	2552	2932	3104	2444	2467	993	838	924	797	832	11.2228	11.3145	11.171	11.1644	11.0601	10.1127	9.92925	10.0756	9.94448	10.0374	76.3508	82.195	73.329	71.9702	65.4199	25.4877	20.4674	23.7916	20.8408	22.5881
ENSCJAG00000035386.1	RPS2_protein_coding	chr7:125815364-125816246	+	678	1.72376	17.386	1.72376	17.386	0	0	-	7	10	6	12	8	1	2	1	3	7	2.55064	2.58735	2.51527	2.61971	2.55186	2.45191	2.46496	2.4525	2.48131	2.54161	0.314448	0.42092	0.212825	0.53058	0.318529	0.038539	0.0733444	0.0386606	0.117787	0.285347
ENSCJAG00000003386.2	PRSS12_protein_coding	chr3:75233910-75318165	+	3343	1.72374	122.595	1.72374	122.595	0	0	-	72	80	99	76	64	39	24	21	19	24	5.84754	5.87879	5.89069	5.87064	5.71991	5.47333	5.30282	5.28498	5.26032	5.34116	0.655959	0.68294	0.712198	0.681517	0.516811	0.30483	0.178501	0.164658	0.151294	0.198417
ENSCJAG00000011699.1	SLC22A18AS_protein_coding	chr11:127528290-127544295	+	664	1.72264	59.4156	1.72264	59.4156	-1.79389	21.6753	chr11:127543952-127544120	75	72	50	60	93	16	29	9	38	23	5.75975	5.70931	5.43861	5.63225	5.81364	5.10205	5.2486	5.00877	5.36645	5.21808	3.44012	3.09452	1.81094	2.70883	3.78097	0.629624	1.08592	0.355282	1.52342	0.957335
ENSCJAG00000009854.2	CACFD1_protein_coding	chr1:177574124-177750887	+	2726	1.71942	166.95	1.71942	166.95	0	0	-	1171	1124	1473	1107	1337	525	269	270	478	466	10.0726	9.98079	10.0564	10.003	10.0814	9.13153	8.54293	8.59683	9.07909	9.10964	13.0831	11.7671	12.9951	12.1737	13.2402	5.03226	2.45354	2.59619	4.66774	4.72459
ENSCJAG00000004391.2	MR1_protein_coding	chr18:25015106-25031923	-	1129	1.71842	98.752	1.71842	98.752	0	0	-	264	152	214	153	286	70	49	57	66	104	7.63128	7.15314	7.2649	7.18582	7.59537	6.56323	6.36598	6.47171	6.55052	6.85987	7.12181	3.84219	4.5585	4.06253	6.83849	1.62007	1.07912	1.32336	1.55616	2.54591
ENSCJAG00000011698.2	PYGB_protein_coding	chr5:30658262-30715247	+	4101	1.71811	308.992	1.71811	308.992	0	0	-	1849	2041	2348	1980	2501	913	831	699	592	480	10.789	10.8382	10.782	10.8456	10.9725	9.91754	9.80108	9.70245	9.55794	9.4288	13.7318	14.2031	13.7692	14.4735	16.4631	5.81716	5.03823	4.46772	3.8427	3.23486
ENSCJAG00000002446.2	DZIP1L_protein_coding	chr17:38458149-38508153	+	2902	1.71795	181.501	1.71795	181.501	0	0	-	564	421	557	406	711	124	169	166	218	186	8.91863	8.59971	8.67773	8.60076	9.02212	7.51305	7.70787	7.74237	7.95356	7.87647	5.91919	4.14013	4.61594	4.19399	6.61394	1.11649	1.44796	1.49937	1.99969	1.77141
ENSCJAG00000037348.1	Metazoa_SRP_misc_RNA	chr12:28433378-28433672	+	294	1.71683	43.1328	1.71683	43.1328	0	0	-	12	18	29	20	20	7	6	6	7	6	3.67489	3.74347	3.81272	3.77619	3.7509	3.58277	3.56689	3.57233	3.58615	3.57795	1.24312	1.74725	2.37221	2.0393	1.83642	0.622129	0.507424	0.534937	0.633804	0.564038
ENSCJAG00000031235.1	LAPTM4B_protein_coding	chr16:49497913-49563043	+	2020	1.71611	12.198	1.71611	12.198	0	0	-	6	9	11	7	4	2	0	8	2	0	2.29409	2.33202	2.33341	2.30776	2.2557	2.22496	2.1966	2.30738	2.22603	2.19719	0.0904649	0.127151	0.130961	0.103883	0.053456	0.0258707	0	0.10381	0.0263562	0
ENSCJAG00000010135.2	HSBP1L1_protein_coding	chr13:117505183-117510817	+	741	1.71392	65.3773	1.71392	65.3773	0	0	-	46	48	92	70	36	29	15	21	19	11	5.30722	5.30402	5.51487	5.49336	5.16314	5.07307	4.91398	4.99591	4.9738	4.88684	1.89069	1.84864	2.98587	2.83191	1.31151	1.02261	0.503315	0.742848	0.682558	0.410279
ENSCJAG00000037657.1	Metazoa_SRP_misc_RNA	chrY:1588664-1588957	+	293	1.71207	17.0777	1.71207	17.0777	0	0	-	9	6	12	6	4	1	3	2	2	4	2.34614	2.29758	2.35264	2.30085	2.26363	2.21889	2.24529	2.23386	2.23396	2.26556	0.935525	0.584404	0.984953	0.613879	0.368537	0.0891789	0.254578	0.178921	0.181705	0.377309
ENSCJAG00000001496.2	SLC29A2_protein_coding	chr11:122016700-122099946	-	2714	1.70948	86.4364	1.70948	86.4364	0	0	-	52	51	58	46	79	22	19	18	26	9	5.36149	5.32922	5.30027	5.29942	5.51139	4.9832	4.93942	4.94241	5.03926	4.82971	0.583544	0.536277	0.513949	0.508098	0.785788	0.211808	0.174065	0.173845	0.255016	0.091651
ENSCJAG00000014894.2	CD300A_protein_coding	chr5:123707223-123726499	+	979	1.70896	18.5173	1.70896	18.5173	0	0	-	73	116	103	127	106	10	10	16	50	82	6.09148	6.3511	6.1515	6.4385	6.24459	5.3228	5.31638	5.42107	5.81384	6.10686	2.27102	3.38146	2.53021	3.88884	2.92288	0.266899	0.253971	0.428387	1.35954	2.31492
ENSCJAG00000005053.2	LAMC2_protein_coding	chr18:22819068-22882286	-	6322	1.70039	25.7432	1.70039	25.7432	0	0	-	10	21	17	15	12	10	7	5	1	2	3.30452	3.43544	3.35122	3.37053	3.31328	3.27983	3.23872	3.21758	3.16087	3.17763	0.0481755	0.0947969	0.064669	0.0711272	0.0512407	0.0413309	0.0275303	0.0207307	0.00421066	0.00874339
ENSCJAG00000034894.1	protein_coding	chr6:155933649-155933990	+	225	1.6956	92.8857	1.6956	92.8857	0	0	-	665	539	647	480	629	176	106	142	222	322	9.13419	8.88525	8.87404	8.81185	8.96214	7.8191	7.4454	7.68627	8.02503	8.38356	90.016	68.3653	69.155	63.9526	75.4669	20.439	11.7136	16.5426	26.2648	39.5528
ENSCJAG00000010041.2	ACACB_protein_coding	chr9:99224588-99363774	+	7660	1.6903	187.508	1.6903	187.508	1.171	179.212	chr9:99362560-99362696	580	467	601	392	774	189	228	147	224	148	8.98092	8.73053	8.78384	8.60514	9.13971	7.85335	7.97306	7.69198	8.01236	7.74293	2.30611	1.73987	1.88689	1.53411	2.72772	0.644707	0.74007	0.503022	0.778437	0.533995
ENSCJAG00000016526.2	CD70_protein_coding	chr22:6317797-6324476	-	558	1.68819	165.129	1.68819	165.129	0	0	-	2836	4222	4026	3418	2371	1226	1282	1372	709	1054	11.4247	11.7885	11.5332	11.6053	11.1154	10.4166	10.428	10.5517	9.95762	10.3642	154.793	215.93	173.517	183.627	114.706	57.4098	57.1243	64.4493	33.8233	52.2048
ENSCJAG00000020743.3	ITPKA_protein_coding	chr10:34404266-34414777	-	1767	1.68797	12.0756	1.68797	12.0756	0	0	-	4	8	3	2	10	1	2	3	1	2	1.84948	1.90419	1.82289	1.81703	1.92229	1.79768	1.8107	1.82667	1.79826	1.81449	0.0689452	0.129206	0.0408307	0.0339307	0.152775	0.0147874	0.0281423	0.0445024	0.0150649	0.0312822
ENSCJAG00000011021.2	ANKRD1_protein_coding	chr12:77704391-77713842	-	1941	1.68743	11.6815	1.68743	11.6815	0	0	-	2	8	5	3	12	1	4	2	3	0	1.93409	2.02084	1.96479	1.94962	2.06376	1.91424	1.95368	1.92913	1.94337	1.90042	0.0313823	0.117623	0.0619507	0.0463335	0.166895	0.0134618	0.0512391	0.0270087	0.0411434	0
ENSCJAG00000008533.2	CAMSAP3_protein_coding	chr22:7355303-7367946	+	3878	1.68557	58.1043	1.68557	58.1043	0	0	-	35	30	34	23	36	15	13	11	10	4	4.54277	4.47178	4.45026	4.40202	4.50926	4.26304	4.23253	4.21702	4.20392	4.12201	0.274878	0.220771	0.21085	0.177795	0.250601	0.101068	0.0833494	0.0743504	0.068643	0.0285073
ENSCJAG00000011170.2	NCKAP1_protein_coding	chr6:35474601-35579765	+	4127	1.68525	327.851	1.68525	327.851	0	0	-	315	311	384	292	288	132	126	100	86	88	8.08082	8.02594	8.04046	8.00377	7.89823	7.2513	7.19731	7.0884	6.99682	7.04845	2.32464	2.15058	2.23768	2.12103	1.88385	0.835736	0.759107	0.635132	0.554713	0.589322
ENSCJAG00000019105.2	ATP8A1_protein_coding	chr3:148133376-148386158	+	8315	1.68481	416.375	1.68481	416.375	0	0	-	5397	5206	7510	5340	7487	2093	2527	1839	2258	1587	12.3463	12.2557	12.435	12.3214	12.5607	11.2189	11.3665	11.1279	11.3231	11.0502	19.7684	17.8678	21.721	19.2521	24.3071	6.57713	7.55631	5.7972	7.22879	5.27496
ENSCJAG00000014542.2	GLT8D2_protein_coding	chr9:94003061-94070780	-	2270	1.68266	156.288	1.68266	156.288	0	0	-	159	171	240	157	211	49	58	43	88	72	7.13679	7.15371	7.26558	7.11753	7.25936	6.30427	6.36864	6.26055	6.63401	6.55207	2.1333	2.14981	2.54265	2.07335	2.50925	0.564027	0.635286	0.496525	1.03196	0.876619
ENSCJAG00000021471.2	LYNX1_protein_coding	chr16:51879170-51879952	+	351	1.68101	24.1628	1.68101	24.1628	0	0	-	27	15	7	15	24	3	5	4	12	6	3.75154	3.59108	3.45738	3.59852	3.68321	3.40666	3.43303	3.42328	3.53426	3.4582	2.34281	1.21959	0.479615	1.2811	1.84583	0.223328	0.354185	0.298711	0.910077	0.472442
ENSCJAG00000014191.2	IL1RAP_protein_coding	chr15:12156208-12314257	+	6266	1.68042	379.169	1.68042	379.169	0	0	-	309	291	425	342	404	119	137	114	130	92	8.13349	8.03817	8.19845	8.21101	8.26107	7.24978	7.32325	7.24258	7.33388	7.14532	1.50193	1.32535	1.63117	1.63619	1.74052	0.496234	0.543622	0.476884	0.552277	0.40579
ENSCJAG00000016422.2	EXOC3L1_protein_coding	chr20:20889405-20895811	-	2498	1.6794	72.1794	1.6794	72.1794	1.29379	0	chr20:20891264-20891374	109	278	349	225	109	95	77	68	58	57	6.93601	7.61821	7.64724	7.47297	6.85227	6.72461	6.58033	6.54731	6.46406	6.48717	1.32897	3.17601	3.35997	2.70016	1.17794	0.993713	0.766417	0.713535	0.618073	0.630648
ENSCJAG00000027967.2	MIR1203_miRNA	chr5:109422368-109422453	+	85	1.67573	6.19259	1.67573	6.19259	0	0	-	8	0	2	1	10	2	1	0	0	4	1.54776	1.42243	1.44845	1.43913	1.56036	1.45013	1.43571	1.42214	1.42214	1.4824	2.8665	0	0.565865	0.35268	3.17592	0.61481	0.292515	0	0	1.3006
ENSCJAG00000015810.2	ARSF_protein_coding	chrX:1069668-1102657	+	1805	1.67163	19.3652	1.67163	19.3652	0	0	-	10	8	13	5	15	0	6	3	4	4	2.79158	2.75702	2.79477	2.7164	2.83679	2.63469	2.7145	2.67826	2.69244	2.69599	0.168734	0.126486	0.173208	0.0830409	0.224338	0	0.0826496	0.0435655	0.0589912	0.0612473
ENSCJAG00000020723.2	LTK_protein_coding	chr10:34394666-34404176	+	3233	1.6645	165.861	1.6645	165.861	0	0	-	109	99	153	119	132	47	37	49	27	46	6.52791	6.43319	6.59244	6.57798	6.57402	5.96221	5.85109	5.99514	5.76544	5.99558	1.02684	0.873894	1.13812	1.10342	1.10219	0.379858	0.284553	0.397273	0.222312	0.393239
ENSCJAG00000006640.2	MUC13_protein_coding	chr15:71967735-71997294	+	2812	1.66193	58.8909	1.66193	58.8909	0	0	-	43	34	71	34	67	11	15	13	29	15	5.11741	5.00458	5.23603	5.01834	5.26627	4.68966	4.73617	4.72253	4.91672	4.7626	0.465729	0.345059	0.607218	0.362462	0.643202	0.102213	0.13263	0.121179	0.274528	0.147428
ENSCJAG00000006555.2	ADAMTSL4_protein_coding	chr18:4527347-4537256	+	3987	1.66075	133.613	1.66075	133.613	-1.07302	0	chr18:4530172-4530195	512	1120	1428	1101	732	394	342	284	295	329	9.1557	9.86345	9.91203	9.88393	9.37486	8.75549	8.60763	8.50734	8.54099	8.68235	3.91115	8.0168	8.61358	8.27828	4.95625	2.58214	2.13278	1.86711	1.96961	2.28063
ENSCJAG00000018320.2	ZNF331_protein_coding	chr22:44714241-44750252	+	2034	1.65905	166.65	1.65905	166.65	0	0	-	1124	738	1120	808	1458	379	349	253	427	368	9.95948	9.49581	9.71157	9.61951	10.0978	8.76857	8.67163	8.46282	8.90159	8.82458	16.8305	10.3546	13.2425	11.9086	19.3506	4.86875	4.2662	3.26038	5.58832	5.00036
ENSCJAG00000011708.2	KCNQ1_protein_coding	chr11:127584672-128000732	-	2022	1.65724	13.3386	1.65724	13.3386	0	0	-	3	10	6	6	10	6	3	0	2	1	2.19058	2.2888	2.21742	2.23617	2.27954	2.22199	2.18071	2.14025	2.16938	2.15605	0.0451877	0.141139	0.0713628	0.0889548	0.133508	0.0775353	0.0368899	0	0.0263301	0.0136686
ENSCJAG00000018997.2	AHNAK_protein_coding	chr11:118188194-118201310	-	12623	1.65592	236.748	1.65592	236.748	0	0	-	68157	90410	129778	87318	109479	35993	43111	29838	34267	21342	16.0958	16.3397	16.517	16.3426	16.4654	15.2665	15.4109	15.117	15.2525	14.8626	164.448	204.401	247.252	207.367	234.13	74.5049	84.9166	61.9592	72.2633	46.728
ENSCJAG00000001334.2	ACTN3_protein_coding	chr11:122279383-122294022	+	2819	1.65345	78.3141	1.65345	78.3141	-1.26363	0	chr11:122291960-122292096	56	50	74	50	68	29	10	17	29	16	5.45164	5.37436	5.46988	5.39137	5.48779	5.11492	4.87597	4.98232	5.12601	4.98371	0.605025	0.506179	0.631304	0.531709	0.651181	0.268802	0.0882006	0.158071	0.273846	0.156866
ENSCJAG00000016784.2	SLC44A1_protein_coding	chr1:148616342-148807107	+	5501	1.65263	333.245	1.65263	333.245	-1.83628	13.5572	chr1:148806880-148807104	2969	2807	3536	2696	3664	952	1321	1315	947	823	11.4494	11.3387	11.3757	11.3358	11.5395	10.1583	10.4298	10.4857	10.1849	10.1126	16.438	14.5623	15.4587	14.6919	17.9805	4.52194	5.97074	6.26589	4.58261	4.13488
ENSCJAG00000001035.2	KIAA1522_protein_coding	chr7:66976186-67009000	+	5620	1.65235	503.606	1.65235	503.606	0	0	-	1903	1904	2178	1888	2206	682	862	750	641	525	10.8036	10.7522	10.6905	10.782	10.8281	9.63548	9.81833	9.7496	9.61125	9.4887	10.3129	9.66852	9.32016	10.0708	10.5964	3.17086	3.81362	3.49803	3.03617	2.58183
ENSCJAG00000009575.2	OPTN_protein_coding	chr7:11021623-11054125	+	2290	1.65011	120.098	1.65011	120.098	0	0	-	224	464	462	366	233	147	147	111	102	92	7.84696	8.43681	8.25832	8.25694	7.77816	7.38044	7.35734	7.21007	7.15743	7.13093	2.97915	5.78245	4.85186	4.79121	2.74668	1.6773	1.59606	1.27053	1.18568	1.11034
ENSCJAG00000008974.3	BICDL1_protein_coding	chr9:110799345-110920869	+	2369	1.64563	802.314	1.64563	802.314	0	0	-	4628	5683	6427	5397	6007	1970	1946	1742	2177	1798	12.1561	12.3178	12.2421	12.303	12.299	11.1261	11.0845	11.041	11.2532	11.129	59.4989	68.4608	65.2447	68.2946	68.4511	21.7286	20.4242	19.2744	24.4623	20.9763
ENSCJAG00000013225.2	SEPT8_protein_coding	chr2:72693643-72715901	+	4590	1.6449	96.6232	1.6449	96.6232	0	0	-	676	604	789	645	707	282	357	301	123	125	9.23748	9.08103	9.15021	9.17953	9.16154	8.28334	8.45434	8.36394	7.68643	7.73926	4.48554	3.75538	4.13396	4.21256	4.1581	1.60534	1.93385	1.71891	0.71334	0.752665
ENSCJAG00000035910.1	Metazoa_SRP_misc_RNA	chr7:62826469-62826766	-	297	1.64431	16.6077	1.64431	16.6077	0	0	-	7	11	9	3	8	4	3	1	2	3	2.36953	2.41943	2.37066	2.30703	2.37083	2.31264	2.29773	2.27189	2.2864	2.30331	0.717831	1.05698	0.728766	0.302806	0.727146	0.351911	0.251149	0.0882556	0.179258	0.27917
ENSCJAG00000004227.2	MPP1_protein_coding	chrX:141162165-141193530	-	2198	1.64103	338.334	1.64103	338.334	0	0	-	527	497	499	423	593	149	205	184	171	168	8.8486	8.74667	8.57224	8.63285	8.84342	7.6386	7.85014	7.81692	7.76429	7.79621	7.30236	6.45294	5.45978	5.76915	7.28308	1.77128	2.31896	2.19426	2.07096	2.11245
ENSCJAG00000007226.2	C16orf54_protein_coding	chr12:28120541-28124081	+	2583	1.6375	312.045	1.6375	312.045	0	0	-	3048	4734	4897	3676	4313	1616	1351	1110	1637	1378	11.5937	11.9994	11.8299	11.7735	11.8246	10.7857	10.5892	10.469	10.8307	10.7249	35.9394	52.3038	45.594	42.6629	45.0758	16.3473	13.0046	11.2641	16.8705	14.7445
ENSCJAG00000000534.2	RIPOR3_protein_coding	chr5:44504831-44613256	-	4793	1.63518	81.1834	1.63518	81.1834	0	0	-	837	780	968	818	1192	248	251	164	573	339	9.59488	9.47643	9.49697	9.55941	9.82378	8.33889	8.32256	8.05089	9.08961	8.67516	5.31861	4.64426	4.85702	5.11617	6.71362	1.35199	1.30207	0.896881	3.18237	1.95477
ENSCJAG00000016629.2	KLK4_protein_coding	chr22:42703517-42743349	-	1243	1.635	28.2006	1.635	28.2006	0	0	-	17	16	26	10	27	11	8	4	9	1	3.70735	3.68423	3.75018	3.61017	3.79082	3.59925	3.55806	3.51045	3.57835	3.46911	0.416541	0.367348	0.503042	0.241173	0.586382	0.231234	0.160024	0.0843505	0.192742	0.0222348
ENSCJAG00000011584.2	NPTXR_protein_coding	chr1:201193535-201216988	-	1434	1.63118	25.2828	1.63118	25.2828	0	0	-	14	33	52	50	29	26	17	12	4	3	4.38864	4.6113	4.71217	4.79301	4.54402	4.4934	4.38279	4.33116	4.21506	4.20335	0.297344	0.656741	0.87208	1.04525	0.54593	0.473755	0.294759	0.219346	0.0742532	0.0578198
ENSCJAG00000020429.2	DOK2_protein_coding	chr13:16363329-16368226	+	1825	1.62889	317.504	1.62889	317.504	0	0	-	13979	21326	22303	20219	18293	6757	5930	5867	7594	7056	13.8047	14.1966	14.0367	14.1798	13.9562	12.8934	12.7397	12.7895	13.039	13.0257	233.289	333.485	293.902	332.121	270.589	96.7433	80.7902	84.2659	110.767	106.856
ENSCJAG00000002255.2	PGLYRP2_protein_coding	chr22:14536647-14612125	-	2305	1.62399	13.0568	1.62399	13.0568	0	0	-	6	2	8	5	17	4	1	1	4	3	2.32739	2.26078	2.3318	2.31065	2.45776	2.28441	2.24125	2.24243	2.28639	2.27481	0.0792795	0.0247621	0.0834682	0.0650277	0.199098	0.0453439	0.0107869	0.0113718	0.0461948	0.0359712
ENSCJAG00000001694.2	GUCY1B3_protein_coding	chr3:36546525-36593825	-	3338	1.62292	41.7992	1.62292	41.7992	0	0	-	13	20	29	19	23	9	9	7	6	5	3.77306	3.85201	3.89743	3.84859	3.86849	3.69256	3.68879	3.66987	3.65662	3.64754	0.118614	0.170991	0.208936	0.170634	0.186007	0.0704508	0.0670383	0.054968	0.0478486	0.0413988
ENSCJAG00000019571.2	ATOH8_protein_coding	chr14:20764000-20774286	-	974	1.62252	43.8743	1.62252	43.8743	0	0	-	97	72	66	53	100	14	16	18	35	51	6.02756	5.82251	5.67649	5.6823	5.97118	5.18089	5.20063	5.24288	5.44493	5.627	3.03315	2.10961	1.62962	1.63123	2.77159	0.375577	0.40844	0.484409	0.956562	1.44716
ENSCJAG00000017364.2	CD5_protein_coding	chr11:116427088-116451685	+	1482	1.6174	577.376	1.6174	577.376	0	0	-	7923	9454	9784	9011	9802	3673	2965	2907	3558	2995	12.9204	13.053	12.8838	13.042	13.0137	11.9607	11.7278	11.7691	11.9635	11.8563	162.825	182.052	158.771	182.274	178.548	64.7593	49.7443	51.4157	63.909	55.8538
ENSCJAG00000075159.1	GH1_protein_coding	chr5:82622743-82624034	-	756	1.61461	41.0978	1.61461	41.0978	0	0	-	24	24	33	24	29	20	7	7	9	4	4.2324	4.21818	4.25543	4.22867	4.2525	4.13828	3.9724	3.97917	4.00746	3.9401	0.966874	0.90598	1.04977	0.951675	1.03553	0.691254	0.23022	0.242703	0.316902	0.146232
ENSCJAG00000000636.3	COL28A1_protein_coding	chr8:49064961-49243431	+	3519	1.61444	138.953	1.61444	138.953	0	0	-	205	333	472	282	287	145	108	97	128	70	7.71253	8.07795	8.2151	7.96647	7.88788	7.30936	7.08824	7.06138	7.24659	6.90454	1.77425	2.70056	3.22571	2.40231	2.20166	1.07666	0.763082	0.722522	0.968266	0.549773
ENSCJAG00000021323.2	PLCB4_protein_coding	chr5:14691320-15065921	+	5652	1.61363	29.4739	1.61363	29.4739	0	0	-	34	24	32	10	36	4	11	8	6	18	4.34745	4.21916	4.24733	4.04057	4.32481	3.93092	4.02347	3.99174	3.96331	4.13587	0.183213	0.121182	0.13616	0.0530392	0.171945	0.0184922	0.0483902	0.0371011	0.0282588	0.0880186
ENSCJAG00000001568.2	MOCS2_protein_coding	chr2:154565248-154577685	+	1505	1.61138	154.709	1.61138	154.709	0	0	-	567	406	490	417	547	125	160	200	144	222	8.89234	8.53598	8.53009	8.59412	8.74237	7.48931	7.63869	7.85381	7.61197	7.9859	11.4743	7.69872	7.83	8.30613	9.81158	2.17022	2.64332	3.48331	2.54701	4.07681
ENSCJAG00000021597.2	ZFYVE9_protein_coding	chr7:87735035-87870958	-	4938	1.61119	98.1228	1.61119	98.1228	0	0	-	55	78	76	74	65	35	32	17	21	18	5.6192	5.77628	5.65949	5.76753	5.64131	5.35052	5.30869	5.15392	5.20546	5.18278	0.339228	0.450788	0.370139	0.449241	0.355345	0.185202	0.161126	0.0902395	0.113207	0.100746
ENSCJAG00000005979.2	CCDC110_protein_coding	chr3:3963981-3986162	+	3271	1.6098	37.9113	1.6098	37.9113	0	0	-	42	26	29	17	26	12	17	10	7	4	4.4841	4.29799	4.27379	4.1961	4.27692	4.09686	4.15234	4.07514	4.03352	3.99372	0.391065	0.226841	0.213216	0.1558	0.214576	0.0958584	0.129222	0.0801342	0.0569668	0.0337974
ENSCJAG00000008387.2	POMT1_protein_coding	chr1:175591945-175613669	+	2374	1.60697	492.85	1.60697	492.85	0	0	-	2978	4259	4865	4226	3974	1519	1435	1357	1540	1284	11.5688	11.887	11.822	11.9182	11.7383	10.7265	10.6436	10.6511	10.7719	10.6581	38.2054	51.1984	49.2838	53.364	45.1893	16.7189	15.0293	14.983	17.2681	14.9482
ENSCJAG00000003151.2	FBXO15_protein_coding	chr13:111627035-111704027	-	1733	1.60628	55.1093	1.60628	55.1093	0	0	-	67	29	53	37	50	13	12	14	24	20	5.3053	4.92562	5.07994	5.02717	5.10641	4.69305	4.67402	4.71247	4.8374	4.80514	1.17749	0.477561	0.735494	0.640033	0.77886	0.196008	0.172167	0.211752	0.368652	0.31896
ENSCJAG00000024266.1	snoU13_snoRNA	chr7:125850768-125850868	-	100	1.60553	80.4657	1.60553	80.4657	0	0	-	43	60	40	52	55	20	18	20	18	13	5.1729	5.3025	5.04868	5.25181	5.22754	4.86074	4.8292	4.8686	4.84465	4.7911	13.0963	17.123	9.61971	15.5884	14.8474	5.22588	4.47548	5.24238	4.79156	3.59292
ENSCJAG00000013222.2	CCNI2_protein_coding	chr2:72721988-72725366	-	801	1.60552	33.4963	1.60552	33.4963	0	0	-	14	26	30	28	21	10	13	10	1	8	3.95848	4.09712	4.08318	4.13092	4.02045	3.87351	3.90658	3.87784	3.74731	3.85813	0.532324	0.926339	0.900722	1.04791	0.707742	0.32621	0.403532	0.32724	0.0332332	0.276033
ENSCJAG00000020665.2	TTLL5_protein_coding	chr10:100961136-101246385	+	4515	1.60531	501.034	1.60531	501.034	-1.96339	3204.42	chr10:100967664-100967768	3786	3668	4365	3783	4903	1413	1839	1413	1367	1227	11.8224	11.7368	11.7149	11.8079	11.9634	10.666	10.883	10.6953	10.6675	10.623	25.539	23.1847	23.2503	25.1176	29.3152	8.17738	10.1272	8.20319	8.05963	7.51089
ENSCJAG00000000407.2	SNX16_protein_coding	chr16:33829658-33871364	-	3489	1.60376	188.942	1.60376	188.942	0	0	-	191	165	209	163	188	81	52	74	47	69	7.28451	7.13425	7.1663	7.153	7.17771	6.57411	6.32683	6.5411	6.31251	6.53772	1.6673	1.34962	1.44061	1.40051	1.4546	0.606616	0.370569	0.555942	0.358592	0.546578
ENSCJAG00000007966.2	QSOX1_protein_coding	chr18:26934653-26963481	-	1209	1.60219	99.0953	1.60219	99.0953	-1.65883	202.639	chr18:26939944-26940066	45	58	64	63	50	22	20	19	16	22	5.30923	5.40327	5.35872	5.4627	5.30172	4.99877	4.96711	4.97077	4.93337	5.02453	1.13362	1.36909	1.27308	1.56212	1.11643	0.475473	0.411311	0.411932	0.352288	0.502922
ENSCJAG00000021741.1	TAS2R43_protein_coding	chr9:10265038-10266045	+	1007	1.598	20.3876	1.598	20.3876	0	0	-	13	7	12	19	10	9	4	3	5	1	3.11371	3.02289	3.06373	3.18717	3.0555	3.03536	2.96824	2.95788	2.986	2.93047	0.393183	0.19838	0.286585	0.565618	0.268076	0.23353	0.0987637	0.0780891	0.132174	0.0274457
ENSCJAG00000020066.2	MYBPC3_protein_coding	chr11:110608421-110633287	-	4301	1.59794	10.1896	1.59794	10.1896	0	0	-	3	5	8	1	15	4	0	3	2	2	2.02697	2.05537	2.07946	1.99306	2.1811	2.03221	1.975	2.01971	2.00527	2.0072	0.0212438	0.0331764	0.0447324	0.00696995	0.0941478	0.0243008	0	0.0182831	0.0123784	0.0128518
ENSCJAG00000003199.2	CSF1_protein_coding	chr7:145791146-145812849	+	3800	1.59413	13.247	1.59413	13.247	0	0	-	11	9	12	5	8	10	0	3	2	1	2.66183	2.6274	2.64	2.57292	2.60558	2.62418	2.49125	2.53493	2.52083	2.50753	0.0881636	0.0675909	0.0759451	0.0394444	0.0568322	0.0687616	0	0.0206936	0.0140104	0.00727312
ENSCJAG00000008264.2	NAP1L3_protein_coding	chrX:83143673-83146344	-	2461	1.59338	116.98	1.59338	116.98	0	0	-	124	131	199	114	120	69	60	51	34	30	6.72173	6.72501	6.88619	6.65545	6.61634	6.25016	6.16234	6.11583	5.94664	5.92399	1.53458	1.51911	1.94466	1.38865	1.31631	0.7326	0.606187	0.543197	0.367766	0.33691
ENSCJAG00000014957.2	TRAF3IP3_protein_coding	chr19:31854492-31880833	+	2531	1.5924	720.031	1.5924	720.031	0	0	-	15338	20053	23637	18721	19119	7468	6527	6689	6837	6782	13.9106	14.1397	14.107	14.1066	14.0116	13.0002	12.8413	12.925	12.9488	12.9983	184.568	226.108	224.596	221.736	203.921	77.0978	64.1192	69.2736	71.9081	74.0577
ENSCJAG00000020600.2	DENND4C_protein_coding	chr1:121187710-121277550	-	6681	1.58863	176.039	1.58863	176.039	0	0	-	1483	1184	1940	1368	2314	608	723	507	701	411	10.462	10.1861	10.4853	10.3673	10.7919	9.43219	9.55904	9.30022	9.59205	9.17445	6.76052	5.05754	6.98332	6.13824	9.34997	2.37789	2.69069	1.98914	2.79306	1.70022
ENSCJAG00000012137.3	ARC_protein_coding	chr16:52029062-52033241	+	2986	1.58838	9.68058	1.58838	9.68058	-1.0649	0	chr16:52032568-52033240	1	20	23	16	2	11	3	3	5	0	2.87299	3.13057	3.11953	3.09045	2.88506	3.00034	2.89538	2.89829	2.92637	2.85531	0.0101998	0.191148	0.185242	0.160631	0.0180812	0.096257	0.0249803	0.0263348	0.0445743	0
ENSCJAG00000019215.3	AIG1_protein_coding	chr4:143762713-144017876	+	2614	1.58674	68.4954	1.58674	68.4954	0	0	-	40	32	43	35	32	13	10	16	13	13	4.79067	4.68928	4.72591	4.73434	4.66497	4.43179	4.38778	4.4758	4.43793	4.44883	0.466052	0.34936	0.395608	0.401385	0.33047	0.129947	0.0951177	0.16044	0.132386	0.137449
ENSCJAG00000020856.2	RHEBL1_protein_coding	chr9:37843312-37849360	-	1272	1.58332	75.2059	1.58332	75.2059	0	0	-	189	183	183	171	219	41	39	70	74	111	7.29629	7.23222	7.08643	7.20877	7.31552	6.25017	6.21531	6.52586	6.55856	6.84459	4.52538	4.10576	3.45992	4.03003	4.64778	0.842222	0.762332	1.44248	1.54863	2.41179
ENSCJAG00000005665.2	PCSK4_protein_coding	chr22:1180721-1190741	-	2797	1.58277	19.8937	1.58277	19.8937	0	0	-	25	14	15	12	23	7	4	0	14	7	3.7476	3.60374	3.58203	3.58341	3.69435	3.49367	3.45167	3.39784	3.58637	3.50303	0.272225	0.142845	0.128974	0.128614	0.221985	0.0653936	0.0355578	0	0.133242	0.0691687
ENSCJAG00000009694.2	CLIP3_protein_coding	chr22:29811795-29832017	-	3358	1.58228	308.729	1.58228	308.729	0	0	-	1576	1647	1857	1611	2186	720	625	555	788	498	10.5627	10.556	10.4801	10.5716	10.7708	9.62887	9.47313	9.42508	9.74325	9.38567	14.2941	13.9972	13.2994	14.3818	17.5735	5.60249	4.62771	4.33222	6.24669	4.09876
ENSCJAG00000004746.2	KIF16B_protein_coding	chr5:21910764-22211258	-	6212	1.5792	211.152	1.5792	211.152	0	0	-	1862	1774	2147	1664	2431	546	703	595	959	727	10.7782	10.6771	10.6728	10.6502	10.9253	9.43713	9.63023	9.53936	9.97657	9.77524	9.12911	8.14988	8.31194	8.0301	10.5643	2.29663	2.81378	2.51064	4.10952	3.2345
ENSCJAG00000009323.2	VSIG10_protein_coding	chr9:108721243-108768128	-	3192	1.5785	45.5614	1.5785	45.5614	0	0	-	28	20	45	19	49	14	10	12	12	9	4.4833	4.37229	4.56478	4.36884	4.6455	4.2677	4.21128	4.24736	4.24787	4.21524	0.267163	0.178812	0.339041	0.178439	0.414402	0.114603	0.077894	0.098541	0.100074	0.0779263
ENSCJAG00000017370.2	TJP1_protein_coding	chr6:5871688-5987079	-	6325	1.57771	227.015	1.57771	227.015	0	0	-	10461	10479	15244	11091	14952	5908	4806	3445	4938	3230	13.3308	13.2795	13.4684	13.3784	13.5774	12.5619	12.3307	12.0778	12.4211	12.0763	50.3725	47.2812	57.9616	52.5665	63.8156	24.4067	18.8925	14.2767	20.7824	14.1139
ENSCJAG00000006915.3	GRTP1_protein_coding	chr1:28587348-28621826	-	1329	1.57724	26.3614	1.57724	26.3614	0	0	-	20	27	30	15	11	12	8	10	1	6	3.85921	3.92553	3.90187	3.79278	3.72146	3.72509	3.67148	3.70446	3.58095	3.65716	0.458338	0.579786	0.542873	0.338349	0.223437	0.235931	0.149669	0.19723	0.0200299	0.124776
ENSCJAG00000008253.2	SPG21_protein_coding	chrX:84099226-84100864	-	1400	1.57505	149.303	1.57505	149.303	0	0	-	191	150	203	154	157	82	52	71	65	39	7.2343	7.0143	7.09465	7.06085	6.99464	6.53299	6.27959	6.47017	6.42438	6.21093	4.15514	3.05768	3.48714	3.29755	3.02733	1.53044	0.923511	1.32932	1.23592	0.769912
ENSCJAG00000059712.2	RAB40AL_protein_coding	chrX:91774015-91775043	+	1028	1.57377	102.811	1.57377	102.811	0	0	-	152	130	160	103	163	36	34	52	70	61	6.90227	6.7549	6.76477	6.62323	6.86384	5.98761	5.95343	6.15865	6.31061	6.26965	4.5033	3.60894	3.74308	3.00361	4.28038	0.915038	0.822342	1.32589	1.81263	1.63999
ENSCJAG00000019179.2	STC2_protein_coding	chr2:66820364-66833537	+	3045	1.57365	13.2704	1.57365	13.2704	0	0	-	308	297	411	412	211	15	52	51	181	276	8.0285	7.95209	8.06793	8.2803	7.60245	6.17386	6.61176	6.63646	7.45964	7.85396	3.08066	2.78355	3.24606	4.0561	1.87061	0.128716	0.424603	0.439017	1.58232	2.50511
ENSCJAG00000044416.3	EFCAB11_protein_coding	chr10:115508666-115513198	-	219	1.57141	165.053	1.57141	165.053	0	0	-	177	147	170	145	176	39	75	59	57	65	7.14153	6.96619	6.93149	6.9832	7.04475	6.13862	6.4328	6.3411	6.32544	6.42495	24.6156	19.1559	18.6684	19.8483	21.6949	4.65318	8.51499	7.06166	6.92843	8.20302
ENSCJAG00000018036.2	CPNE8_protein_coding	chr9:32835051-33086025	+	3549	1.56966	176.064	1.56966	176.064	-1.0663	0	chr9:32968080-32968150	124	123	174	120	177	58	63	52	52	34	6.77018	6.73011	6.83705	6.73865	6.93703	6.21019	6.23482	6.17333	6.17482	6.01932	1.06413	0.989073	1.17909	1.01362	1.34634	0.427023	0.441369	0.384057	0.390033	0.264775
ENSCJAG00000001671.2	LIN28B_protein_coding	chr4:104315655-104463606	+	5478	1.56736	17.503	1.56736	17.503	0	0	-	16	20	18	20	7	15	5	6	4	0	3.52179	3.56154	3.49645	3.57052	3.378	3.47343	3.34189	3.36097	3.3324	3.27205	0.0889566	0.104193	0.0790228	0.109448	0.0344956	0.0715482	0.0226942	0.0287096	0.0194376	0
ENSCJAG00000015757.2	GYG2_protein_coding	chrX:740209-795131	+	2044	1.56205	78.2346	1.56205	78.2346	0	0	-	74	72	124	73	119	28	21	28	53	35	6.04316	5.99966	6.20714	6.02808	6.25758	5.53213	5.43975	5.54274	5.79378	5.64427	1.10263	1.00527	1.45896	1.07063	1.57164	0.357937	0.25545	0.359067	0.690238	0.473251
ENSCJAG00000004435.1	protein_coding	chr14:15991880-16059430	-	456	1.55973	600.658	1.55973	600.658	0	0	-	594	621	682	545	628	210	232	246	217	213	9.08271	9.0769	8.9816	8.98898	9.01835	8.02122	8.07317	8.17058	8.07375	8.10642	39.6736	38.8648	35.9684	35.8287	37.1777	12.0333	12.65	14.1406	12.6677	12.9098
ENSCJAG00000016084.2	C16orf86_protein_coding	chr20:21394894-21396820	+	1697	1.55801	52.0381	1.55801	52.0381	0	0	-	34	41	36	38	62	11	14	14	27	11	4.89085	4.94383	4.82507	4.92833	5.09358	4.56243	4.59582	4.60796	4.76439	4.57814	0.610207	0.689495	0.510179	0.671276	0.986275	0.169372	0.205122	0.216244	0.423532	0.179149
ENSCJAG00000019094.2	ZBP1_protein_coding	chr5:51587319-51600967	-	1212	1.55781	121.716	1.55781	121.716	0	0	-	825	1118	1492	1270	1290	715	404	326	444	295	9.72986	9.9787	10.0724	10.1443	10.0486	9.41781	8.88034	8.75502	9.01931	8.72518	20.7315	26.325	29.6052	31.4123	28.7326	15.4146	8.28792	7.0504	9.75179	6.72704
ENSCJAG00000037125.1	Metazoa_SRP_misc_RNA	chr5:127348843-127349144	+	301	1.55719	29.0108	1.55719	29.0108	0	0	-	13	17	21	21	19	12	2	6	4	9	3.63433	3.67772	3.682	3.73629	3.68635	3.59055	3.45419	3.51505	3.48661	3.5641	1.3154	1.6118	1.67786	2.09147	1.70402	1.0417	0.165208	0.522496	0.353751	0.826381
ENSCJAG00000032007.1	C12orf75_protein_coding	chr9:95365841-95404528	+	1349	1.55649	343.292	1.55649	343.292	0	0	-	1851	1505	1629	1477	1828	539	622	626	589	659	10.7037	10.441	10.3249	10.4599	10.5638	9.34457	9.44188	9.5047	9.45313	9.60798	41.7902	31.8386	29.041	32.8222	36.5807	10.4401	11.4642	12.1636	11.6227	13.5014
ENSCJAG00000004097.1	HSFX2_protein_coding	chrX:136808826-136811656	+	1990	1.55645	285.022	1.55645	285.022	0	0	-	355	327	470	334	427	186	141	116	131	122	8.32598	8.2093	8.35796	8.2605	8.3807	7.64022	7.41578	7.32723	7.41189	7.40465	5.4332	4.68947	5.67998	5.03144	5.79246	2.44225	1.7617	1.52793	1.75236	1.69438
ENSCJAG00000018109.2	FAM129B_protein_coding	chr1:171419086-171448282	-	2944	1.5553	95.0139	1.5553	95.0139	0	0	-	535	559	671	592	566	205	293	318	102	157	8.94515	8.93887	8.92762	9.02858	8.88204	7.95899	8.21836	8.34065	7.4926	7.83022	5.53473	5.4188	5.48134	6.02814	5.18999	1.81947	2.47455	2.83131	0.922288	1.47389
ENSCJAG00000006103.3	NES_protein_coding	chr18:10740664-10748810	-	4980	1.5553	13.9026	1.5553	13.9026	0	0	-	6	6	8	6	18	8	1	3	3	1	2.55359	2.54898	2.55782	2.55238	2.6958	2.56388	2.46713	2.49787	2.49802	2.46965	0.0366946	0.0343836	0.0386334	0.0361178	0.0975734	0.041975	0.00499272	0.0157903	0.016036	0.00554977
ENSCJAG00000007700.2	FKBP1B_protein_coding	chr14:84502146-84515717	-	981	1.55293	79.2246	1.55293	79.2246	0	0	-	84	67	56	70	84	27	26	22	20	38	5.90622	5.75261	5.57111	5.79589	5.83632	5.32198	5.30087	5.27295	5.24902	5.47378	2.6079	1.9491	1.37284	2.13909	2.31152	0.719158	0.658978	0.587831	0.542707	1.07058
ENSCJAG00000013601.2	GGN_protein_coding	chr22:31675144-31679307	-	2255	1.54914	7.41785	1.54914	7.41785	0	0	-	2	1	2	4	10	1	3	2	0	1	1.34158	1.32426	1.33428	1.37263	1.44585	1.32206	1.34831	1.33684	1.30801	1.32358	0.0270124	0.0126556	0.0213297	0.0531756	0.119713	0.0115873	0.0330782	0.0232478	0	0.0122563
ENSCJAG00000003596.2	IDNK_protein_coding	chr1:84678214-84706855	-	1790	1.54478	109.915	1.54478	109.915	0	0	-	185	210	252	184	170	66	105	102	54	43	7.33194	7.39203	7.38308	7.31757	7.17398	6.53026	6.77971	6.80194	6.4463	6.36883	3.14774	3.34808	3.38571	3.08151	2.5638	0.963431	1.45849	1.49364	0.803054	0.663926
ENSCJAG00000020865.3	PLCB2_protein_coding	chr10:35662007-35682289	+	4938	1.54358	309.738	1.54358	309.738	0	0	-	8843	10562	14267	10754	13253	4176	4422	3466	5373	3658	13.131	13.2635	13.3747	13.322	13.4257	12.1983	12.222	12.0527	12.475	12.1622	54.5417	61.0414	69.4838	65.2857	72.4522	22.0973	22.2656	18.3982	28.9648	20.4737
ENSCJAG00000008367.2	FAM111A_protein_coding	chr11:114691192-114701184	+	3009	1.54305	82.2794	1.54305	82.2794	1.12662	95.8408	chr11:114695248-114695440	2569	1012	1558	1156	2692	654	645	597	755	672	11.0683	10.0722	10.3035	10.2385	10.987	9.53957	9.49825	9.4865	9.7015	9.64966	26.0029	9.59815	12.4522	11.5169	24.1513	5.67917	5.32972	5.20057	6.67927	6.17236
ENSCJAG00000019009.2	TRBV30_protein_coding	chr8:103361114-103361547	+	399	1.54281	23.924	1.54281	23.924	0	0	-	16	10	18	14	37	5	12	5	10	3	3.70098	3.6082	3.67517	3.671	3.90175	3.52172	3.61024	3.5242	3.59415	3.49811	1.22131	0.715247	1.08493	1.05185	2.50332	0.327436	0.747782	0.32847	0.667162	0.207803
ENSCJAG00000004115.2	FBXO41_protein_coding	chr14:33490620-33501484	+	2499	1.54267	92.8141	1.54267	92.8141	0	0	-	104	124	216	111	188	51	79	52	60	29	6.66697	6.75131	7.01216	6.70153	6.9984	6.16217	6.36799	6.18642	6.25801	5.9724	1.2675	1.41607	2.07869	1.33155	2.03086	0.533253	0.786009	0.545426	0.63913	0.320727
ENSCJAG00000015428.2	MPP5_protein_coding	chr10:92420259-92536790	+	5286	1.54235	367.387	1.54235	367.387	0	0	-	355	411	377	342	410	146	146	153	131	125	8.32961	8.41555	8.16776	8.28499	8.34795	7.46744	7.44441	7.52368	7.41623	7.42576	2.04542	2.21893	1.71521	1.93954	2.09385	0.721698	0.68674	0.758687	0.659703	0.653563
ENSCJAG00000036059.1	Metazoa_SRP_misc_RNA	chr5:125047525-125047822	-	297	1.54147	14.4597	1.54147	14.4597	0	0	-	5	7	12	5	10	3	0	2	4	5	2.38488	2.41014	2.4508	2.38387	2.44244	2.34472	2.30256	2.33193	2.3602	2.37812	0.512736	0.672622	0.971688	0.504676	0.908933	0.263933	0	0.176511	0.358515	0.465284
ENSCJAG00000035903.1	miRNA	chr2:72714281-72714367	-	86	1.53956	52.3644	1.53956	52.3644	0	0	-	37	44	51	32	39	24	18	17	5	11	4.88121	4.93067	4.91261	4.82269	4.85484	4.68104	4.60477	4.60661	4.44219	4.53875	13.1034	14.601	14.2618	11.1545	12.2421	7.29193	5.20404	5.18142	1.54766	3.53507
ENSCJAG00000011205.4	PIMREG_protein_coding	chr5:98659628-98664757	+	690	1.53905	58.3399	1.53905	58.3399	0	0	-	650	394	469	355	548	84	151	128	249	275	9.01838	8.50251	8.48419	8.44266	8.73835	7.22516	7.58697	7.51668	8.02201	8.15396	28.6909	16.2958	16.3465	15.4233	21.4397	3.18097	5.4412	4.8625	9.60626	11.0151
ENSCJAG00000017203.2	FAM3C_protein_coding	chr8:124963691-125012894	+	2526	1.53653	773.985	1.53653	773.985	0	0	-	5780	5239	6706	5072	6323	2305	2110	1975	2196	2161	12.4171	12.2612	12.315	12.2665	12.3811	11.3089	11.1954	11.1934	11.2959	11.3373	69.6907	59.1894	63.8458	60.1929	67.5737	23.8433	20.769	20.4943	23.1421	23.6443
ENSCJAG00000074624.1	CETN2_protein_coding	chr4:105729625-105730552	+	927	1.53471	328.613	1.53471	328.613	0	0	-	934	1147	1235	1062	827	385	394	408	345	397	9.79733	9.9511	9.83073	9.91162	9.55852	8.80947	8.80151	8.88628	8.7464	8.9172	30.6865	35.3112	32.0398	34.3435	24.0832	10.852	10.5678	11.5366	9.90703	11.8363
ENSCJAG00000041786.3	ARF1_protein_coding	chr6:37363680-37364233	+	528	1.53447	25.6592	1.53447	25.6592	0	0	-	13	24	11	18	25	12	4	3	8	7	3.64672	3.77086	3.58346	3.70956	3.76288	3.60385	3.49878	3.48859	3.55752	3.55019	0.749877	1.2972	0.501027	1.02197	1.27819	0.59385	0.188362	0.148931	0.40333	0.366411
ENSCJAG00000005823.2	CALCRL_protein_coding	chr6:102528044-102630517	-	4967	1.53277	160.98	1.53277	160.98	0	0	-	141	131	145	138	193	43	64	57	64	50	6.91026	6.82272	6.75934	6.88553	7.0513	6.1217	6.29071	6.26545	6.32564	6.23325	0.86458	0.752673	0.702063	0.832883	1.04894	0.226206	0.320371	0.300801	0.342997	0.278215
ENSCJAG00000011956.2	ADGRG5_protein_coding	chr20:11580018-11613342	+	1795	1.53251	248.684	1.53251	248.684	0	0	-	561	595	743	664	908	294	311	231	260	194	9.09446	9.10221	9.12806	9.24219	9.43873	8.35805	8.37767	8.18926	8.28616	8.10303	9.51873	9.4598	9.95466	11.0893	13.6556	4.27969	4.30787	3.37323	3.85579	2.98704
ENSCJAG00000000380.2	CYP4F12_protein_coding	chr22:14596549-14869564	+	7780	1.52985	16.9805	1.52985	16.9805	0	0	-	3	10	19	15	30	7	2	8	8	3	3.21634	3.32037	3.3981	3.39627	3.54377	3.26243	3.19041	3.27934	3.27969	3.21122	0.0117442	0.0366817	0.0587322	0.0577977	0.104095	0.0235098	0.00639171	0.0269531	0.0273725	0.0106573
ENSCJAG00000005399.2	ABI2_protein_coding	chr6:119087859-119204183	+	7050	1.52739	606.421	1.52739	606.421	0	0	-	3034	2959	3614	2764	3559	1281	1375	1161	1197	929	11.4977	11.4193	11.4243	11.3878	11.5347	10.4623	10.4983	10.4004	10.4315	10.2542	13.1071	11.978	12.3282	11.753	13.6278	4.74777	4.84932	4.3166	4.5197	3.64192
ENSCJAG00000033953.1	CGREF1_protein_coding	chr14:81330324-81348836	+	2029	1.52598	174.082	1.52598	174.082	-1.34868	12.0966	chr14:81343296-81343744	167	150	165	146	176	63	51	48	78	60	7.0974	6.98103	6.91065	6.98842	7.04488	6.35964	6.24143	6.24403	6.4936	6.38415	2.50677	2.10979	1.95571	2.1571	2.34163	0.811312	0.624964	0.620094	1.02333	0.817285
ENSCJAG00000014791.2	HNRNPA1_protein_coding	chr5:123996715-123997830	+	945	1.52454	179.461	1.52454	179.461	0	0	-	152	181	203	160	251	69	92	60	72	60	7.14899	7.2422	7.18247	7.17735	7.44102	6.52506	6.6685	6.4693	6.56727	6.50247	4.89883	5.46608	5.16614	5.0756	7.17018	1.90786	2.4206	1.66425	2.02817	1.75478
ENSCJAG00000001812.2	FGFRL1_protein_coding	chr3:189889790-189905818	-	3425	1.52221	131.607	1.52221	131.607	0	0	-	150	200	231	201	206	100	97	74	56	44	7.16962	7.35026	7.31161	7.38345	7.31663	6.76741	6.72868	6.60848	6.46288	6.37806	1.33386	1.66647	1.62201	1.75928	1.62366	0.762903	0.704171	0.56633	0.435243	0.355056
ENSCJAG00000000906.2	FAM9B_protein_coding	chrX:6918225-6925966	-	898	1.52143	16.2714	1.52143	16.2714	0	0	-	4	19	20	12	11	1	3	3	8	9	3.06492	3.26265	3.23326	3.18138	3.15162	3.01158	3.03808	3.04104	3.10951	3.12963	0.135664	0.603819	0.535619	0.400594	0.330677	0.0290973	0.0830638	0.0875676	0.237147	0.276994
ENSCJAG00000006372.1	SVIP_protein_coding	chr11:86189482-86197434	-	1392	1.52029	24.6747	1.52029	24.6747	0	0	-	50	24	14	29	39	6	9	12	8	24	4.71838	4.42863	4.26142	4.49911	4.56558	4.16292	4.20141	4.25169	4.19608	4.41725	1.09398	0.492041	0.241875	0.624537	0.756334	0.112627	0.160757	0.225965	0.152987	0.476515
ENSCJAG00000004506.3	USP3_protein_coding	chr10:5826668-5913364	+	2086	1.51981	199.029	1.51981	199.029	0	0	-	4559	3677	4689	3686	5651	1472	1542	1350	2086	1842	12.0583	11.7819	11.8313	11.8231	12.154	10.755	10.768	10.7047	11.1164	11.0543	66.5634	50.3047	54.059	52.9713	73.1306	18.4384	18.3796	16.9636	26.6198	24.405
ENSCJAG00000006422.2	SH2D5_protein_coding	chr7:54748737-54758749	-	1679	1.51849	73.0218	1.51849	73.0218	0	0	-	126	185	312	231	155	81	118	84	48	46	7.04046	7.28751	7.55104	7.49349	7.10037	6.63607	6.84769	6.67608	6.38191	6.39135	2.2856	3.14449	4.46895	4.1244	2.49212	1.26056	1.74742	1.31138	0.761018	0.757201
ENSCJAG00000007113.2	SEZ6L2_protein_coding	chr12:27963128-27991541	+	3034	1.51812	27.0554	1.51812	27.0554	0	0	-	24	18	12	10	26	8	6	9	4	7	3.7775	3.69156	3.58231	3.5899	3.76614	3.53964	3.5097	3.55673	3.48673	3.53593	0.240922	0.169311	0.0951191	0.0988061	0.231337	0.0688976	0.0491703	0.0777545	0.0350953	0.0637656
ENSCJAG00000037965.1	Metazoa_SRP_misc_RNA	chr2:62746164-62746458	+	294	1.51713	107.277	1.51713	107.277	0	0	-	86	78	84	87	98	39	30	42	20	32	6.10437	6.01832	5.9522	6.10352	6.10936	5.62552	5.52129	5.66746	5.42487	5.588	8.90905	7.57141	6.87122	8.87097	8.99843	3.46615	2.53712	3.74456	1.81087	3.0082
ENSCJAG00000000648.1	SMIM8_protein_coding	chr4:86362858-86375074	+	668	1.51532	169.06	1.51532	169.06	0	0	-	237	157	240	186	251	81	73	97	87	64	7.59305	7.23187	7.40729	7.38882	7.53953	6.7061	6.62931	6.83316	6.76872	6.62863	10.8057	6.70737	8.64046	8.3471	10.1434	3.16839	2.71715	3.80622	3.46694	2.64794
ENSCJAG00000021638.2	CREBL2_protein_coding	chr9:8923665-8949071	-	3776	1.51488	413.764	1.51488	413.764	0	0	-	4048	3702	4644	3730	4740	1775	1434	1333	1781	1499	11.911	11.7655	11.7981	11.8121	11.9464	10.9024	10.6732	10.6649	10.9385	10.8321	32.6504	27.9791	29.5775	29.6126	33.8871	12.2828	9.44244	9.2533	12.5556	10.9717
ENSCJAG00000019322.1	PSMA6B_protein_coding	chr9:69755117-69756088	+	873	1.51416	159.607	1.51416	159.607	0	0	-	111	97	112	108	111	40	35	46	45	37	6.47126	6.35313	6.32255	6.44487	6.39216	5.83499	5.77223	5.90599	5.89791	5.84268	3.87248	3.17093	3.08536	3.70859	3.43239	1.19722	0.996829	1.38115	1.37215	1.17136
ENSCJAG00000010320.2	OSM_protein_coding	chr1:193125537-193128500	-	823	1.51319	105.567	1.51319	105.567	0	0	-	501	657	842	827	496	375	242	280	175	183	8.96156	9.16955	9.22086	9.4294	8.83821	8.53491	8.14515	8.31474	7.9491	8.02806	18.5404	22.7822	24.6045	30.1235	16.2693	11.9059	7.31109	8.91778	5.66034	6.14548
ENSCJAG00000001241.2	KHK_protein_coding	chr14:81348294-81363449	-	1703	1.50733	120.204	1.50733	120.204	0	0	-	500	360	453	396	555	167	133	123	240	190	8.74848	8.40362	8.43481	8.5222	8.73066	7.66985	7.48547	7.47673	7.97611	7.83893	8.94202	6.03277	6.39713	6.97075	8.79765	2.56231	1.9418	1.89317	3.75146	3.0835
ENSCJAG00000012370.2	AGBL3_protein_coding	chr8:111048943-111189324	-	3880	1.50535	19.5839	1.50535	19.5839	0	0	-	20	10	11	13	28	3	4	13	3	8	3.60295	3.45887	3.44494	3.50734	3.66173	3.34466	3.35704	3.48335	3.34647	3.42495	0.156992	0.0735525	0.0681809	0.100441	0.194811	0.0202032	0.0256327	0.0878234	0.0205823	0.0569853
ENSCJAG00000023606.1	snoU13_snoRNA	chrX:139888026-139888130	+	104	1.50454	52.3748	1.50454	52.3748	0	0	-	23	39	59	44	45	12	25	16	17	9	4.75488	4.91668	5.0086	4.98057	4.94486	4.5698	4.71701	4.62758	4.64085	4.54286	6.73558	10.7019	13.6433	12.6829	11.6807	3.01493	5.97687	4.0326	4.35131	2.39174
ENSCJAG00000001399.2	C10orf55_protein_coding	chr12:50214945-50221851	+	2320	1.50436	15.9029	1.50436	15.9029	0	0	-	9	11	8	7	10	4	2	5	0	6	2.68435	2.70521	2.64398	2.65366	2.68232	2.59764	2.5692	2.61319	2.54209	2.63193	0.11815	0.135311	0.0829285	0.0904501	0.116359	0.0450507	0.0214343	0.0564912	0	0.0714772
ENSCJAG00000005189.2	LONRF3_protein_coding	chrX:107028475-107073817	+	3944	1.5042	226.111	1.5042	226.111	0	0	-	371	345	527	350	545	140	191	139	183	150	8.44009	8.33098	8.53576	8.3766	8.6782	7.50965	7.71125	7.52708	7.72986	7.62704	2.86495	2.49638	3.21348	2.6603	3.73033	0.927515	1.2041	0.923797	1.23515	1.05114
ENSCJAG00000017821.2	FNBP1L_protein_coding	chr7:129920061-130022499	+	4251	1.50015	126.972	1.50015	126.972	0	0	-	154	150	231	203	176	96	85	66	60	41	7.13381	7.07748	7.25613	7.33539	7.14155	6.68868	6.59722	6.49309	6.44508	6.29456	1.10334	1.007	1.30684	1.43154	1.11766	0.590078	0.497158	0.40696	0.37572	0.266561
ENSCJAG00000034933.1	SNORD112_snoRNA	chr8:96976121-96976193	-	72	1.49581	13.6599	1.49581	13.6599	0	0	-	7	4	5	7	11	1	3	4	3	2	2.27352	2.2245	2.22615	2.2722	2.31337	2.17545	2.20185	2.21849	2.20471	2.19242	2.96105	1.58547	1.67009	2.9145	4.12428	0.362909	1.03599	1.45622	1.10916	0.767718
ENSCJAG00000006098.1	SBK1_protein_coding	chr12:27204858-27208344	+	1281	1.49548	40.2272	1.49548	40.2272	0	0	-	27	19	30	15	25	8	12	7	8	9	4.12136	4.01568	4.08272	3.97287	4.06579	3.85427	3.8998	3.84441	3.85811	3.87884	0.641941	0.423286	0.563215	0.351028	0.52684	0.163181	0.232916	0.143234	0.166244	0.194177
ENSCJAG00000014528.2	ABCB1_protein_coding	chr8:60059733-60303311	+	4864	1.49375	136.365	1.49375	136.365	0	0	-	9339	8064	11038	7963	12515	2405	3813	3200	5091	3976	13.1256	12.9187	13.0427	12.9447	13.3046	11.6081	12.0049	11.8996	12.3505	12.1668	58.4773	47.3136	54.5756	49.0775	69.4585	12.9197	19.4913	17.2447	27.8621	22.5921
ENSCJAG00000002638.2	LAMP2_protein_coding	chrX:108443933-108488924	-	4591	1.49225	401.274	1.49225	401.274	0	0	-	6607	5673	7128	5875	7384	2204	2599	2258	2919	2472	12.6092	12.3966	12.431	12.4721	12.5956	11.3305	11.4547	11.3825	11.6296	11.5274	43.8306	35.2643	37.339	38.3619	43.4183	12.5439	14.0756	12.8919	16.9251	14.8815
ENSCJAG00000074761.1	VMA21_protein_coding	chr10:76218171-76218477	-	306	1.49006	98.4139	1.49006	98.4139	0	0	-	216	170	252	163	151	41	67	79	90	84	7.42781	7.20214	7.35644	7.19855	7.06143	6.28112	6.49651	6.62281	6.70145	6.69623	21.4987	15.8547	19.8053	15.9685	13.3212	3.501	5.44403	6.76713	7.82934	7.58686
ENSCJAG00000010192.2	ASB16_protein_coding	chr5:76538774-76554376	+	1967	1.48956	49.4605	1.48956	49.4605	-1.35456	0	chr5:76551936-76552424	77	80	95	68	66	43	11	20	27	45	5.92018	5.91348	5.90171	5.84375	5.7703	5.54658	5.17259	5.30755	5.39325	5.6052	1.19225	1.16069	1.16151	1.03634	0.90579	0.571207	0.139045	0.266517	0.365396	0.632284
ENSCJAG00000008537.3	MTURN_protein_coding	chr8:25591833-25626396	-	1298	1.48817	201.768	1.48817	201.768	0	0	-	4154	5315	7176	5212	6897	2378	2427	2000	2703	1444	12.068	12.2704	12.3804	12.2892	12.467	11.3317	11.3203	11.198	11.4882	10.9563	97.4703	116.858	132.957	120.373	143.441	47.8704	46.4903	40.3881	55.4339	30.7466
ENSCJAG00000018796.4	TEAD4_protein_coding	chr9:14580079-14671627	+	1875	1.48568	18.9146	1.48568	18.9146	0	0	-	22	39	49	32	30	16	18	28	1	3	4.50709	4.68108	4.69568	4.62144	4.56316	4.38705	4.40437	4.53277	4.17824	4.21463	0.357357	0.593598	0.628488	0.51162	0.431925	0.222971	0.238692	0.391431	0.0141972	0.0442206
ENSCJAG00000000715.2	protein_coding	chr9:18182942-18213325	-	744	1.48462	37.8975	1.48462	37.8975	0	0	-	20	26	37	32	18	17	11	6	9	8	4.20588	4.26274	4.31121	4.3376	4.15306	4.12887	4.05258	3.99569	4.03618	4.02993	0.818724	0.997309	1.196	1.28937	0.653112	0.597043	0.367609	0.211386	0.322013	0.297181
ENSCJAG00000004772.2	MAST1_protein_coding	chr22:12034367-12081348	+	5017	1.48365	39.26	1.48365	39.26	0	0	-	34	24	23	23	38	16	9	15	9	6	4.45571	4.33302	4.27284	4.33151	4.45234	4.20925	4.1198	4.20326	4.12803	4.09347	0.206403	0.13652	0.110252	0.13743	0.204469	0.0833308	0.0446031	0.0783693	0.0477532	0.033053
ENSCJAG00000026689.1	5S_rRNA_rRNA	chrX:100173973-100174089	-	116	1.48288	8.42749	1.48288	8.42749	0	0	-	3	2	6	5	13	0	5	3	0	3	1.94624	1.92837	1.97315	1.97662	2.0718	1.89604	1.96256	1.93922	1.89617	1.94198	0.787669	0.492041	1.24393	1.29214	3.02534	0	1.07171	0.677894	0	0.714772
ENSCJAG00000015286.2	GVQW3_protein_coding	chr11:62348709-62361205	-	498	1.48172	38.6062	1.48172	38.6062	0	0	-	61	53	70	39	129	27	34	9	33	31	5.67677	5.58166	5.62308	5.46131	6.0462	5.26603	5.33039	5.03812	5.34378	5.34316	3.73062	3.03722	3.38042	2.34766	6.99276	1.41665	1.69753	0.473709	1.76396	1.72043
ENSCJAG00000016338.4	CETN2_protein_coding	chrX:139565001-139567867	-	558	1.48051	398.585	1.48051	398.585	0	0	-	2639	3090	4178	3016	2689	1167	1262	1335	1048	1157	11.3492	11.4596	11.5705	11.4734	11.2416	10.3708	10.4133	10.5256	10.3041	10.4504	144.041	158.035	180.068	162.03	130.09	54.647	56.2331	62.7113	49.9955	57.3064
ENSCJAG00000001826.2	OSCP1_protein_coding	chr7:70779266-70813846	-	1515	1.47991	87.6956	1.47991	87.6956	0	0	-	143	107	115	112	145	39	35	40	57	68	6.77535	6.54295	6.46542	6.59739	6.69858	5.94402	5.88986	5.96741	6.12747	6.24929	2.87477	2.01558	1.82552	2.21618	2.58371	0.672638	0.57441	0.692064	1.00154	1.24051
ENSCJAG00000016057.2	LITAF_protein_coding	chr12:15570756-15610341	+	1682	1.47954	462.36	1.47954	462.36	0	0	-	11449	13831	13902	13513	14098	6286	5495	4692	4721	4641	13.4734	13.6189	13.4192	13.634	13.5616	12.6784	12.5171	12.4275	12.4363	12.4768	207.311	234.67	198.771	240.838	226.266	97.6513	81.2285	73.1191	74.7158	76.2588
ENSCJAG00000010969.2	LRRC1_protein_coding	chr4:55011767-55147182	+	4284	1.47865	112.006	1.47865	112.006	0	0	-	64	89	93	74	99	39	31	39	23	29	5.90865	6.06551	5.97968	5.98061	6.08587	5.59891	5.50613	5.61125	5.43724	5.52754	0.455	0.592884	0.522078	0.517823	0.623841	0.237873	0.17992	0.238624	0.142917	0.187091
ENSCJAG00000010837.2	EFHC2_protein_coding	chrX:43107752-43272283	-	3329	1.4785	15.4796	1.4785	15.4796	0	0	-	11	14	9	9	6	3	5	0	4	7	2.83719	2.86882	2.78024	2.80721	2.75345	2.70821	2.73308	2.6662	2.72383	2.77031	0.100637	0.120017	0.0650176	0.0810453	0.0486548	0.0235471	0.0373442	0	0.0319853	0.058115
ENSCJAG00000001459.2	VSIG4_protein_coding	chrX:57783892-57807112	-	2221	1.47805	29.3818	1.47805	29.3818	0	0	-	13	15	26	12	26	7	7	6	11	4	3.64368	3.66088	3.73944	3.62767	3.76991	3.53793	3.53487	3.52749	3.59346	3.50395	0.178269	0.19274	0.281531	0.161969	0.316019	0.0823529	0.078364	0.0708111	0.13184	0.0497755
ENSCJAG00000018114.2	PKP2_protein_coding	chr9:34450185-34578877	+	2989	1.47536	27.7727	1.47536	27.7727	0	0	-	17	15	22	11	18	8	9	9	3	3	3.58215	3.5466	3.58594	3.4996	3.56858	3.43706	3.4461	3.45351	3.37215	3.37521	0.173222	0.143217	0.17701	0.110323	0.162568	0.0699349	0.0748658	0.0789251	0.0267177	0.0277396
ENSCJAG00000029106.1	U4_snRNA	chr18:6152334-6152474	-	140	1.47255	24.9587	1.47255	24.9587	0	0	-	10	18	19	9	20	5	5	3	8	8	3.36967	3.46573	3.43745	3.35346	3.47317	3.28032	3.27803	3.25464	3.32331	3.32987	2.17547	3.66922	3.26383	1.92714	3.85647	0.933193	0.887992	0.561684	1.52113	1.57931
ENSCJAG00000003235.2	L3MBTL3_protein_coding	chr4:130305417-130429311	+	4293	1.47152	243.409	1.47152	243.409	0	0	-	1730	1787	2415	1740	2255	763	664	635	1020	729	10.7205	10.7019	10.81	10.713	10.8646	9.75385	9.60094	9.61811	10.0543	9.79831	12.2734	11.8794	13.5288	12.1503	14.1799	4.64401	3.84569	3.87714	6.32475	4.69322
ENSCJAG00000004839.2	SYCE1_protein_coding	chr12:121709489-121720857	-	1172	1.46644	96.8871	1.46644	96.8871	0	0	-	122	88	87	93	85	41	41	45	33	27	6.43054	6.1907	6.07276	6.24672	6.12791	5.74385	5.73078	5.7954	5.67533	5.62802	3.17039	2.14281	1.78523	2.37878	1.95785	0.914084	0.869807	1.00643	0.749533	0.636708
ENSCJAG00000014500.3	RENBP_protein_coding	chrX:140473122-140484508	-	1498	1.46573	294.226	1.46573	294.226	1.36963	420.995	chrX:140484400-140484512	298	317	339	282	291	137	101	129	119	108	8.05039	8.0602	7.95169	7.99196	7.92533	7.29939	7.0776	7.27992	7.2274	7.20323	6.05878	6.03916	5.44239	5.64334	5.24408	2.38967	1.6764	2.25723	2.11465	1.99258
ENSCJAG00000031827.1	protein_coding	chr4:42311604-42320453	+	747	1.46497	20.1792	1.46497	20.1792	0	0	-	12	7	13	10	17	4	7	6	5	1	3.07672	2.99965	3.05176	3.04697	3.11762	2.94694	2.98373	2.9762	2.96282	2.90736	0.489262	0.267428	0.418528	0.401309	0.614351	0.139917	0.232994	0.210537	0.178178	0.0369985
ENSCJAG00000016342.2	FGF11_protein_coding	chr5:74428004-74433764	-	2294	1.46485	15.4872	1.46485	15.4872	0	0	-	71	33	46	53	58	8	5	3	39	45	5.45332	5.07856	5.13175	5.29574	5.28678	4.72022	4.67043	4.64396	5.10406	5.1864	0.942639	0.410535	0.482243	0.692599	0.682532	0.0911226	0.054193	0.0342789	0.452559	0.542155
ENSCJAG00000023906.1	U1_snRNA	chr19:25487905-25488069	+	164	1.46408	17.2611	1.46408	17.2611	0	0	-	18	41	7	20	9	11	4	5	10	8	3.77918	4.02197	3.59126	3.80212	3.6327	3.65143	3.5522	3.57152	3.64302	3.62243	3.34279	7.13459	1.02649	3.65582	1.48145	1.75258	0.606433	0.799143	1.62316	1.34819
ENSCJAG00000021030.2	GALNT1_protein_coding	chr13:73279376-73346075	+	3891	1.46317	467.981	1.46317	467.981	0	0	-	5629	5828	7024	5946	6430	2702	2732	2657	2061	1901	12.422	12.4053	12.3964	12.4656	12.4314	11.4996	11.4793	11.5138	11.2768	11.2572	44.0606	42.7452	43.4135	45.8103	44.6106	18.1449	17.4577	17.899	14.1001	13.5028
ENSCJAG00000013530.2	SPINT2_protein_coding	chr22:31532761-31574657	+	1943	1.46166	22.0513	1.46166	22.0513	0	0	-	8	13	22	12	10	6	4	4	8	3	3.1313	3.19345	3.25805	3.18625	3.14365	3.08491	3.05633	3.06006	3.11444	3.04908	0.1254	0.190941	0.272303	0.185143	0.138936	0.0806878	0.0511863	0.0539617	0.109603	0.042673
ENSCJAG00000016465.2	NOL3_protein_coding	chr20:20873980-20877556	+	1400	1.46072	53.4916	1.46072	53.4916	-2.92719	735.863	chr20:20877412-20877556	142	69	70	116	96	33	31	30	50	51	6.56654	6.07903	5.98341	6.41813	6.22772	5.68458	5.65116	5.66283	5.86728	5.90438	3.08916	1.40653	1.20246	2.48387	1.85111	0.615908	0.550555	0.561684	0.950706	1.00681
ENSCJAG00000011298.2	HLF_protein_coding	chr5:102002983-102063005	-	5635	1.45988	41.0753	1.45988	41.0753	-1.1051	0	chr5:102012816-102013040	28	26	22	21	25	13	12	7	7	9	4.2226	4.18619	4.09445	4.13859	4.15558	4.00584	3.98884	3.93343	3.93374	3.96795	0.151337	0.131677	0.0938925	0.111718	0.119766	0.0602808	0.0529486	0.0325614	0.033068	0.0441421
ENSCJAG00000005190.2	CAV2_protein_coding	chr8:85374037-85380681	+	512	1.45966	309.881	1.45966	309.881	0	0	-	212	241	263	216	238	87	90	97	87	95	7.58388	7.64688	7.56076	7.58838	7.57782	6.82943	6.82999	6.91473	6.85041	6.94148	12.6109	13.4331	12.3534	12.6469	12.5486	4.43996	4.37058	4.96593	4.52328	5.12812
ENSCJAG00000014642.2	RAB30_protein_coding	chr11:54939777-55035470	+	3780	1.45878	59.9076	1.45878	59.9076	-1.32708	2.77736	chr11:55027272-55027456	30	41	34	34	40	12	15	15	12	16	4.69997	4.79619	4.66125	4.73929	4.75905	4.43527	4.46714	4.47945	4.44106	4.50519	0.241718	0.309543	0.216316	0.269641	0.285665	0.0829505	0.0986657	0.104016	0.0845072	0.116986
ENSCJAG00000006782.2	protein_coding	chr7:53416644-53417034	+	357	1.45875	11.8604	1.45875	11.8604	0	0	-	8	3	8	16	8	3	2	2	9	1	2.60737	2.52791	2.58159	2.71329	2.59378	2.52167	2.50684	2.50886	2.60392	2.49564	0.682499	0.239818	0.538919	1.34354	0.604937	0.219575	0.139293	0.146845	0.671086	0.077417
ENSCJAG00000023378.1	COA4_protein_coding	chr7:70084304-70084568	-	264	1.45718	23.0384	1.45718	23.0384	0	0	-	12	15	17	22	10	10	5	5	8	2	3.42023	3.45112	3.43871	3.54376	3.37499	3.36715	3.30023	3.30481	3.34556	3.26486	1.38439	1.6215	1.54863	2.49815	1.02255	0.98975	0.470905	0.496438	0.806659	0.209378
ENSCJAG00000004500.2	GALNT10_protein_coding	chr2:52243137-52379245	+	3446	1.45706	150.883	1.45706	150.883	0	0	-	641	730	924	758	1034	385	437	307	279	196	9.31541	9.39133	9.43069	9.46383	9.65977	8.6845	8.76627	8.52011	8.44415	8.21398	5.6653	6.04556	6.4485	6.59406	8.10016	2.91928	3.15307	2.33519	2.15523	1.57197
ENSCJAG00000003096.2	NCR3_protein_coding	chr4:32124898-32129397	-	429	1.4557	138.5	1.4557	138.5	0	0	-	1770	2033	2350	1992	2339	861	563	616	984	1038	10.7686	10.858	10.8068	10.8756	10.9267	9.89189	9.48751	9.6205	10.0477	10.1545	125.66	135.241	131.738	139.197	147.184	52.4415	32.6301	37.6376	61.0579	66.872
ENSCJAG00000000489.2	CARD8_protein_coding	chr22:39999151-40189654	+	1323	1.45341	146.119	1.45341	146.119	0	0	-	1342	1414	2043	1395	1630	480	521	469	785	765	10.3551	10.3567	10.5318	10.3808	10.4261	9.21995	9.26249	9.22729	9.69049	9.72209	30.8939	30.5013	37.1373	31.6092	33.2595	9.48006	9.7914	9.29205	15.7948	15.9811
ENSCJAG00000006572.2	NUPR1_protein_coding	chr12:27583051-27584911	-	907	1.45161	13.3846	1.45161	13.3846	0	0	-	10	12	16	5	3	7	4	2	4	1	2.699	2.7188	2.73485	2.62397	2.58731	2.63762	2.59635	2.57174	2.6001	2.55855	0.335794	0.377575	0.424243	0.165258	0.0892899	0.20166	0.109653	0.0577991	0.117397	0.0304717
ENSCJAG00000004880.2	TMEM255A_protein_coding	chrX:108320354-108364200	-	3221	1.45071	173.854	1.45071	173.854	0	0	-	148	147	186	141	139	66	58	43	63	68	6.97706	6.93588	6.96603	6.93269	6.84525	6.35613	6.275	6.16906	6.35033	6.42287	1.39943	1.30243	1.38875	1.31228	1.16496	0.535406	0.447718	0.349926	0.52066	0.583475
ENSCJAG00000021316.2	TMX4_protein_coding	chr5:13584290-13625006	-	2359	1.44984	213.777	1.44984	213.777	0	0	-	2450	2044	2710	1995	3314	781	1159	1050	1058	859	11.1813	10.9442	11.0325	10.9576	11.3665	9.89804	10.2283	10.1958	10.2058	10.0689	31.6314	24.7276	27.6276	25.3521	37.9239	8.65073	12.2158	11.667	11.9388	10.064
ENSCJAG00000004955.2	AKAP14_protein_coding	chrX:108028926-108054363	+	961	1.44953	36.7476	1.44953	36.7476	0	0	-	25	40	30	38	16	12	12	8	12	15	4.42613	4.57052	4.40821	4.56485	4.28365	4.2212	4.21603	4.17169	4.22686	4.27747	0.792313	1.18786	0.750758	1.18538	0.449454	0.326278	0.310474	0.218205	0.332401	0.431392
ENSCJAG00000003337.3	HDAC10_protein_coding	chr1:209784647-209790295	-	2197	1.44849	279.415	1.44849	279.415	0	0	-	6715	7698	9539	7633	7929	3717	2593	2504	3472	3169	12.7058	12.7956	12.8157	12.8261	12.7497	11.9234	11.5514	11.5783	11.8909	11.8604	93.0886	99.9947	104.418	104.151	97.4264	44.2071	29.3454	29.8747	42.0682	39.8654
ENSCJAG00000021492.2	FAM83H_protein_coding	chr16:50936492-50941450	+	3541	1.4455	100.822	1.4455	100.822	0	0	-	108	116	158	111	179	69	60	63	33	39	6.6441	6.65814	6.73654	6.6536	6.91202	6.2679	6.18055	6.2373	5.95518	6.04505	0.92892	0.934892	1.07308	0.939715	1.36463	0.509158	0.421301	0.466351	0.24808	0.304399
ENSCJAG00000016668.2	KLK1_protein_coding	chr22:42650774-42666661	-	2440	1.44347	10.2052	1.44347	10.2052	0	0	-	10	2	8	3	5	1	3	3	1	3	2.04377	1.92136	1.99035	1.9386	1.96173	1.90321	1.92956	1.93222	1.90379	1.93498	0.124822	0.0233921	0.0788501	0.0368579	0.0553182	0.0107088	0.0305702	0.0322278	0.0109097	0.033981
ENSCJAG00000006573.2	protein_coding	chr2:204157819-204158006	+	174	1.44216	16.4268	1.44216	16.4268	0	0	-	5	12	9	10	7	4	3	2	4	4	2.57444	2.6682	2.60583	2.64661	2.5927	2.54761	2.53262	2.52121	2.54958	2.55309	0.875188	1.96816	1.24393	1.72286	1.08602	0.600676	0.428686	0.301286	0.611949	0.635353
ENSCJAG00000006061.2	OLFM2_protein_coding	chr22:9241720-9322423	-	1948	1.437	12.0093	1.437	12.0093	0	0	-	8	69	66	54	16	43	21	13	1	7	4.46987	5.13372	5.0146	5.02743	4.56887	4.85201	4.61021	4.52086	4.33123	4.43973	0.125078	1.01086	0.814811	0.831006	0.221727	0.576779	0.268039	0.174925	0.0136652	0.0993147
ENSCJAG00000073487.1	TEX14_protein_coding	chr5:99118128-99236195	+	4441	1.43621	186.945	1.43621	186.945	-1.31152	20.5625	chr5:99118128-99118208	222	249	341	292	264	146	110	84	110	92	7.72922	7.78185	7.88221	7.94691	7.76998	7.2702	7.05816	6.93237	7.10199	7.02675	1.52248	1.6001	1.84661	1.97107	1.60476	0.859017	0.615855	0.495789	0.65935	0.572547
ENSCJAG00000033111.1	U6_snRNA	chr22:37102434-37102538	+	104	1.43522	24.1653	1.43522	24.1653	0	0	-	17	37	26	20	8	8	9	12	5	9	3.92136	4.13533	3.966	3.95727	3.77576	3.76861	3.77806	3.82598	3.72974	3.79423	4.97847	10.1531	6.01232	5.76495	2.07656	2.00995	2.15167	3.02445	1.2798	2.39174
ENSCJAG00000081806.1	CETN1_protein_coding	chr8:73626518-73627075	+	557	1.43449	83.9619	1.43449	83.9619	0	0	-	65	72	66	65	50	28	28	25	18	28	5.66421	5.69197	5.55043	5.65743	5.47869	5.2408	5.23077	5.21685	5.13292	5.27109	3.55417	3.68898	2.84964	3.4983	2.42328	1.31351	1.24988	1.17648	0.860244	1.38934
ENSCJAG00000007798.2	MYB_protein_coding	chr4:135680313-135718112	+	3961	1.43057	211.223	1.43057	211.223	0	0	-	3843	2842	3697	2597	4020	1562	1571	1409	1048	1201	11.7824	11.4168	11.4864	11.3632	11.6996	10.6935	10.6684	10.6261	10.3562	10.5357	29.5492	20.4762	22.4464	19.6547	27.3974	10.304	9.86139	9.32405	7.04305	8.37997
ENSCJAG00000007231.1	FAM49A_protein_coding	chr14:91916515-91987183	+	1513	1.42977	295.06	1.42977	295.06	0	0	-	1959	2129	2867	2245	2904	1083	1118	805	1055	753	10.9412	10.9742	11.079	11.0668	11.218	10.1828	10.1823	9.94046	10.1907	9.93709	39.4345	40.1574	45.5712	44.4812	51.8138	18.7033	18.3726	13.9462	18.5617	13.755
ENSCJAG00000006932.2	USP33_protein_coding	chr7:113480555-113702403	-	4365	1.42584	737.328	1.42584	737.328	0	0	-	1653	1524	1888	1541	1853	655	736	665	714	611	10.6145	10.4811	10.5003	10.53	10.6046	9.54911	9.62469	9.591	9.658	9.57156	11.5337	9.96391	10.4021	10.5832	11.4599	3.92091	4.19238	3.99334	4.3543	3.86867
ENSCJAG00000004656.2	RXRG_protein_coding	chr18:40477743-40522165	+	2148	1.42532	96.4138	1.42532	96.4138	0	0	-	127	122	108	76	120	43	39	38	44	57	6.6001	6.53911	6.33829	6.26746	6.48043	5.90071	5.84873	5.86428	5.92515	6.07177	1.80074	1.62089	1.20918	1.06067	1.50812	0.523075	0.451437	0.463712	0.545284	0.733407
ENSCJAG00000004811.2	SNRPB2_protein_coding	chr5:22381307-22392531	+	1443	1.42528	519.956	1.42528	519.956	0	0	-	27768	29579	33493	26018	26635	11060	11641	12430	10150	11979	14.7123	14.7255	14.6505	14.6297	14.538	13.5943	13.6124	13.7375	13.5454	13.7627	586.082	584.987	558.2	540.514	498.281	200.271	200.581	225.789	187.242	229.434
ENSCJAG00000004015.2	LRIT3_protein_coding	chr3:83795432-83831102	-	2473	1.42515	19.1785	1.42515	19.1785	0	0	-	4	18	31	20	16	5	10	6	11	3	3.4585	3.64635	3.73318	3.67887	3.60755	3.4598	3.52051	3.47582	3.54173	3.43738	0.0492625	0.20772	0.301467	0.24244	0.174656	0.0528294	0.100541	0.0635954	0.118406	0.0335275
ENSCJAG00000003267.2	ZNF691_protein_coding	chr7:77537261-77543192	+	1854	1.42432	84.6895	1.42432	84.6895	0	0	-	250	197	232	233	216	146	76	54	79	99	7.6931	7.46002	7.43609	7.62425	7.47509	7.13747	6.70493	6.56085	6.76581	6.94023	4.10687	3.03239	3.0094	3.76743	3.14508	2.05766	1.01923	0.763454	1.13428	1.47581
ENSCJAG00000013701.2	ITGB1_protein_coding	chr7:29752425-29802302	-	4074	1.41927	940.369	1.41927	940.369	-1.6007	239.744	chr7:29802192-29802302	13503	13206	17700	13527	14797	5731	6729	6002	5647	5055	13.6869	13.6102	13.7128	13.6748	13.6526	12.6373	12.7608	12.712	12.6564	12.6077	100.946	92.508	104.485	99.5359	98.0485	36.7569	41.0673	38.6166	36.8978	34.2929
ENSCJAG00000037885.1	Metazoa_SRP_misc_RNA	chr22:13667722-13668018	+	296	1.41899	35.8985	1.41899	35.8985	0	0	-	53	204	164	137	57	45	71	59	43	30	6.12108	6.96681	6.66114	6.6966	6.09436	5.9544	6.15912	6.09661	5.95017	5.83178	5.45337	19.6683	13.3246	13.8748	5.19842	3.97238	5.96394	5.22467	3.86706	2.80113
ENSCJAG00000018470.2	PLA2G16_protein_coding	chr11:119032212-119087816	-	1380	1.4187	156.692	1.4187	156.692	0	0	-	501	447	439	355	377	203	163	206	129	156	8.73221	8.58046	8.38962	8.40699	8.36256	7.80103	7.61336	7.83686	7.49675	7.6747	11.057	9.24395	7.65046	7.71167	7.3748	3.84367	2.93681	3.91279	2.48837	3.12428
ENSCJAG00000014911.2	EPHB3_protein_coding	chr15:6145690-6165882	+	3266	1.41631	11.53	1.41631	11.53	0	0	-	2	10	8	5	10	2	6	1	2	3	2.22219	2.33664	2.28948	2.26888	2.32736	2.21611	2.26733	2.20269	2.21717	2.23405	0.0186507	0.0873802	0.0589082	0.0458937	0.0826555	0.0160009	0.0456775	0.00802569	0.0163011	0.0253869
ENSCJAG00000007910.2	PIANP_protein_coding	chr9:18465965-18473233	-	2302	1.41604	12.0625	1.41604	12.0625	0	0	-	3	7	9	14	14	8	5	0	3	3	2.64393	2.70095	2.70695	2.80171	2.78302	2.70096	2.6599	2.59311	2.63662	2.63941	0.0396914	0.0867805	0.0940241	0.182315	0.164176	0.090806	0.0540047	0	0.0346913	0.0360181
ENSCJAG00000021006.2	DPH6_protein_coding	chr10:40708463-40992219	+	3946	1.41539	356.559	1.41539	356.559	0	0	-	508	478	551	488	581	202	250	230	182	188	8.86783	8.76476	8.7167	8.81833	8.87777	7.92362	8.06432	8.04914	7.87136	7.94156	3.92091	3.45701	3.35812	3.70734	3.97473	1.33759	1.57525	1.52781	1.22777	1.31676
ENSCJAG00000034679.1	PRSS44_protein_coding	chr15:22420563-22422774	-	573	1.41459	18.081	1.41459	18.081	0	0	-	5	15	23	6	17	6	8	4	4	4	3.08581	3.22255	3.27315	3.10044	3.23323	3.08503	3.10825	3.05946	3.05965	3.06345	0.265764	0.747078	0.965329	0.313903	0.800908	0.273606	0.347138	0.18298	0.185827	0.192934
ENSCJAG00000003628.2	protein_coding	chrX:124536100-124537486	+	645	1.41271	15.4473	1.41271	15.4473	0	0	-	12	14	13	4	7	5	3	3	2	7	2.87194	2.88982	2.84733	2.75333	2.78813	2.75626	2.72779	2.73065	2.71652	2.79131	0.566633	0.619438	0.484714	0.185909	0.292972	0.202554	0.115645	0.121916	0.0825419	0.299946
ENSCJAG00000010359.2	GFPT2_protein_coding	chr2:59984011-60032565	-	3000	1.408	75.2657	1.408	75.2657	0	0	-	128	124	145	118	155	60	41	28	62	78	6.77048	6.71405	6.68887	6.70564	6.81881	6.20731	6.02191	5.90706	6.24141	6.39811	1.29948	1.17959	1.16238	1.17913	1.39476	0.522588	0.339805	0.244644	0.550142	0.718584
ENSCJAG00000014072.2	ATP13A4_protein_coding	chr15:15037273-15211422	-	4464	1.40768	34.6451	1.40768	34.6451	0	0	-	39	34	49	45	58	13	10	9	34	24	5.04608	4.97449	5.0403	5.10027	5.16511	4.68949	4.64432	4.63992	4.93947	4.84903	0.266085	0.217362	0.263982	0.302195	0.350745	0.0760937	0.0556984	0.0528466	0.202749	0.148591
ENSCJAG00000008829.2	TNR_protein_coding	chr18:31516186-31700244	+	4799	1.40679	26.1953	1.40679	26.1953	0	0	-	17	37	22	21	21	6	13	15	3	11	4.04845	4.26252	4.05166	4.09691	4.06931	3.86794	3.95523	3.99098	3.82677	3.94939	0.107889	0.220029	0.110249	0.13118	0.118129	0.0326686	0.0673534	0.0819293	0.0166408	0.0633499
ENSCJAG00000008626.2	HGD_protein_coding	chr15:76348503-76403671	+	1896	1.40671	50.5498	1.40671	50.5498	-1.42108	0	chr15:76348888-76349088	29	38	63	47	55	30	12	17	20	14	4.96511	5.04464	5.17629	5.14753	5.16905	4.91597	4.70002	4.77644	4.81411	4.75045	0.465844	0.571972	0.799106	0.74312	0.783092	0.41344	0.157366	0.235022	0.280799	0.204077
ENSCJAG00000002436.2	RBMX2_protein_coding	chrX:118307126-118319578	+	1859	1.40654	502.341	1.40654	502.341	0	0	-	2813	3278	3699	2824	2819	1290	1190	1341	1147	1263	11.4229	11.5288	11.4518	11.4134	11.2979	10.4734	10.3689	10.5393	10.3967	10.542	46.0862	50.3221	47.8527	45.5391	40.9359	18.1318	15.916	18.9081	16.4243	18.7771
ENSCJAG00000001703.2	EID1_protein_coding	chr10:26092042-26092808	+	766	1.40481	573.865	1.40481	573.865	0	0	-	21553	21010	25448	19123	23389	8139	8701	8927	9844	9029	14.3456	14.2651	14.2613	14.2058	14.3008	13.1777	13.2105	13.2963	13.3941	13.3681	856.958	782.756	798.963	748.387	824.273	277.634	282.428	305.475	342.095	325.773
ENSCJAG00000011506.5	ZNF195_protein_coding	chr5:25620774-25622666	-	1440	1.40474	105.841	1.40474	105.841	0	0	-	118	90	106	77	111	52	35	37	46	34	6.46695	6.26352	6.24564	6.19371	6.34801	5.90422	5.7315	5.77633	5.86577	5.76897	2.49574	1.78365	1.77029	1.60298	2.08089	0.943562	0.604328	0.6735	0.850353	0.65256
ENSCJAG00000009557.2	C12orf76_protein_coding	chr9:100187548-100205077	-	1689	1.40087	147.08	1.40087	147.08	0	0	-	1239	1107	1428	1171	1338	550	364	405	562	653	10.185	10.0223	10.0814	10.1153	10.1379	9.23763	8.85682	8.99949	9.28787	9.4788	22.342	18.7045	20.333	20.7839	21.3853	8.50869	5.35844	6.28527	8.85749	10.6853
ENSCJAG00000001633.2	GNPTAB_protein_coding	chr9:91906418-91988144	-	5831	1.39996	341.443	1.39996	341.443	0	0	-	3024	3286	4189	3332	4249	1603	1790	1446	1431	1090	11.5632	11.5965	11.6457	11.6496	11.7872	10.7532	10.8273	10.686	10.6792	10.4836	15.795	16.0825	17.277	17.1301	19.6712	7.18324	7.63268	6.50016	6.53282	5.1664
ENSCJAG00000017991.2	REC114_protein_coding	chr10:15785100-15890320	+	934	1.39855	32.6454	1.39855	32.6454	0	0	-	16	48	31	24	31	11	16	14	6	14	4.31237	4.6466	4.41998	4.41231	4.45713	4.21035	4.26711	4.25453	4.14543	4.26633	0.521739	1.46664	0.798209	0.770307	0.89599	0.307734	0.425932	0.392898	0.171005	0.414272
ENSCJAG00000012046.1	CXCR4_protein_coding	chr6:83702587-83706415	+	1704	1.39841	242.792	1.39841	242.792	0	0	-	8203	8722	8274	7227	7041	3315	3802	3405	2405	3257	12.9251	12.9363	12.6767	12.7782	12.6358	11.8244	11.925	11.8803	11.5561	11.898	146.617	146.075	116.774	127.142	111.546	50.8327	55.4765	52.3777	37.5707	52.8266
ENSCJAG00000018216.5	ASPSCR1_protein_coding	chrX:137735570-137737964	+	1410	1.39657	148.211	1.39657	148.211	0	0	-	299	307	347	263	494	130	134	133	168	129	8.13219	8.11149	8.05011	8.01197	8.46733	7.34269	7.34102	7.38014	7.5491	7.40302	6.45851	6.21367	5.91851	5.5916	9.45793	2.40909	2.36294	2.47247	3.17172	2.52857
ENSCJAG00000010323.2	AHCYL2_protein_coding	chr8:116843933-117051377	-	5916	1.39303	241.003	1.39303	241.003	-1.21942	280.447	chr8:117050960-117051376	2774	4120	5210	4176	3308	1703	1717	1447	1680	1422	11.5084	11.8634	11.9048	11.9168	11.5612	10.848	10.8252	10.725	10.8679	10.7673	14.281	19.8746	21.1793	21.1608	15.0947	7.5217	7.21621	6.41119	7.55936	6.64318
ENSCJAG00000018024.2	CEL_protein_coding	chr1:177151489-177161568	+	1972	1.39234	51.2211	1.39234	51.2211	0	0	-	27	49	46	47	29	16	17	16	14	18	4.78807	4.99424	4.8898	4.99209	4.77162	4.60616	4.61157	4.61271	4.58769	4.65206	0.417001	0.709118	0.560987	0.71448	0.39699	0.212003	0.214343	0.212673	0.188984	0.252272
ENSCJAG00000010683.2	CPA5_protein_coding	chr8:115889327-115915344	-	2473	1.39211	11.8259	1.39211	11.8259	0	0	-	15	3	8	8	25	9	1	4	3	7	3.11914	2.93529	2.99111	3.01689	3.21105	3.01052	2.89838	2.94466	2.93014	2.99341	0.184734	0.0346199	0.0777979	0.0969762	0.2729	0.0950929	0.0100541	0.0423969	0.0322925	0.0782309
ENSCJAG00000016150.2	FZD6_protein_coding	chr16:91184463-91213639	-	3793	1.39112	6.56384	1.39112	6.56384	0	0	-	1	3	11	4	6	6	3	1	0	0	1.69133	1.72148	1.80941	1.73883	1.75996	1.75524	1.71433	1.6886	1.67406	1.67426	0.00802967	0.0225719	0.0697448	0.0316138	0.0427028	0.0413331	0.0196655	0.0069106	0	0
ENSCJAG00000015934.2	RELT_protein_coding	chr11:65382479-65565416	-	3496	1.38888	126.08	1.38888	126.08	0	0	-	517	577	774	653	493	178	222	286	222	316	8.96249	9.01791	9.11164	9.1709	8.8046	7.90931	8.05116	8.3051	8.10374	8.4416	4.50401	4.71014	5.32441	5.59939	3.80683	1.33039	1.57888	2.14434	1.69039	2.49816
ENSCJAG00000038112.1	Metazoa_SRP_misc_RNA	chr4:25764439-25764735	-	296	1.38381	28.3008	1.38381	28.3008	0	0	-	22	14	30	24	23	11	4	5	14	12	4.06204	3.9476	4.08127	4.08261	4.04163	3.88584	3.78884	3.80782	3.92936	3.91355	2.26366	1.34979	2.43743	2.43063	2.09761	0.971025	0.335997	0.442769	1.25904	1.12045
ENSCJAG00000001786.3	NOD2_protein_coding	chr20:4516353-4535016	+	2568	1.38337	104.089	1.38337	104.089	0	0	-	380	341	557	393	647	214	241	205	187	105	8.52519	8.38456	8.64959	8.54359	8.90242	7.88785	7.95563	7.87916	7.81113	7.44668	4.50681	3.78956	5.21629	4.58772	6.80139	2.17745	2.3334	2.09246	1.93843	1.13005
ENSCJAG00000036802.1	Metazoa_SRP_misc_RNA	chr1:68740672-68740958	+	286	1.38325	19.0806	1.38325	19.0806	0	0	-	16	63	102	79	30	7	43	36	15	17	4.96332	5.45396	5.61332	5.59734	5.10717	4.78998	5.20484	5.16118	4.91304	4.95483	1.70386	6.28643	8.57701	8.28057	2.83167	0.639531	3.73826	3.2994	1.39614	1.64281
ENSCJAG00000004811.5	SNRPB2_protein_coding	chr1:60567851-60568807	-	956	1.38179	264.622	1.38179	264.622	0	0	-	381	317	450	296	343	146	158	160	127	143	8.38086	8.17472	8.31109	8.14795	8.17973	7.45895	7.49176	7.54723	7.38681	7.51193	12.138	9.46304	11.3203	9.28182	9.68555	3.99048	4.10928	4.38693	3.53631	4.13411
ENSCJAG00000015142.2	PNPLA3_protein_coding	chr1:203945290-203968259	+	2919	1.37936	121.998	1.37936	121.998	0	0	-	368	259	404	261	493	145	175	174	128	113	8.34134	7.99515	8.20807	8.03286	8.49327	7.44509	7.55663	7.5999	7.38321	7.34024	3.83967	2.53218	3.32851	2.68044	4.55933	1.29797	1.49063	1.56248	1.16729	1.06991
ENSCJAG00000026385.1	U6_snRNA	chr21:48750731-48750838	-	107	1.37825	14.2825	1.37825	14.2825	0	0	-	10	11	6	11	10	1	6	3	2	8	2.83134	2.83796	2.75188	2.84341	2.81494	2.68842	2.75407	2.71777	2.70363	2.79227	2.8464	2.93385	1.34856	3.08183	2.52293	0.2442	1.39423	0.734913	0.497566	2.06638
ENSCJAG00000003630.2	ARHGEF6_protein_coding	chrX:124413318-124526598	-	5845	1.37705	289.692	1.37705	289.692	0	0	-	29399	30429	38097	30414	40809	11662	15011	12407	16592	13890	14.8403	14.8231	14.8541	14.8621	15.0559	13.7298	13.9404	13.8186	14.1037	13.988	153.189	148.57	156.75	155.987	188.478	52.1337	63.8546	55.6392	75.5646	65.6783
ENSCJAG00000015112.2	ZFHX3_protein_coding	chr20:25288381-25481606	+	11018	1.37498	66.8974	1.37498	66.8974	0	0	-	46	43	74	43	63	17	22	28	17	26	5.31867	5.26835	5.42769	5.28393	5.40765	4.94088	4.99235	5.07721	4.94872	5.07409	0.127156	0.111377	0.161522	0.116994	0.154357	0.0403158	0.0496463	0.0666122	0.0410724	0.0652191
ENSCJAG00000009245.2	CD164L2_protein_coding	chr7:61512886-61517322	-	1517	1.37466	9.82345	1.37466	9.82345	0	0	-	10	3	5	6	7	0	3	4	5	1	2.22944	2.1221	2.13902	2.17015	2.17436	2.07411	2.11473	2.13135	2.14523	2.09003	0.200768	0.0564371	0.0792659	0.118567	0.124566	0	0.0491703	0.0691151	0.0877382	0.0182188
ENSCJAG00000016518.2	TMEM87B_protein_coding	chr14:16731762-16793309	+	2940	1.37323	280.224	1.37323	280.224	0	0	-	828	936	1331	918	1115	338	471	404	488	405	9.69257	9.76265	9.91773	9.78035	9.86278	8.71704	8.97085	8.89365	9.061	8.95016	8.57755	9.08569	10.8876	9.3604	10.238	3.00399	3.98328	3.60191	4.41852	3.80726
ENSCJAG00000004543.2	ZNF333_protein_coding	chr22:13969806-13992224	+	1995	1.37305	182.347	1.37305	182.347	0	0	-	188	278	305	243	257	126	97	88	98	115	7.55936	7.83588	7.75154	7.75495	7.71053	7.1331	6.94474	6.92532	6.99306	7.13566	2.87009	3.97678	3.67671	3.65143	3.47759	1.65028	1.20891	1.15621	1.30764	1.59316
ENSCJAG00000011712.2	DENND2B_protein_coding	chr11:72131054-72173570	-	4164	1.37223	37.908	1.37223	37.908	0	0	-	32	22	35	24	30	10	7	12	20	10	4.47146	4.34174	4.42099	4.37606	4.41021	4.16316	4.1192	4.19418	4.29331	4.17678	0.234056	0.150779	0.202143	0.172782	0.194491	0.0627508	0.0417979	0.0755386	0.127857	0.0663733
ENSCJAG00000009882.2	CAST_protein_coding	chr2:110961752-111078863	-	5056	1.36975	1107.67	1.36975	1107.67	2.15015	1896.35	chr2:111033040-111033160	12812	13638	17236	13097	15221	5829	6799	6035	5953	5240	13.6341	13.6464	13.6873	13.6434	13.6847	12.6566	12.7738	12.7203	12.7101	12.645	77.1774	76.9791	81.9844	77.654	81.2689	30.1243	33.4353	31.2874	31.3425	28.6437
ENSCJAG00000011642.2	SCARB1_protein_coding	chr9:115748921-115782483	-	1596	1.36948	290.692	1.36948	290.692	1.46068	1424.53	chr9:115748920-115749104	1222	1204	1193	1171	1497	460	630	512	545	480	10.1819	10.1165	9.91536	10.1261	10.2614	9.0943	9.34259	9.21499	9.27297	9.21367	23.3195	21.5289	17.9767	21.995	25.3208	7.53103	9.81464	8.40883	9.09008	8.31214
ENSCJAG00000020962.2	E2F2_protein_coding	chr7:57539600-57565202	-	1748	1.36473	115.966	1.36473	115.966	0	0	-	1812	1416	1889	1387	2353	475	955	862	761	637	10.7296	10.4293	10.5225	10.4461	10.8709	9.29513	9.88772	9.85182	9.73983	9.63296	31.5716	23.118	25.9892	23.7867	36.3386	7.10038	13.584	12.926	11.589	10.0717
ENSCJAG00000011515.3	TREX2_protein_coding	chrX:139970489-139996316	-	2305	1.36441	213.321	1.36441	213.321	0	0	-	2680	3166	3424	2809	2572	1459	1224	1496	969	980	11.3553	11.4752	11.3545	11.3902	11.1866	10.569	10.374	10.6229	10.2219	10.2864	35.4115	39.1985	35.7244	36.5326	30.1223	16.5392	13.2031	17.0122	11.1907	11.7506
ENSCJAG00000037616.1	Metazoa_SRP_misc_RNA	chr9:20366213-20366503	+	290	1.36432	21.5726	1.36432	21.5726	0	0	-	18	29	34	28	9	16	9	5	5	14	4.05865	4.17228	4.16276	4.17274	3.91819	3.99587	3.90679	3.86065	3.8609	3.98882	1.89041	2.85384	2.81957	2.8944	0.837785	1.44162	0.771634	0.451929	0.458961	1.33424
ENSCJAG00000001201.2	EPN2_protein_coding	chr5:64082903-64178429	-	5336	1.36271	137.812	1.36271	137.812	0	0	-	621	646	747	548	753	225	251	209	381	308	9.19256	9.18198	9.13508	9.06218	9.25854	8.14803	8.20807	8.11578	8.61025	8.47944	3.54451	3.45498	3.36672	3.07868	3.80949	1.10178	1.16957	1.02667	1.9007	1.59529
ENSCJAG00000015237.3	KCTD3_protein_coding	chr19:9226490-9281250	-	3818	1.36179	275.832	1.36179	275.832	0	0	-	1959	1962	2616	1978	2568	716	1032	889	1074	893	10.9129	10.8629	10.9571	10.9093	11.0632	9.77517	10.0764	9.99798	10.1761	10.0599	15.6271	14.6653	16.478	15.5306	18.1571	4.90012	6.72064	6.1033	7.48812	6.46428
ENSCJAG00000020496.2	GREB1L_protein_coding	chr13:58522772-58688324	+	6419	1.3575	130.318	1.3575	130.318	1.51802	39.0745	chr13:58673240-58673448	261	218	332	247	409	107	163	119	125	99	7.92121	7.73217	7.91776	7.86437	8.2017	7.12075	7.3839	7.21067	7.24576	7.13248	1.23838	0.969211	1.24386	1.15353	1.72006	0.435558	0.631375	0.485935	0.518378	0.426258
ENSCJAG00000002669.2	CDC42BPG_protein_coding	chr11:120437071-120457335	-	4671	1.35652	75.826	1.35652	75.826	0	0	-	92	64	81	75	129	32	40	33	43	37	6.19426	5.95959	5.98142	6.06612	6.33188	5.6026	5.67132	5.62468	5.72717	5.6913	0.599872	0.39102	0.417039	0.481338	0.745535	0.179007	0.21292	0.185184	0.245055	0.218925
ENSCJAG00000001452.2	TMEM2_protein_coding	chr1:97302512-97386130	+	6529	1.35637	79.7223	1.35637	79.7223	0	0	-	424	539	663	544	577	375	258	244	145	135	8.72733	8.90184	8.91348	8.94553	8.89722	8.45394	8.11462	8.12139	7.73102	7.72373	1.97788	2.35598	2.44213	2.49776	2.38571	1.50077	0.982517	0.979584	0.591188	0.571467
ENSCJAG00000012250.2	AKR1B10_protein_coding	chr8:111603540-111617782	-	1666	1.35619	20.6353	1.35619	20.6353	0	0	-	18	33	25	39	12	18	5	8	17	6	4.15968	4.32174	4.18075	4.39637	4.05418	4.11801	3.94611	3.99485	4.11331	3.97248	0.329062	0.565286	0.360883	0.70176	0.194444	0.282311	0.0746211	0.125867	0.27163	0.0995361
ENSCJAG00000011314.2	TRAM2_protein_coding	chr4:53660645-53887437	-	1511	1.35416	61.4243	1.35416	61.4243	-1.2221	0	chr4:53660644-53660688	278	208	313	201	561	98	177	132	141	104	8.00066	7.7193	7.89409	7.7219	8.51886	7.0848	7.46667	7.30239	7.35079	7.18452	5.60352	3.92851	4.98175	3.98778	10.0227	1.69469	2.91257	2.28986	2.48404	1.90227
ENSCJAG00000036131.1	Metazoa_SRP_misc_RNA	chr18:1162326-1162623	+	297	1.35363	11.4719	1.35363	11.4719	0	0	-	4	14	22	6	9	1	3	3	4	11	2.83957	2.97536	3.02674	2.86951	2.90016	2.78661	2.81308	2.81596	2.83015	2.93054	0.410189	1.34524	1.78143	0.605611	0.818039	0.0879778	0.251149	0.264767	0.358515	1.02362
ENSCJAG00000002832.2	BCHE_protein_coding	chr17:12733241-12792047	+	2430	1.35333	24.6025	1.35333	24.6025	0	0	-	21	18	24	29	16	9	13	15	7	2	4.00935	3.96079	3.98266	4.09599	3.92126	3.82464	3.86918	3.90368	3.80225	3.73488	0.263205	0.211395	0.237524	0.357759	0.177747	0.0967756	0.133016	0.161802	0.0766824	0.0227472
ENSCJAG00000083028.1	SLC11A2_protein_coding	chr9:39795086-39856423	-	3076	1.353	271.514	1.353	271.514	0	0	-	736	704	991	731	1028	417	402	317	336	285	9.48134	9.39019	9.53163	9.46211	9.68658	8.79009	8.73059	8.58451	8.6356	8.54897	7.28739	6.53154	7.74799	7.1241	9.02184	3.54225	3.24943	2.70129	2.90775	2.56072
ENSCJAG00000010526.3	KCNT1_protein_coding	chr1:179859672-179911156	+	3659	1.35298	72.5915	1.35298	72.5915	0	0	-	70	114	137	87	113	46	54	35	60	23	6.1761	6.44131	6.43535	6.29474	6.38888	5.87831	5.93433	5.78253	6.01612	5.66493	0.582661	0.889143	0.900451	0.712781	0.833689	0.328492	0.366943	0.250729	0.436509	0.173728
ENSCJAG00000021607.2	MGP_protein_coding	chr9:6603759-6608708	+	1259	1.35022	112.384	1.35022	112.384	0	0	-	64	76	86	69	86	31	33	32	31	33	5.85412	5.91968	5.88181	5.8872	5.9483	5.46703	5.47671	5.4885	5.47886	5.52177	1.54823	1.72273	1.64276	1.64294	1.844	0.643377	0.651711	0.666228	0.655451	0.724423
ENSCJAG00000011346.2	EFHC1_protein_coding	chr4:53721155-53832386	+	5774	1.34948	38.7756	1.34948	38.7756	0	0	-	18	26	30	24	33	10	16	9	8	12	4.20379	4.28602	4.27215	4.27383	4.33608	4.06779	4.13448	4.059	4.04616	4.10751	0.0949459	0.128507	0.124953	0.124604	0.154286	0.0452536	0.0688985	0.0408568	0.0368822	0.0574393
ENSCJAG00000006314.2	GZMH_protein_coding	chr10:48595512-48599054	-	948	1.34746	35.2155	1.34746	35.2155	0	0	-	16	25	31	20	32	14	10	13	9	6	4.10301	4.19993	4.20649	4.15111	4.2512	4.04255	3.98931	4.03566	3.98509	3.95046	0.514034	0.752594	0.786421	0.632442	0.911234	0.385877	0.262276	0.359446	0.252719	0.174923
ENSCJAG00000036335.1	Metazoa_SRP_misc_RNA	chr9:39606277-39606573	+	296	1.34445	11.5729	1.34445	11.5729	0	0	-	6	5	10	9	13	8	0	2	5	3	2.59427	2.57503	2.62202	2.63697	2.67405	2.60429	2.49623	2.5257	2.56783	2.54281	0.617362	0.482067	0.812475	0.911486	1.1856	0.7062	0	0.177107	0.449658	0.280113
ENSCJAG00000000126.2	FAM92A_protein_coding	chr16:45473401-45504440	+	1118	1.34119	109.693	1.34119	109.693	0	0	-	755	602	668	523	618	229	318	364	175	263	9.36163	9.09595	9.01085	8.99928	9.05185	8.14118	8.37964	8.54823	7.964	8.32797	20.5677	15.3668	14.3693	14.0236	14.9223	5.35209	7.07216	8.53411	4.16678	6.50157
ENSCJAG00000002346.2	SORD_protein_coding	chr10:22016560-22055485	+	2645	1.33888	126.198	1.33888	126.198	0	0	-	752	572	674	568	657	298	346	336	179	222	9.36889	9.05927	9.03056	9.08782	9.12076	8.36476	8.46228	8.49166	7.99326	8.20392	8.6591	6.17163	6.12825	6.43757	6.70545	2.94388	3.2525	3.32975	1.80149	2.3197
ENSCJAG00000020344.2	MEGF9_protein_coding	chr1:164240834-164363185	-	2163	1.33876	89.5877	1.33876	89.5877	0	0	-	184	148	215	158	273	78	125	87	70	56	7.35148	7.15064	7.28362	7.22604	7.56716	6.65045	6.91845	6.73189	6.61032	6.526	2.59085	1.9527	2.39047	2.18978	3.40717	0.942253	1.43688	1.05429	0.861481	0.715543
ENSCJAG00000014002.3	UNC13D_protein_coding	chr5:124802234-125098410	-	4346	1.33845	404.766	1.33845	404.766	1.86893	3204.42	chr5:125095912-125096376	7160	7701	8985	7420	8929	4289	3290	3145	3177	3153	12.7963	12.8194	12.7766	12.8198	12.8976	12.0901	11.8036	11.8214	11.834	11.8837	50.1769	50.5693	49.7199	51.1815	55.4627	25.7867	18.8223	18.9683	19.4595	20.0511
ENSCJAG00000013392.2	RAP1A_protein_coding	chr7:147595477-147686396	+	1997	1.33836	707.694	1.33836	707.694	1.45178	45.7534	chr7:147596368-147596576	12217	11695	14124	11237	13109	5058	5794	5681	4795	5148	13.5327	13.4336	13.4267	13.4311	13.4763	12.4581	12.5575	12.6003	12.4403	12.5657	186.323	167.129	170.091	168.683	177.207	66.1806	72.1385	74.5668	63.9168	71.2467
ENSCJAG00000012706.2	PEX11A_protein_coding	chr6:17711517-17720047	+	1653	1.3381	77.4492	1.3381	77.4492	0	0	-	69	59	101	75	91	46	32	23	41	25	5.92085	5.81308	5.99815	5.95966	6.00746	5.63815	5.49096	5.41119	5.60571	5.45452	1.27133	1.01861	1.46944	1.36015	1.48613	0.727134	0.481331	0.364715	0.66026	0.417995
ENSCJAG00000003813.2	ATP8B1_protein_coding	chr13:95567354-95639509	-	3903	1.33751	18.2103	1.33751	18.2103	0	0	-	10	11	22	11	13	1	6	8	9	4	3.23445	3.24103	3.33232	3.24662	3.2557	3.0904	3.15619	3.18805	3.20142	3.13784	0.0780336	0.080431	0.135558	0.0844877	0.0899152	0.0066947	0.0382225	0.0537267	0.061383	0.0283247
ENSCJAG00000001502.2	ITGA1_protein_coding	chr2:154715472-154818485	-	4736	1.33715	61.6778	1.33715	61.6778	-1.11436	0	chr2:154806768-154806880	111	113	187	135	203	62	71	41	102	40	6.7674	6.74564	6.96161	6.89332	7.11304	6.31477	6.36786	6.13915	6.61556	6.15652	0.713825	0.68092	0.949581	0.854518	1.1571	0.342066	0.372746	0.226919	0.573314	0.233428
ENSCJAG00000031631.1	U7_snRNA	chr7:59335356-59335418	+	62	1.33678	43.1864	1.33678	43.1864	0	0	-	63	63	68	65	63	31	14	14	34	43	5.67574	5.65003	5.59209	5.68527	5.61375	5.29898	5.09136	5.10463	5.3423	5.45531	30.9478	28.9987	26.3766	31.4283	27.4307	13.0647	5.6144	5.91882	14.5979	19.1682
ENSCJAG00000020252.2	ARHGEF1_protein_coding	chr22:34818557-34845422	+	3504	1.33646	217.715	1.33646	217.715	0	0	-	20225	28693	35691	29514	27503	14506	13451	12448	10749	9003	14.383	14.6954	14.7197	14.7651	14.5737	13.8604	13.7547	13.7415	13.6028	13.4911	175.794	233.691	244.961	252.501	211.887	108.172	95.4459	93.1181	81.6598	71.0113
ENSCJAG00000004941.3	NKAP_protein_coding	chrX:108064230-108078237	-	1080	1.33598	480.675	1.33598	480.675	0	0	-	1818	1824	2410	1675	1733	842	819	716	821	807	10.7723	10.7241	10.8092	10.6758	10.5986	9.8461	9.79137	9.72788	9.85477	9.89392	51.2685	48.1981	53.6655	46.4933	43.3175	20.3713	18.855	17.3775	20.2359	20.6516
ENSCJAG00000027994.1	SNORA13_snoRNA	chr2:94807056-94807189	-	133	1.33465	28.8733	1.33465	28.8733	0	0	-	18	46	37	27	29	22	17	14	5	9	4.40737	4.69698	4.54365	4.51586	4.50409	4.411	4.3465	4.32214	4.19809	4.2641	4.12194	9.87042	6.6904	6.08571	5.88619	4.32216	3.17807	2.75915	1.00074	1.87023
ENSCJAG00000023133.1	RPRM_protein_coding	chr6:65840323-65841773	+	1450	1.33448	201.966	1.33448	201.966	0	0	-	5869	4991	5806	4473	4446	2667	2064	2160	1756	2275	12.4076	12.1843	12.1387	12.1096	11.9893	11.4183	11.1433	11.2464	11.0553	11.356	123.275	98.2311	96.2966	92.4762	82.7732	48.0601	35.3923	39.0467	32.2374	43.3628
ENSCJAG00000033263.1	Y_RNA_misc_RNA	chr9:20362080-20362182	-	102	1.33405	15.5943	1.33405	15.5943	0	0	-	6	7	14	9	9	5	4	5	3	2	2.65596	2.66591	2.72885	2.69869	2.68537	2.62709	2.61193	2.62926	2.60168	2.58944	1.79156	1.95852	3.30088	2.6451	2.38194	1.28085	0.975049	1.2849	0.782934	0.541919
ENSCJAG00000028481.1	U3_snoRNA	chr22:15854015-15854218	-	203	1.33371	8.96788	1.33371	8.96788	0	0	-	17	3	4	6	4	1	5	2	5	2	2.46732	2.26025	2.26461	2.31002	2.27152	2.22508	2.27957	2.24066	2.28416	2.24275	2.55055	0.421749	0.473877	0.886042	0.531927	0.128716	0.612408	0.258245	0.655659	0.272294
ENSCJAG00000007206.2	ZNF652_protein_coding	chr5:108185960-108423726	+	5379	1.33186	118.478	1.33186	118.478	0	0	-	353	272	434	313	519	176	202	147	174	107	8.35	8.08153	8.31612	8.23317	8.58676	7.63045	7.7095	7.52289	7.64789	7.34942	1.99873	1.4431	1.94039	1.74438	2.60468	0.85495	0.93372	0.716332	0.861097	0.549777
ENSCJAG00000031989.1	ANKDD1A_protein_coding	chr10:7278655-7323034	+	2838	1.33064	118.422	1.33064	118.422	-1.00253	17.0518	chr10:7295866-7295965	127	174	276	187	265	82	88	83	97	83	7.11413	7.30691	7.51509	7.39051	7.57981	6.71532	6.73707	6.74083	6.83609	6.77833	1.36292	1.74971	2.33883	1.97528	2.5207	0.754972	0.770969	0.766592	0.909837	0.808295
ENSCJAG00000005314.2	GPAT3_protein_coding	chr3:110565957-110637848	-	2819	1.3299	44.0184	1.3299	44.0184	0	0	-	351	734	906	674	364	362	325	327	152	129	8.59842	9.23706	9.25261	9.19072	8.52139	8.46347	8.34399	8.40338	7.80325	7.73091	3.79221	7.43071	7.72921	7.16744	3.48574	3.35539	2.86652	3.04054	1.43533	1.26473
ENSCJAG00000010260.2	ZNF212_protein_coding	chr8:97005393-97024732	-	2758	1.32619	323.359	1.32619	323.359	0	0	-	2842	2930	3509	2745	3191	1581	1100	1179	1322	1311	11.4379	11.4171	11.4019	11.3887	11.4295	10.6706	10.3029	10.4248	10.5342	10.5825	31.3841	30.3181	30.5979	29.8365	31.2335	14.9785	9.91666	11.2052	12.7597	13.1375
ENSCJAG00000000136.3	HRC_protein_coding	chr22:41048405-41052403	-	2195	1.32446	24.9762	1.32446	24.9762	0	0	-	34	24	30	27	38	10	13	10	29	4	4.5804	4.45175	4.46031	4.49803	4.57674	4.24702	4.28059	4.25157	4.47829	4.17015	0.471764	0.312037	0.328692	0.368747	0.467345	0.119041	0.147257	0.119416	0.351696	0.0503651
ENSCJAG00000004689.2	RGSL1_protein_coding	chr18:23504925-23592088	-	3852	1.32225	80.7952	1.32225	80.7952	0	0	-	141	129	153	154	158	42	55	52	74	91	6.94066	6.84268	6.82663	6.9951	6.93414	6.14495	6.24927	6.25384	6.43534	6.58996	1.11484	0.955724	0.955228	1.19849	1.10728	0.2849	0.355012	0.353847	0.511387	0.652919
ENSCJAG00000011123.1	IL23A_protein_coding	chr9:45118430-45119966	+	1043	1.32223	234.57	1.32223	234.57	0	0	-	224	256	315	238	237	124	118	109	86	107	7.71132	7.77933	7.79034	7.75006	7.65732	7.13565	7.08154	7.07205	6.92726	7.1013	6.541	7.00463	7.2632	6.84056	6.13412	3.10647	2.81297	2.73931	2.19492	2.83533
ENSCJAG00000001617.2	SLC9A9_protein_coding	chr17:32840763-33437227	+	2943	1.32138	334.588	1.32138	334.588	0	0	-	2563	2472	3160	2423	3351	1050	1249	1136	1379	1160	11.2951	11.2062	11.2577	11.2241	11.4439	10.2463	10.3763	10.3477	10.5324	10.4257	26.524	23.9711	25.8225	24.681	30.7378	9.32242	10.5521	10.1178	12.4732	10.8936
ENSCJAG00000001318.2	CTSF_protein_coding	chr11:122294160-122299175	-	1954	1.31902	98.481	1.31902	98.481	0	0	-	568	596	768	549	644	342	175	192	363	262	9.07994	9.0776	9.13326	9.03563	9.08169	8.45891	7.90507	8.02146	8.53953	8.31578	8.85328	8.70464	9.45232	8.42262	8.89712	4.57332	2.2268	2.57558	4.94523	3.70579
ENSCJAG00000036074.4	pseudogene	chr5:88380801-88381371	+	180	1.31847	10.6448	1.31847	10.6448	0	0	-	8	8	3	11	4	2	2	5	4	2	2.36759	2.36194	2.27978	2.40815	2.29934	2.26853	2.26755	2.31136	2.29782	2.27153	1.35362	1.26837	0.400821	1.83197	0.599896	0.290327	0.276264	0.728109	0.59155	0.307087
ENSCJAG00000019468.2	ZNF275_protein_coding	chrX:139879981-139884606	+	1374	1.31845	72.5576	1.31845	72.5576	0	0	-	189	147	237	144	243	74	135	84	75	46	7.35822	7.13144	7.34441	7.14359	7.4597	6.60621	6.95543	6.69652	6.63334	6.41514	4.18944	3.05323	4.14824	3.14177	4.77428	1.40726	2.44295	1.60247	1.45304	0.925285
ENSCJAG00000015072.3	PKD1L3_protein_coding	chr20:26287045-26383965	+	5341	1.31772	27.1553	1.31772	27.1553	0	0	-	11	28	33	29	21	6	13	10	8	15	4.01929	4.21774	4.20978	4.23945	4.12165	3.92703	4.01067	3.98295	3.95711	4.05706	0.0627264	0.149611	0.148591	0.16277	0.106141	0.0293534	0.0605184	0.0490768	0.0398723	0.0776199
ENSCJAG00000036194.1	HAUS7_protein_coding	chrX:139983531-139996933	-	1493	1.31766	192.013	1.31766	192.013	0	0	-	2044	2403	2532	2172	1985	1141	963	1194	760	759	10.9662	11.08	10.9338	11.0148	10.8109	10.2116	10.0241	10.2844	9.87085	9.92334	41.6967	45.9328	40.7855	43.6113	35.8913	19.969	16.0374	20.9625	13.5506	14.0503
ENSCJAG00000007740.2	SP6_protein_coding	chr5:109756897-109768113	+	4106	1.31725	11.7411	1.31725	11.7411	0	0	-	4	16	25	18	3	11	3	4	6	4	3.09549	3.26323	3.32154	3.29684	3.072	3.17677	3.06736	3.0852	3.11408	3.08925	0.0296703	0.111207	0.146428	0.131417	0.0197238	0.0700009	0.0181664	0.0255352	0.0388988	0.0269244
ENSCJAG00000002239.2	FHL3_protein_coding	chr7:72397702-72400441	-	1570	1.31484	318.445	1.31484	318.445	0	0	-	8275	10591	11852	10074	9734	5451	4305	3922	4422	3714	13.0424	13.2474	13.1605	13.2342	13.0822	12.4332	12.1734	12.1455	12.2633	12.1535	160.527	192.516	181.549	192.354	167.371	90.7207	68.1774	65.4797	74.9762	65.3802
ENSCJAG00000008811.2	CLIP4_protein_coding	chr14:79215059-79321087	-	5372	1.31435	94.513	1.31435	94.513	1.06068	1.60635	chr14:79242776-79242912	147	179	205	138	150	74	104	77	61	39	7.05421	7.16298	7.11948	6.9993	6.98028	6.49737	6.67593	6.53707	6.41419	6.23573	0.833416	0.950925	0.91774	0.770091	0.753778	0.359936	0.481354	0.37571	0.302272	0.200647
ENSCJAG00000015925.2	MKL2_protein_coding	chr12:12737392-12945944	-	8889	1.31246	126.57	1.31246	126.57	0	0	-	921	769	1036	743	1147	395	569	421	368	252	9.75254	9.52788	9.62746	9.53086	9.84721	8.79942	9.09176	8.88162	8.76879	8.50714	3.15564	2.4689	2.80291	2.50573	3.48336	1.16111	1.59157	1.24145	1.10204	0.783523
ENSCJAG00000030408.1	MIR1302_miRNA	chr9:11738690-11738827	-	137	1.31225	15.6281	1.31225	15.6281	0	0	-	26	24	24	14	22	12	0	5	16	14	4.09736	4.05969	4.00942	3.94185	4.01765	3.88544	3.7172	3.79444	3.94111	3.92715	5.78007	4.99942	4.21301	3.06342	4.33501	2.28871	0	0.956639	3.10888	2.82431
ENSCJAG00000014531.2	ZNF75D_protein_coding	chrX:123194610-123203924	-	3290	1.31195	190.809	1.31195	190.809	0	0	-	696	496	648	560	739	274	253	247	287	296	9.2861	8.91944	8.98626	9.06676	9.22483	8.28898	8.19916	8.23121	8.35525	8.43063	6.44308	4.30244	4.73676	5.1026	6.06369	2.17613	1.91202	1.96788	2.32215	2.48657
ENSCJAG00000000559.1	PARD6B_protein_coding	chr5:44654664-44680271	+	1178	1.31039	42.8751	1.31039	42.8751	0	0	-	76	39	81	69	96	52	21	22	36	25	5.8855	5.5376	5.78777	5.82496	5.94979	5.60223	5.28113	5.3107	5.46764	5.36601	1.96494	0.944819	1.65364	1.75591	2.19996	1.15342	0.443242	0.489526	0.813507	0.586542
ENSCJAG00000017571.2	PTGR1_protein_coding	chr1:155031185-155074337	-	1505	1.31017	54.4629	1.31017	54.4629	0	0	-	61	46	51	39	74	20	19	22	27	29	5.48758	5.33213	5.29392	5.27882	5.5242	5.01147	4.99171	5.04345	5.10167	5.14291	1.23445	0.872269	0.814959	0.776832	1.32734	0.347235	0.313895	0.383164	0.477564	0.532557
ENSCJAG00000015848.2	HIVEP3_protein_coding	chr2:12539503-12549063	+	5226	1.3072	65.0513	1.3072	65.0513	0	0	-	1066	1194	1822	1164	2314	764	928	507	737	334	10.1209	10.1826	10.41	10.1946	10.7803	9.62726	9.77834	9.28813	9.62608	8.99029	6.21253	6.52025	8.38457	6.67702	11.9531	3.81991	4.41515	2.54295	3.75407	1.76637
ENSCJAG00000007961.2	SPA17_protein_coding	chr11:22446613-22467897	+	1098	1.30717	14.9648	1.30717	14.9648	0	0	-	27	31	25	22	17	4	3	6	11	28	4.23274	4.26144	4.14193	4.16885	4.08017	3.89596	3.87928	3.92785	3.99798	4.2165	0.748931	0.805728	0.54757	0.600647	0.41796	0.0951891	0.0679338	0.143234	0.266682	0.70479
ENSCJAG00000036524.1	Metazoa_SRP_misc_RNA	chr4:31646392-31646688	-	296	1.30407	26.1576	1.30407	26.1576	0	0	-	22	33	37	26	27	16	4	10	9	23	4.38176	4.49178	4.46572	4.42635	4.40504	4.26466	4.10311	4.19341	4.18016	4.36939	2.26366	3.18164	3.00616	2.63318	2.46241	1.4124	0.335997	0.885537	0.809385	2.14754
ENSCJAG00000012653.2	QDPR_protein_coding	chr3:173780518-173810136	+	1691	1.30359	459.155	1.30359	459.155	0	0	-	2976	2635	3428	2467	3027	1312	1322	1410	1131	1139	11.4698	11.2923	11.3619	11.2634	11.3593	10.4763	10.4532	10.5739	10.3707	10.4326	53.6006	44.4699	48.7528	43.7346	48.3233	20.2731	19.4381	21.8562	17.8042	18.6159
ENSCJAG00000018947.3	GAS6_protein_coding	chr1:29049390-29091592	-	3212	1.30348	8.66186	1.30348	8.66186	0	0	-	3	10	9	3	3	1	4	2	1	4	1.96059	2.05845	2.02345	1.95995	1.95485	1.92456	1.96401	1.93945	1.92515	1.97097	0.0284463	0.0888492	0.0673859	0.0279992	0.0252135	0.00813494	0.0309636	0.0163212	0.0082876	0.0344182
ENSCJAG00000013015.5	NDUFB5_protein_coding	chr15:801690-803545	-	570	1.30279	21.5475	1.30279	21.5475	0	0	-	39	24	32	18	18	7	11	4	22	13	4.45045	4.27127	4.2992	4.20632	4.18104	4.02757	4.07663	3.98702	4.22192	4.12344	2.08387	1.20162	1.35013	0.946666	0.852483	0.320888	0.479827	0.183943	1.02743	0.630337
ENSCJAG00000006038.2	GPLD1_protein_coding	chr4:3964175-4014566	+	2159	1.30157	37.4775	1.30157	37.4775	0	0	-	52	54	67	47	99	48	16	17	34	23	5.55995	5.55404	5.56475	5.50708	5.8383	5.44173	5.09734	5.12472	5.32217	5.21744	0.733552	0.71379	0.746318	0.652596	1.23786	0.580923	0.184261	0.206393	0.419209	0.294428
ENSCJAG00000017425.2	SLF2_protein_coding	chr12:88188211-88249031	+	4064	1.30146	126.019	1.30146	126.019	0	0	-	4603	6039	9051	6086	7348	3183	3675	2331	3318	1844	12.256	12.4833	12.7027	12.5305	12.6116	11.705	11.8134	11.4389	11.779	11.2805	34.4959	42.4073	53.5605	44.8929	48.8094	20.465	22.4838	15.0344	21.7334	12.5404
ENSCJAG00000005221.2	FUOM_protein_coding	chr12:121498513-121501245	-	765	1.29934	74.4346	1.29934	74.4346	0	0	-	77	77	77	73	65	45	26	34	36	21	5.93868	5.91066	5.80733	5.90163	5.78268	5.58759	5.3863	5.49318	5.51487	5.36415	3.06556	2.87249	2.42065	2.86062	2.29372	1.53702	0.845043	1.16497	1.25269	0.758686
ENSCJAG00000035761.1	Metazoa_SRP_misc_RNA	chr18:5061671-5061972	+	301	1.29891	11.5675	1.29891	11.5675	0	0	-	3	16	15	6	14	7	1	2	8	5	2.83851	3.01526	2.96974	2.88448	2.97803	2.88273	2.80091	2.81666	2.8991	2.86326	0.303553	1.51699	1.19847	0.597563	1.2556	0.607661	0.0826039	0.174165	0.707502	0.459101
ENSCJAG00000011722.3	WTAP_protein_coding	chr7:121132140-121133892	-	1626	1.29834	19.9707	1.29834	19.9707	0	0	-	15	19	17	6	12	5	6	7	6	6	3.37069	3.40992	3.34888	3.24153	3.31097	3.21305	3.22371	3.24242	3.22924	3.23442	0.280964	0.333474	0.251438	0.110619	0.199227	0.0803487	0.0917482	0.112843	0.0982279	0.101985
ENSCJAG00000000657.1	FZD4_protein_coding	chr11:50882564-50889410	+	4255	1.29797	29.6479	1.29797	29.6479	-1.58767	63.0395	chr11:50886876-50889408	25	41	23	21	32	10	11	7	15	19	4.40844	4.56163	4.32009	4.35571	4.44743	4.17884	4.18717	4.14161	4.24905	4.31153	0.178946	0.274988	0.129996	0.147951	0.20302	0.0614087	0.0642776	0.0431218	0.0938417	0.123412
ENSCJAG00000016740.3	DOCK4_protein_coding	chr8:80485521-80776119	-	9458	1.29611	14.4679	1.29611	14.4679	0	0	-	10	10	15	7	4	5	4	4	4	3	2.76049	2.75364	2.78564	2.71554	2.663	2.67285	2.65767	2.66127	2.66144	2.65021	0.0322019	0.0301738	0.0381412	0.022187	0.0114169	0.0138134	0.0105154	0.0110856	0.0112581	0.0087665
ENSCJAG00000002590.2	C1GALT1C1_protein_coding	chrX:108643580-108647756	-	1710	1.2961	313.321	1.2961	313.321	0	0	-	2962	3394	3842	3159	2924	1344	1578	1603	1169	1422	11.514	11.6022	11.5286	11.5668	11.3738	10.5562	10.6762	10.7517	10.4596	10.6976	52.7557	56.6428	54.0335	55.38	46.1604	20.5368	22.9445	24.5717	18.198	22.9831
ENSCJAG00000001269.1	ANXA2R_protein_coding	chr2:160305605-160406373	+	1286	1.29562	23.1443	1.29562	23.1443	0	0	-	957	752	779	663	945	167	230	226	527	619	9.71507	9.42866	9.27584	9.34362	9.58006	8.03002	8.24345	8.28005	9.0009	9.20499	22.6648	16.6881	14.568	15.4551	19.8371	3.39317	4.44686	4.60645	10.9087	13.3031
ENSCJAG00000000937.2	ISPD_protein_coding	chr8:39778311-40127346	+	1356	1.29492	93.7272	1.29492	93.7272	0	0	-	71	98	110	91	86	29	51	43	33	43	6.09151	6.25056	6.20354	6.22798	6.13015	5.62051	5.82021	5.77556	5.67599	5.80213	1.5947	2.06251	1.9509	2.01178	1.71209	0.558815	0.935141	0.831204	0.647826	0.876422
ENSCJAG00000015995.2	TVP23A_protein_coding	chr12:16328144-16383778	+	1273	1.29457	255.753	1.29457	255.753	-1.53633	2508.62	chr12:16383287-16383778	1297	1498	2097	1521	1885	840	666	616	816	663	10.3758	10.469	10.6116	10.522	10.6271	9.78129	9.54163	9.52927	9.78656	9.65145	31.0307	33.5825	39.6161	35.8179	39.9734	17.2417	13.0081	12.6838	17.0634	14.3943
ENSCJAG00000022614.1	ARL11_protein_coding	chr1:65209056-65209647	-	591	1.29442	107.156	1.29442	107.156	0	0	-	280	281	364	266	276	160	141	168	80	94	7.99537	7.95569	8.01045	7.94097	7.87971	7.40889	7.29678	7.46752	6.97995	7.11436	14.4295	13.569	14.8121	13.4925	12.6069	7.07395	5.93196	7.4511	3.60335	4.39587
ENSCJAG00000005953.2	MDH1B_protein_coding	chr6:122644168-122678839	-	2335	1.29083	10.2394	1.29083	10.2394	0	0	-	3	12	6	7	8	6	4	3	3	0	2.33264	2.45752	2.35943	2.39318	2.3958	2.36403	2.33584	2.32541	2.32555	2.2825	0.0391304	0.146664	0.0617968	0.0898691	0.0924893	0.067142	0.0425932	0.033677	0.034201	0
ENSCJAG00000002364.1	TERB2_protein_coding	chr10:21951172-21977473	+	1257	1.29048	130.325	1.29048	130.325	0	0	-	705	703	736	622	694	399	383	322	214	216	9.35195	9.30061	9.15922	9.21967	9.21863	8.66002	8.59689	8.50423	8.17834	8.23233	17.0818	15.9606	14.0814	14.8339	14.9043	8.29406	7.57583	6.71459	4.53192	4.74923
ENSCJAG00000011786.3	PDIA2_protein_coding	chr12:286079-373107	+	2728	1.29005	28.8142	1.29005	28.8142	0	0	-	18	27	30	21	23	9	15	3	12	13	4.10173	4.19672	4.17151	4.13667	4.13195	3.95009	4.01984	3.86852	3.99419	4.01726	0.20096	0.282455	0.264471	0.230767	0.2276	0.0862041	0.136714	0.0288254	0.117096	0.131705
ENSCJAG00000035501.1	ZNF425_protein_coding	chr8:97138911-97158675	+	3192	1.28665	119.664	1.28665	119.664	0	0	-	500	475	544	499	618	292	182	164	248	271	8.87741	8.78349	8.72959	8.86337	8.95983	8.24203	7.8472	7.81853	8.13739	8.25856	4.77076	4.24678	4.09862	4.68637	5.22653	2.39028	1.41767	1.34673	2.0682	2.34645
ENSCJAG00000037667.1	Metazoa_SRP_misc_RNA	chrX:140922912-140923209	-	297	1.28571	12.8392	1.28571	12.8392	0	0	-	9	7	6	6	15	3	4	7	2	3	2.67198	2.63753	2.60721	2.62639	2.73134	2.57174	2.58355	2.6277	2.55903	2.57606	0.922925	0.672622	0.485844	0.605611	1.3634	0.263933	0.334865	0.617789	0.179258	0.27917
ENSCJAG00000015453.3	DLG3_protein_coding	chrX:62389308-62451759	+	6818	1.28559	101.902	1.28559	101.902	0	0	-	1019	897	1106	884	1358	277	468	491	583	486	9.92064	9.74585	9.75992	9.76814	10.0837	8.58409	8.99181	9.08996	9.2466	9.13675	4.55195	3.75461	3.90122	3.88682	5.37689	1.06158	1.70669	1.88766	2.27623	1.97008
ENSCJAG00000004258.2	F8_protein_coding	chrX:141215148-141392305	-	6962	1.28468	68.3372	1.28468	68.3372	0	0	-	626	464	691	489	974	183	375	232	388	246	9.19175	8.86538	9.05322	8.94779	9.501	7.9817	8.52956	8.18711	8.61698	8.28437	2.73855	1.90201	2.38696	2.10559	3.77671	0.686826	1.33926	0.873479	1.48355	0.976575
ENSCJAG00000002533.2	SNX15_protein_coding	chr11:120649624-120666021	+	1849	1.28467	504.389	1.28467	504.389	0	0	-	1217	1209	1356	1154	1280	507	553	547	597	536	10.1854	10.1283	10.0488	10.1193	10.1123	9.18812	9.23579	9.28277	9.36369	9.32074	20.0463	18.6603	17.637	18.7098	18.6879	7.16474	7.43627	7.75441	8.59491	8.01184
ENSCJAG00000005098.2	UBE2A_protein_coding	chrX:107646188-107658306	+	1779	1.2836	399.618	1.2836	399.618	0	0	-	7247	8087	8855	7451	7014	3421	3746	3660	2873	3371	12.8017	12.8634	12.7542	12.8169	12.6389	11.8629	11.919	11.9582	11.7302	11.9394	124.069	129.73	119.706	125.556	106.433	50.2466	52.3551	53.9267	42.9896	52.3705
ENSCJAG00000002456.2	SLC25A14_protein_coding	chrX:118237839-118281152	+	1718	1.28294	353.331	1.28294	353.331	0	0	-	1101	1211	1471	1182	1037	543	550	595	487	472	10.0674	10.1116	10.1112	10.1249	9.88688	9.22803	9.21072	9.33794	9.16294	9.18802	19.5184	20.1164	20.5917	20.625	16.2946	8.2586	7.95988	9.07805	7.54588	7.59317
ENSCJAG00000003925.2	FMR1_protein_coding	chrX:135108280-135146993	+	4773	1.28265	1063.32	1.28265	1063.32	-1.24199	70.4935	chrX:135129664-135129952	6131	6681	8561	6500	7519	3101	3367	2952	3217	2920	12.5905	12.627	12.682	12.6375	12.6738	11.7253	11.7731	11.7084	11.7936	11.758	39.1219	39.9465	43.1355	40.8245	42.5262	16.9762	17.5396	16.2115	17.9417	16.9081
ENSCJAG00000017920.2	CHD6_protein_coding	chr5:35427677-35635625	-	10368	1.28176	184.976	1.28176	184.976	0	0	-	9951	9061	12806	8872	13996	5127	5253	3835	5827	4001	13.2672	13.1169	13.2737	13.1339	13.4962	12.4109	12.4031	12.164	12.5697	12.2634	29.2316	24.9408	29.7044	25.6523	36.4416	12.9211	12.5974	9.69547	14.9608	10.6654
ENSCJAG00000012813.2	SLC22A15_protein_coding	chr7:152069968-152158217	+	1745	1.28173	86.6153	1.28173	86.6153	0	0	-	268	269	393	292	492	153	161	98	206	133	8.05534	8.01597	8.17323	8.11706	8.48139	7.47255	7.48569	7.19557	7.7201	7.44093	4.67756	4.39933	5.41625	5.01634	7.61128	2.291	2.29402	1.47207	3.1425	2.1065
ENSCJAG00000007564.3	COL4A6_protein_coding	chrX:96791562-96860943	-	6247	1.2795	19.7243	1.2795	19.7243	0	0	-	11	20	21	22	12	8	7	13	2	8	3.60729	3.71373	3.68171	3.74605	3.60156	3.54238	3.52636	3.60943	3.46303	3.5528	0.0536292	0.0913667	0.0808444	0.105572	0.0518559	0.0334617	0.0278608	0.0545469	0.00852241	0.0353934
ENSCJAG00000010717.2	CARMIL1_protein_coding	chr4:2708435-3061876	+	5419	1.27652	122.712	1.27652	122.712	-1.88964	23.7801	chr4:2713202-2713300	2458	2287	3078	2334	3303	1206	1002	860	1653	1198	11.2379	11.1126	11.2165	11.1715	11.415	10.3573	10.1573	10.0775	10.6907	10.4396	13.8148	12.0442	13.66	12.9116	16.4542	5.81511	4.59743	4.15985	8.12003	6.11001
ENSCJAG00000007399.2	ITGA6_protein_coding	chr6:46028635-46109245	-	5059	1.27617	67.3824	1.27617	67.3824	0	0	-	842	447	666	466	1062	331	413	317	272	221	9.5201	8.87353	9.0603	8.94542	9.62747	8.49393	8.65545	8.48427	8.36046	8.24262	5.06906	2.52158	3.166	2.76134	5.66693	1.70959	2.0298	1.64245	1.43123	1.20735
ENSCJAG00000018285.2	BRSK2_protein_coding	chr11:129030332-129081417	-	5946	1.27565	37.4864	1.27565	37.4864	0	0	-	27	29	33	24	37	13	9	9	16	19	4.50107	4.50788	4.48808	4.46174	4.56556	4.28711	4.23101	4.23934	4.33089	4.38081	0.138299	0.139188	0.133472	0.121	0.167983	0.0571279	0.0376344	0.0396749	0.0716307	0.0883147
ENSCJAG00000012819.3	ENDOU_protein_coding	chr9:23163839-23171095	+	1113	1.27549	19.0372	1.27549	19.0372	0	0	-	12	16	31	15	16	5	8	2	13	11	3.65265	3.69639	3.80824	3.6909	3.68219	3.53416	3.57021	3.49418	3.64116	3.62479	0.328372	0.410255	0.669836	0.404013	0.388073	0.117383	0.178715	0.0471014	0.310923	0.27315
ENSCJAG00000000257.2	TRAF5_protein_coding	chr19:13326475-13357460	-	2891	1.27548	705.499	1.27548	705.499	0	0	-	3277	3845	4875	3862	4191	1857	1930	1727	1802	1550	11.7083	11.8205	11.8642	11.864	11.8338	10.9643	10.9702	10.9255	10.9686	10.8829	34.523	37.9557	40.5535	40.0464	39.1343	16.7839	16.5988	15.6582	16.5925	14.8179
ENSCJAG00000015493.2	GRID2IP_protein_coding	chr2:14707800-14758378	-	3615	1.2745	57.4162	1.2745	57.4162	0	0	-	93	77	86	75	130	26	46	30	50	52	6.26035	6.11937	6.07297	6.12555	6.39573	5.59508	5.78571	5.65078	5.85075	5.89616	0.783529	0.607871	0.572127	0.621945	0.970785	0.187929	0.316385	0.217526	0.368185	0.397557
ENSCJAG00000027560.1	SCARNA14_snoRNA	chr1:75532202-75532338	+	136	1.27442	9.54345	1.27442	9.54345	0	0	-	9	9	5	11	3	1	8	3	4	1	2.49586	2.48963	2.41893	2.52204	2.39867	2.36811	2.45851	2.39733	2.41147	2.36991	2.01551	1.88857	0.884164	2.42467	0.595485	0.192128	1.46257	0.578204	0.782934	0.20322
ENSCJAG00000006826.1	protein_coding	chr7:66469816-66471204	+	923	1.27388	15.1227	1.27388	15.1227	0	0	-	15	6	25	9	14	2	6	7	11	4	3.34275	3.21028	3.40139	3.25821	3.30792	3.14428	3.19599	3.21467	3.26676	3.17766	0.49496	0.185515	0.651389	0.292308	0.409463	0.0566184	0.161628	0.19879	0.317245	0.119774
ENSCJAG00000012963.2	LIPE_protein_coding	chr22:35373056-35402401	-	3809	1.273	40.6888	1.273	40.6888	-1.0094	0	chr22:35377592-35377768	33	47	30	23	35	16	15	16	15	13	4.7065	4.82501	4.59675	4.58701	4.68431	4.4598	4.44142	4.46618	4.45426	4.43939	0.263866	0.352141	0.189414	0.181016	0.248053	0.109759	0.0979145	0.110105	0.10483	0.0943271
ENSCJAG00000002089.2	XG_protein_coding	chrX:701861-731517	+	363	1.27194	103.37	1.27194	103.37	0	0	-	786	755	1164	727	1321	425	504	352	537	282	9.61337	9.52596	9.75676	9.5257	10.0038	8.87909	8.99978	8.74563	9.11631	8.61487	65.9472	59.3567	77.1167	60.0381	98.2391	30.5923	34.5216	25.4176	39.3796	21.4707
ENSCJAG00000020679.2	protein_coding	chr7:9991688-9992706	+	618	1.27118	16.9108	1.27118	16.9108	0	0	-	13	8	25	17	15	4	2	12	9	7	3.49354	3.4162	3.57932	3.54342	3.4973	3.3484	3.31964	3.45575	3.41809	3.39761	0.640671	0.369429	0.972867	0.824631	0.655226	0.169122	0.0804652	0.508969	0.387666	0.31305
ENSCJAG00000010878.2	CDK18_protein_coding	chr19:27602458-27610536	+	1524	1.2709	51.3134	1.2709	51.3134	1.13247	0	chr19:27610426-27610536	37	39	52	46	76	24	29	21	18	19	5.17895	5.17986	5.21787	5.2636	5.45221	4.97564	5.02004	4.94941	4.91362	4.94079	0.73943	0.730313	0.820579	0.904841	1.34622	0.411487	0.473129	0.361188	0.314407	0.344566
ENSCJAG00000016610.3	KLK7_protein_coding	chr22:42770578-42917732	-	2345	1.26998	15.3984	1.26998	15.3984	0	0	-	7	10	13	11	11	5	4	1	8	5	2.89711	2.93398	2.94396	2.95299	2.93721	2.85278	2.83753	2.79844	2.89537	2.85953	0.090915	0.121699	0.133322	0.140621	0.12663	0.055713	0.0424115	0.0111778	0.0908137	0.0589293
ENSCJAG00000035003.1	U6_snRNA	chr12:90198273-90198376	+	103	1.26865	13.9947	1.26865	13.9947	0	0	-	5	10	10	13	9	5	5	6	1	4	2.73763	2.80496	2.78074	2.85082	2.78249	2.72403	2.72185	2.73976	2.6698	2.71617	1.47847	2.77072	2.33488	3.7836	2.35881	1.26842	1.20698	1.52691	0.258444	1.07331
ENSCJAG00000021876.2	FBXO34_protein_coding	chr10:79910996-80009851	+	3554	1.26775	706.77	1.26775	706.77	0	0	-	2861	2960	3172	2792	3321	1415	1376	1325	1352	1278	11.4524	11.4352	11.3064	11.4138	11.4783	10.5745	10.518	10.5425	10.5643	10.5676	24.5178	23.7686	21.4643	23.5503	25.2255	10.4032	9.62649	9.77231	10.1266	9.93843
ENSCJAG00000015405.2	SELPLG_protein_coding	chr9:98712866-98724935	-	2002	1.26762	213.38	1.26762	213.38	0	0	-	24689	26909	29469	26095	30381	10816	11158	10596	14366	14113	14.591	14.6281	14.5188	14.6353	14.6787	13.5762	13.575	13.5867	13.8855	13.927	375.595	383.586	354	390.744	409.662	141.167	138.576	138.732	191.019	194.832
ENSCJAG00000019103.2	TESPA1_protein_coding	chr9:43895282-43937705	-	2145	1.26753	142.626	1.26753	142.626	0	0	-	1926	1934	2282	1937	2401	737	816	806	1135	1144	10.8839	10.8367	10.8067	10.8763	10.9825	9.78721	9.84913	9.8957	10.2156	10.2799	27.347	25.7311	25.5853	27.0708	30.2171	8.9778	9.45866	9.84932	14.0855	14.7402
ENSCJAG00000012987.3	CEACAM1_protein_coding	chr22:35492534-35578118	-	4070	1.265	90.4968	1.265	90.4968	1.42261	35.0792	chr22:35492536-35492656	97	119	159	114	155	56	89	50	44	48	6.58294	6.68316	6.74834	6.67937	6.81466	6.1752	6.40014	6.13771	6.08304	6.14848	0.725868	0.834414	0.939517	0.839672	1.02808	0.35952	0.543704	0.322014	0.287781	0.32595
ENSCJAG00000034457.1	protein_coding	chr2:67217507-67225290	+	420	1.26414	12.9012	1.26414	12.9012	0	0	-	4	14	11	7	9	2	5	7	3	3	2.64773	2.78293	2.71808	2.69253	2.70822	2.60908	2.64772	2.67888	2.62445	2.62724	0.290062	0.951279	0.629862	0.499629	0.578471	0.124426	0.295997	0.436865	0.190141	0.197413
ENSCJAG00000036770.1	Metazoa_SRP_misc_RNA	chr9:115912779-115913077	-	298	1.26361	15.8019	1.26361	15.8019	0	0	-	7	18	13	19	7	7	8	7	4	3	3.17557	3.3188	3.22348	3.33958	3.1626	3.15663	3.16644	3.15967	3.11783	3.10633	0.715422	1.72379	1.04913	1.91133	0.634118	0.613778	0.667484	0.615716	0.357312	0.278233
ENSCJAG00000012171.2	RASSF7_protein_coding	chr11:129967842-129970802	-	1797	1.2636	149.657	1.2636	149.657	0	0	-	601	708	832	708	683	283	269	278	318	418	9.21418	9.32183	9.28991	9.35778	9.21804	8.38753	8.32066	8.39885	8.51207	8.79875	10.1861	11.2438	11.1347	11.8109	10.2603	4.11498	3.72195	4.05504	4.71068	6.42884
ENSCJAG00000032803.2	HSFX3_protein_coding	chrX:136859712-136861240	+	1068	1.26325	25.1679	1.26325	25.1679	0	0	-	21	23	34	23	13	15	13	5	12	6	4.08796	4.09862	4.15445	4.1084	3.96236	3.97621	3.94728	3.85276	3.94548	3.87228	0.598864	0.61459	0.765614	0.645588	0.328594	0.366986	0.302649	0.122715	0.299098	0.155269
ENSCJAG00000005202.2	SGMS1_protein_coding	chr12:73627951-73968072	-	3955	1.2622	273.433	1.2622	273.433	0	0	-	2939	2496	2934	2547	3018	1497	1376	1297	1097	1010	11.4459	11.2258	11.1917	11.2848	11.3452	10.5884	10.4781	10.4826	10.3297	10.3088	22.6326	18.0106	17.8409	19.3055	20.5997	9.8902	8.65045	8.59591	7.38353	7.05796
ENSCJAG00000009329.2	ANKRD45_protein_coding	chr18:33246100-33285460	+	1466	1.26217	22.1082	1.26217	22.1082	0	0	-	25	12	24	15	30	3	9	12	11	12	4.046	3.87315	3.97256	3.92019	4.06365	3.73496	3.81082	3.85684	3.84467	3.86665	0.519381	0.233602	0.393713	0.30673	0.552428	0.0534708	0.152642	0.214559	0.199739	0.226231
ENSCJAG00000000680.1	PIGF_protein_coding	chr14:61232289-61269473	+	1133	1.26105	189.985	1.26105	189.985	-1.61082	3204.42	chr14:61233532-61233780	1685	1803	1954	1679	1880	621	761	782	889	961	10.6839	10.7011	10.5854	10.667	10.6693	9.56093	9.71244	9.79501	9.91576	10.0446	45.295	45.4146	41.476	44.4242	44.7936	14.3216	16.7002	18.0915	20.887	23.4422
ENSCJAG00000016796.3	MECP2_protein_coding	chrX:140579557-140919012	-	1819	1.25937	188.638	1.25937	188.638	0	0	-	2823	2594	3309	2540	3592	1121	1262	1180	1630	1427	11.4282	11.2896	11.3389	11.3064	11.5493	10.3463	10.4254	10.4224	10.73	10.6599	47.2671	40.6974	43.7488	41.8601	53.3079	16.1028	17.2502	17.0039	23.8539	21.6818
ENSCJAG00000004238.2	PHF6_protein_coding	chrX:122275968-122332339	+	4409	1.25914	389.489	1.25914	389.489	0	0	-	5054	4850	6679	5059	5850	2176	2535	2266	2718	2560	12.2889	12.1937	12.3231	12.2762	12.312	11.27	11.3837	11.3379	11.5147	11.5146	34.9121	31.3929	36.4312	34.3973	35.8182	12.8958	14.2957	13.4716	16.4102	16.0474
ENSCJAG00000036345.1	Metazoa_SRP_misc_RNA	chr7:4361489-4361791	-	302	1.25859	11.4558	1.25859	11.4558	0	0	-	8	8	7	14	14	8	0	3	8	4	2.9027	2.89689	2.8643	2.98394	2.96505	2.88251	2.77392	2.81782	2.88608	2.83563	0.806796	0.755983	0.557433	1.3897	1.25144	0.69217	0	0.260383	0.705159	0.366064
ENSCJAG00000004915.1	ZBTB33_protein_coding	chrX:108312462-108320101	+	5308	1.25726	703.072	1.25726	703.072	0	0	-	4384	5175	6447	5076	5446	2345	2675	2267	2441	2152	12.1278	12.2469	12.2725	12.2659	12.2238	11.3241	11.4189	11.322	11.3954	11.3322	25.1548	27.8233	29.2098	28.6675	27.6971	11.5436	12.5302	11.1949	12.2417	11.2051
ENSCJAG00000003784.2	UBE2E1_protein_coding	chr17:54457818-54543994	+	1298	1.25698	156.179	1.25698	156.179	0	0	-	821	785	837	722	787	457	383	412	282	256	9.57608	9.48339	9.35809	9.43893	9.41547	8.8588	8.67797	8.79578	8.47993	8.45059	19.2641	17.2593	15.5079	16.6748	16.3677	9.19965	7.33653	8.31996	5.78334	5.45092
ENSCJAG00000020325.2	GTPBP8_protein_coding	chr15:83744125-83754803	+	1445	1.25658	402.699	1.25658	402.699	0	0	-	499	519	587	480	592	240	236	248	234	243	8.89419	8.88375	8.81784	8.84625	8.93808	8.10428	8.06555	8.15555	8.11184	8.1899	10.5175	10.2501	9.7695	9.95801	11.0597	4.33983	4.06079	4.49865	4.31074	4.64775
ENSCJAG00000011059.2	TBC1D2_protein_coding	chr1:141339213-141399385	-	2573	1.2563	281.532	1.2563	281.532	0	0	-	528	535	618	499	637	318	253	247	231	218	8.97388	8.93906	8.89232	8.90925	9.03382	8.36067	8.14811	8.18016	8.12957	8.13138	6.24992	5.93394	5.77631	5.8138	6.68325	3.22936	2.44482	2.51626	2.38988	2.34164
ENSCJAG00000016647.2	SYN2_protein_coding	chr15:63946886-64147571	+	6398	1.25454	40.199	1.25454	40.199	0	0	-	43	38	54	44	43	21	10	13	27	28	5.12317	5.05333	5.11706	5.1274	5.07325	4.82714	4.6844	4.73499	4.904	4.93327	0.204694	0.1695	0.202979	0.206162	0.181431	0.0857639	0.0388618	0.0532596	0.112337	0.120953
ENSCJAG00000003244.2	PCDH10_protein_coding	chr3:60101994-60144758	-	4331	1.25413	6.93912	1.25413	6.93912	0	0	-	1	11	8	6	5	8	2	3	1	0	2.07871	2.22274	2.16248	2.15693	2.13386	2.16828	2.08826	2.1043	2.07585	2.06145	0.00703222	0.0724826	0.0444226	0.04153	0.0311652	0.0482649	0.0114818	0.0181565	0.00614633	0
ENSCJAG00000003914.2	ASFMR1_protein_coding	chrX:135105848-135118198	-	2448	1.25162	81.0611	1.25162	81.0611	0	0	-	208	189	370	236	409	119	144	115	158	93	7.72061	7.60521	7.99515	7.81233	8.18812	7.17515	7.28219	7.1737	7.39576	7.07839	2.58781	2.20333	3.6349	2.89001	4.51024	1.27018	1.46257	1.23136	1.71811	1.04997
ENSCJAG00000010206.6	CLTA_protein_coding	chr1:138004357-138007057	-	213	1.24869	9.61484	1.24869	9.61484	0	0	-	7	3	13	6	7	2	3	2	8	1	2.37525	2.31096	2.42194	2.35908	2.36322	2.2911	2.30349	2.29207	2.37382	2.27886	1.00092	0.401949	1.4678	0.844444	0.88717	0.245347	0.350194	0.246121	0.999803	0.129755
ENSCJAG00000004376.2	MOSPD1_protein_coding	chrX:122797797-122822596	-	2366	1.24477	457.859	1.24477	457.859	0	0	-	785	819	1005	787	877	360	398	360	402	409	9.57497	9.56699	9.57645	9.56471	9.56239	8.69932	8.75668	8.72603	8.82281	8.88973	10.105	9.87867	10.2154	9.97147	10.0063	3.97573	4.18249	3.98829	4.52288	4.77763
ENSCJAG00000004725.2	RNASEL_protein_coding	chr18:23473622-23491787	+	3332	1.24442	75.9763	1.24442	75.9763	0	0	-	1760	1458	2096	1568	2176	598	675	581	1138	1060	10.7238	10.4833	10.6518	10.5936	10.814	9.52187	9.59972	9.52438	10.1436	10.1328	16.0875	12.4877	15.1282	14.1072	17.6296	4.68949	5.03693	4.57056	9.09162	8.79235
ENSCJAG00000021317.1	PLCB1_protein_coding	chr5:14212556-14479319	+	6585	1.24228	25.4542	1.24228	25.4542	-1.21333	0	chr5:14249469-14249636	28	56	55	51	48	33	31	29	9	7	5.02265	5.28152	5.18664	5.25501	5.17991	5.01552	4.98487	4.98413	4.7364	4.71467	0.129504	0.242695	0.200867	0.232174	0.196777	0.130945	0.11705	0.115436	0.0363824	0.0293796
ENSCJAG00000021460.1	LY6E_protein_coding	chr16:51609444-51610359	-	494	1.24147	377.581	1.24147	377.581	0	0	-	2180	2522	2605	2297	2328	1022	1155	1243	968	1039	11.0754	11.1727	11.0065	11.1153	11.0161	10.1589	10.2421	10.371	10.141	10.2617	134.403	145.696	126.819	139.391	127.217	54.0572	58.1329	65.9542	52.1618	58.129
ENSCJAG00000014766.2	CHD3_protein_coding	chr5:73921208-73944993	-	6370	1.24079	174.995	1.24079	174.995	0	0	-	15443	18063	25392	17739	23273	9658	11362	9156	9060	6021	13.9724	14.0826	14.2352	14.103	14.272	13.3135	13.4413	13.2922	13.285	12.9527	73.8368	80.9244	95.8649	83.4812	98.6282	39.6166	44.3488	37.676	37.8611	26.1236
ENSCJAG00000013542.2	protein_coding	chr5:57739769-57740428	-	354	1.23986	10.6765	1.23986	10.6765	0	0	-	3	18	14	16	4	7	2	8	5	3	2.89653	3.10434	3.02062	3.08673	2.90494	2.94218	2.87153	2.95873	2.91761	2.8917	0.258106	1.4511	0.951101	1.35493	0.305032	0.516683	0.140473	0.592359	0.375985	0.234219
ENSCJAG00000019544.2	E2F3_protein_coding	chr4:8032558-8131062	-	4879	1.23977	78.6348	1.23977	78.6348	0	0	-	761	692	1053	751	910	407	557	463	266	209	9.52126	9.38154	9.59832	9.49578	9.57463	8.77707	9.02564	8.91747	8.45237	8.31115	4.75044	4.04766	5.19038	4.61433	5.03499	2.17968	2.83852	2.48742	1.45129	1.18391
ENSCJAG00000017653.1	UGCG_protein_coding	chr1:155366740-155408883	+	1722	1.23897	84.8215	1.23897	84.8215	0	0	-	481	491	650	515	533	269	343	303	146	160	8.85175	8.8241	8.90354	8.90285	8.83234	8.18538	8.35989	8.30944	7.74855	7.85781	8.50731	8.13725	9.07783	8.96547	8.35569	4.08177	4.95254	4.6122	2.25696	2.56798
ENSCJAG00000005016.1	RTL5_protein_coding	chrX:63941018-63942401	-	1293	1.23785	10.7524	1.23785	10.7524	0	0	-	67	111	164	102	127	17	14	22	97	99	6.19797	6.47689	6.61193	6.44569	6.51856	5.58329	5.53254	5.66031	6.32759	6.37716	1.57818	2.44993	3.05033	2.36484	2.65151	0.343542	0.269213	0.445988	1.997	2.11612
ENSCJAG00000003863.2	SPIN3_protein_coding	chrX:54583083-54587533	-	4171	1.23706	157.167	1.23706	157.167	0	0	-	682	762	1064	808	1005	434	358	290	482	387	9.44078	9.49835	9.63275	9.59105	9.69599	8.8595	8.66786	8.54769	8.98222	8.84221	4.97995	5.21368	6.13484	5.80725	6.5045	2.71881	2.13408	1.82245	3.07617	2.56434
ENSCJAG00000017816.2	FOXO1_protein_coding	chr5:153799963-153906577	-	3143	1.23663	175.959	1.23663	175.959	0	0	-	1113	987	1309	1001	1505	602	670	480	549	399	10.0749	9.90684	9.9924	9.95729	10.2531	9.31659	9.3841	9.14413	9.26519	9.03933	10.7853	8.96194	10.0161	9.54748	12.9265	5.00474	5.30026	4.00309	4.64978	3.50859
ENSCJAG00000016148.2	RIPOR1_protein_coding	chr20:21259526-21269773	+	3516	1.23573	424.531	1.23573	424.531	0	0	-	423	487	578	433	501	230	228	211	226	206	8.68768	8.76993	8.7486	8.69694	8.72904	8.01493	7.98282	7.97268	8.02849	8.0031	3.66414	3.95284	3.95349	3.6918	3.8466	1.70926	1.61233	1.57301	1.71105	1.61928
ENSCJAG00000007190.3	ADGRL2_protein_coding	chr7:117169850-117864652	+	6733	1.2351	8.39959	1.2351	8.39959	0	0	-	4	6	11	10	6	9	5	2	1	0	2.38081	2.40728	2.45102	2.46828	2.40113	2.4343	2.38103	2.34348	2.32913	2.31475	0.0180939	0.0254315	0.0392904	0.0445236	0.0240564	0.0349272	0.0184641	0.0077861	0.00395363	0
ENSCJAG00000021639.2	DUSP16_protein_coding	chr9:8997134-9091923	+	3571	1.23475	106.618	1.23475	106.618	0	0	-	2225	1706	2204	1683	2901	860	1020	752	1307	939	11.0437	10.7228	10.784	10.7468	11.19	9.93982	10.0664	9.84763	10.3635	10.1073	18.9767	13.6338	14.8431	14.1284	21.9304	6.29272	7.10194	5.51984	9.74294	7.26742
ENSCJAG00000016817.2	GOLGA7B_protein_coding	chr12:84940122-84946342	+	521	1.23329	8.38454	1.23329	8.38454	0	0	-	4	10	4	6	2	2	2	3	2	3	1.94579	2.02789	1.9319	1.97543	1.90969	1.90784	1.9069	1.92291	1.90888	1.92567	0.233831	0.547762	0.184639	0.345233	0.103629	0.100305	0.0954463	0.150932	0.102187	0.159143
ENSCJAG00000029918.1	U2_snRNA	chr10:122067651-122067842	+	191	1.23272	8.30994	1.23272	8.30994	0	0	-	2	4	18	6	7	1	1	5	4	5	2.29189	2.32155	2.47497	2.3552	2.35945	2.27124	2.27065	2.32937	2.31555	2.33385	0.318917	0.597662	2.26642	0.94171	0.989357	0.136803	0.130177	0.686176	0.557482	0.723504
ENSCJAG00000012939.2	KCNIP4_protein_coding	chr3:170263552-170508728	+	1065	1.23198	25.4289	1.23198	25.4289	0	0	-	23	42	47	28	38	35	11	15	12	8	4.63747	4.82683	4.79572	4.69349	4.76095	4.71096	4.43675	4.49926	4.46071	4.41326	0.657747	1.12546	1.06133	0.788148	0.963213	0.858713	0.256809	0.369182	0.299941	0.207608
ENSCJAG00000037797.1	Metazoa_SRP_misc_RNA	chr22:32189954-32190253	-	299	1.23147	15.3984	1.23147	15.3984	0	0	-	15	24	21	16	8	2	5	7	10	14	3.64522	3.74217	3.66479	3.65567	3.53214	3.4448	3.48366	3.51556	3.5553	3.61544	1.52792	2.29071	1.68908	1.60416	0.722282	0.174779	0.415782	0.613657	0.890293	1.29408
ENSCJAG00000012744.2	SQLE_protein_coding	chr16:69751781-69863691	-	2712	1.2308	57.3829	1.2308	57.3829	0	0	-	2137	1620	2100	1580	1683	832	1246	1182	472	493	10.9268	10.5925	10.6575	10.6051	10.5573	9.82121	10.1702	10.1809	9.35332	9.44117	23.9991	17.0473	18.6222	17.4649	16.7526	8.0161	11.4234	11.4242	4.63294	5.02414
ENSCJAG00000021606.1	ERP27_protein_coding	chr9:6551526-6576373	+	1550	1.23044	65.9511	1.23044	65.9511	0	0	-	365	468	591	508	561	158	180	164	318	304	8.55956	8.73799	8.77353	8.84818	8.83774	7.73454	7.80527	7.78458	8.30956	8.32202	7.17202	8.61675	9.16976	9.82497	9.77056	2.66351	2.8874	2.77339	5.46134	5.42059
ENSCJAG00000029808.2	U8_snoRNA	chr7:60655503-60655600	-	97	1.23028	6.99178	1.23028	6.99178	0	0	-	4	3	14	13	6	0	4	1	11	2	2.46591	2.44746	2.56971	2.59408	2.48623	2.39922	2.45308	2.41405	2.54835	2.43054	1.25594	0.88263	3.47103	4.01764	1.66981	0	1.02531	0.270226	3.01874	0.569853
ENSCJAG00000003624.2	ANXA11_protein_coding	chr12:44180704-44277601	+	3605	1.22978	267.013	1.22978	267.013	-2.71742	746.306	chr12:44180704-44180752	12149	11570	12618	11032	13645	5823	5300	4657	6243	5906	13.5321	13.4277	13.3149	13.4172	13.5237	12.6	12.4785	12.4163	12.7016	12.7057	102.64	91.592	84.1758	91.7378	102.178	42.2057	36.5542	33.861	46.0991	45.2785
ENSCJAG00000005295.2	LDLRAD4_protein_coding	chr13:44391481-44848203	+	3003	1.22939	23.9208	1.22939	23.9208	0	0	-	87	187	205	188	96	164	35	47	61	43	6.61912	7.12029	7.04312	7.15314	6.60303	6.92291	6.04939	6.20039	6.32885	6.18976	0.882357	1.77711	1.64173	1.87673	0.862987	1.42698	0.289787	0.410243	0.540728	0.395747
ENSCJAG00000003991.2	MTMR1_protein_coding	chrX:137652114-137744996	+	3255	1.22935	527.753	1.22935	527.753	0	0	-	5175	5341	7045	5243	6353	2616	3181	2691	2587	2252	12.3418	12.3219	12.4067	12.3417	12.426	11.4777	11.6346	11.5349	11.5001	11.4252	48.4217	46.8275	52.0513	48.2868	52.6885	20.9999	24.2985	21.6701	21.1568	19.1215
ENSCJAG00000023148.2	OR52I2_protein_coding	chr11:67917382-67923998	+	1113	1.22684	10.7402	1.22684	10.7402	0	0	-	3	10	4	14	12	2	6	4	4	4	2.60505	2.70399	2.6065	2.7628	2.71978	2.58239	2.63388	2.61162	2.6118	2.61533	0.0820931	0.256409	0.0864305	0.377079	0.291054	0.0469531	0.134036	0.0942027	0.0956685	0.0993274
ENSCJAG00000003846.2	EXOC6B_protein_coding	chr14:33957108-34669854	+	2490	1.22636	87.1467	1.22636	87.1467	0	0	-	181	145	199	139	284	92	103	75	91	73	7.34164	7.13912	7.22847	7.13565	7.60294	6.7505	6.79918	6.65105	6.76497	6.67184	2.21391	1.66187	1.92201	1.67346	3.07898	0.965424	1.0285	0.789515	0.972851	0.810266
ENSCJAG00000017110.3	MDFIC_protein_coding	chr8:83741956-83828746	+	1603	1.22625	507.698	1.22625	507.698	0	0	-	2545	2297	3234	2231	2651	1162	1237	1271	1118	1131	11.2693	11.1128	11.2629	11.1214	11.1841	10.3188	10.3468	10.432	10.3152	10.3815	48.3543	40.8937	48.5186	41.722	44.6441	18.941	19.1868	20.7831	18.5657	19.4999
ENSCJAG00000013622.2	BCL9L_protein_coding	chr11:16519266-16536930	-	7695	1.22594	122.042	1.22594	122.042	0	0	-	4125	6548	8274	6660	6814	3739	2961	2354	3458	2291	12.1487	12.5714	12.612	12.6285	12.5365	11.8663	11.6091	11.4529	11.8237	11.4864	16.3266	24.2845	25.8588	25.9457	23.9046	12.6963	9.56746	8.01856	11.9625	8.2285
ENSCJAG00000009346.2	PBXIP1_protein_coding	chr18:8922283-8934023	-	2616	1.22523	224.522	1.22523	224.522	0	0	-	11343	15105	19643	14731	14217	7669	6121	6042	7747	6585	13.5402	13.7856	13.8566	13.7987	13.6456	12.9602	12.7116	12.7601	13.004	12.9036	132.06	164.783	180.581	168.808	146.71	76.6003	58.177	60.5399	78.8315	69.5701
ENSCJAG00000000434.2	HES6_protein_coding	chr6:154776746-154778898	-	1676	1.22323	174.523	1.22323	174.523	0	0	-	246	236	326	244	202	107	122	115	116	115	7.79943	7.72433	7.83008	7.78194	7.5436	7.05318	7.11646	7.12006	7.12777	7.16194	4.47035	4.01853	4.67784	4.3643	3.25361	1.66817	1.80989	1.79855	1.84242	1.89639
ENSCJAG00000019035.2	ASRGL1_protein_coding	chr11:117938900-117991875	-	1619	1.22295	139.108	1.22295	139.108	0	0	-	619	742	908	690	784	405	419	399	284	218	9.2774	9.40185	9.40866	9.36813	9.38448	8.72514	8.72652	8.7396	8.45662	8.29467	11.6446	13.0794	13.4878	12.7762	13.0725	6.53639	6.43478	6.45988	4.66956	3.72147
ENSCJAG00000001337.3	VCL_protein_coding	chr12:50009291-50137723	-	7025	1.22275	69.2091	1.22275	69.2091	0	0	-	410	396	546	398	502	209	317	258	152	106	8.60698	8.5303	8.64451	8.56835	8.67873	7.88484	8.19366	8.07662	7.6743	7.46991	1.77753	1.60871	1.86917	1.69838	1.92906	0.777373	1.12197	0.962658	0.575972	0.417027
ENSCJAG00000022785.1	KIAA1147_protein_coding	chr8:104414681-104415777	+	1096	1.22069	266.761	1.22069	266.761	0	0	-	500	564	592	505	486	253	263	271	203	232	8.8962	8.96123	8.82578	8.89325	8.75677	8.14651	8.15152	8.22749	8.00186	8.15313	13.8944	14.6858	12.9901	13.8127	11.9705	6.0317	5.9664	6.48123	4.93048	5.85035
ENSCJAG00000013785.2	TIGD1_protein_coding	chr6:148969170-148971792	-	2622	1.22048	172.483	1.22048	172.483	0	0	-	192	233	262	228	252	104	119	83	128	103	7.55079	7.66452	7.6029	7.67715	7.66897	6.9864	7.05144	6.86959	7.1445	7.0409	2.23023	2.53602	2.40309	2.60676	2.59451	1.03641	1.12845	0.829744	1.29952	1.0857
ENSCJAG00000002408.2	WDR44_protein_coding	chrX:106388712-106491668	+	4155	1.21951	587.366	1.21951	587.366	0	0	-	2413	2568	3332	2663	3039	1216	1422	1306	1363	1137	11.2501	11.2619	11.3287	11.3374	11.3593	10.4012	10.5172	10.4973	10.5404	10.4266	17.6875	17.6382	19.2857	19.2132	19.7446	7.64702	8.50933	8.23893	8.73231	7.56299
ENSCJAG00000000550.2	SMC1B_protein_coding	chr1:205100189-205189685	-	4260	1.21916	8.50393	1.21916	8.50393	0	0	-	2	10	5	8	5	6	3	1	2	2	2.09586	2.2102	2.12653	2.18694	2.13454	2.14349	2.10225	2.07642	2.0909	2.09279	0.0142988	0.0669915	0.0282268	0.0562963	0.0316846	0.036802	0.0175097	0.00615303	0.0124975	0.0129755
ENSCJAG00000017540.5	BTBD8_protein_coding	chr7:128386706-128456893	+	1778	1.21833	38.4028	1.21833	38.4028	0	0	-	41	40	62	31	68	19	14	24	34	19	5.18818	5.15871	5.25937	5.07946	5.35397	4.89601	4.83232	4.95942	5.06422	4.91779	0.702316	0.642033	0.838614	0.522672	1.03244	0.279223	0.195778	0.353817	0.509039	0.295343
ENSCJAG00000019574.2	PTK2B_protein_coding	chr13:10828651-10965518	-	3826	1.21786	1121.21	1.21786	1121.21	-1.00223	164.182	chr13:10842042-10842168	12079	12575	16148	12886	14615	6155	6873	6351	6253	5816	13.5719	13.5609	13.6182	13.6257	13.6414	12.7084	12.7838	12.7691	12.7571	12.7448	96.1538	93.7977	101.502	100.965	103.12	42.0352	44.6651	43.5107	43.5058	42.013
ENSCJAG00000021614.3	GUCY2C_protein_coding	chr9:6740985-6827911	+	3349	1.21621	14.731	1.21621	14.731	0	0	-	9	12	7	11	15	2	4	6	6	7	3.01254	3.04683	2.95933	3.03902	3.07235	2.8975	2.92319	2.9543	2.95456	2.97373	0.0818479	0.102258	0.0502672	0.0984638	0.120911	0.0156043	0.0296969	0.0469607	0.0476914	0.057768
ENSCJAG00000016813.2	LCP1_protein_coding	chr1:68728114-68790301	+	1988	1.21457	235.993	1.21457	235.993	0	0	-	79323	82263	106628	80648	106667	40331	54178	43849	41009	31461	16.2931	16.2781	16.3453	16.2966	16.4745	15.4229	15.681	15.5351	15.4727	15.275	1215.24	1180.91	1289.9	1216.12	1448.44	530.093	677.6	578.152	549.12	437.382
ENSCJAG00000015101.3	PDE2A_protein_coding	chr11:66162900-66247258	+	3965	1.21199	42.3982	1.21199	42.3982	0	0	-	150	86	108	108	151	34	52	40	70	83	6.83668	6.43525	6.45528	6.60158	6.75443	5.92415	6.08266	5.99884	6.26214	6.39055	1.1522	0.618991	0.655062	0.816544	1.02807	0.224061	0.326082	0.264433	0.469958	0.578548
ENSCJAG00000033977.1	U4atac_snRNA	chr9:124039166-124039278	-	112	1.21096	10.3988	1.21096	10.3988	0	0	-	8	8	7	4	10	1	3	2	4	7	2.47918	2.47351	2.44151	2.41758	2.49169	2.366	2.39243	2.38101	2.40932	2.45546	2.17547	2.03846	1.50308	1.07063	2.41029	0.233298	0.665994	0.46807	0.950706	1.72737
ENSCJAG00000034195.1	Y_RNA_misc_RNA	chr9:37696331-37696426	-	95	1.21027	26.9276	1.21027	26.9276	0	0	-	13	42	43	36	30	20	20	12	16	8	4.42292	4.73453	4.67363	4.69159	4.59491	4.47175	4.46454	4.38297	4.43277	4.33882	4.16774	12.617	10.8855	11.36	8.52483	5.50093	5.23448	3.31098	4.48333	2.3274
ENSCJAG00000001677.2	NRROS_protein_coding	chr15:18314361-18345609	-	2483	1.20959	198.234	1.20959	198.234	3.04812	567.351	chr15:18317858-18317888	7841	7803	8980	8331	9558	3636	3505	3455	4541	4524	12.9308	12.8729	12.8162	12.9803	13.0081	11.9771	11.9117	11.9586	12.2253	12.2802	96.1779	89.6838	86.9764	100.582	103.915	38.2628	35.0977	36.4729	48.6832	50.3559
ENSCJAG00000016841.2	CMTM1_protein_coding	chr20:20247358-20257656	+	1006	1.20922	76.794	1.20922	76.794	0	0	-	84	142	134	112	97	62	66	58	39	40	6.40672	6.71485	6.54583	6.57933	6.41905	6.13949	6.15432	6.12253	5.94976	5.98493	2.54309	4.02828	3.20338	3.33748	2.60293	1.61036	1.63122	1.51122	1.03198	1.09892
ENSCJAG00000002161.2	TXNIP_protein_coding	chr18:1158080-1162234	+	2937	1.20915	71.2847	1.20915	71.2847	0	0	-	33111	48083	52123	38788	41752	13681	17838	14250	31234	21273	15.0719	15.4107	15.2893	15.2234	15.1843	14.0149	14.2352	14.0826	14.8567	14.5305	343.359	467.215	426.803	395.907	383.762	121.715	151.011	127.177	283.092	200.184
ENSCJAG00000019286.2	PHACTR2_protein_coding	chr4:144297582-144506132	+	4538	1.20865	78.4439	1.20865	78.4439	0	0	-	656	552	803	529	991	329	427	387	316	182	9.29745	9.08729	9.25627	9.08261	9.57784	8.51114	8.70604	8.67619	8.50655	8.11772	4.40271	3.47139	4.25552	3.49454	5.89518	1.89435	2.33954	2.23535	1.85365	1.10844
ENSCJAG00000019724.2	ZMAT1_protein_coding	chrX:91257608-91417217	+	3208	1.20755	47.2883	1.20755	47.2883	0	0	-	33	50	55	45	57	23	17	20	34	17	5.11375	5.26158	5.21922	5.23168	5.28819	4.94341	4.86572	4.9166	5.07116	4.89415	0.3133	0.4448	0.412316	0.420511	0.479655	0.187337	0.131759	0.163416	0.28213	0.14646
ENSCJAG00000004778.2	ADGRE5_protein_coding	chr22:13648176-13677749	+	3122	1.20718	122.159	1.20718	122.159	0	0	-	10584	19404	22015	18401	13352	8664	7682	7316	7405	7645	13.5153	14.0926	14.0196	14.0762	13.6258	13.1303	12.9822	12.9967	13.0113	13.1003	103.252	177.373	169.585	176.688	115.452	72.5129	61.1798	61.4242	63.1388	67.6782
ENSCJAG00000004972.2	NDUFA1_protein_coding	chrX:108003362-108008398	+	460	1.20665	238.906	1.20665	238.906	0	0	-	6027	6493	7337	5645	5067	2791	2853	3243	2458	2864	12.5235	12.5484	12.4722	12.4416	12.2164	11.5667	11.5569	11.7418	11.4791	11.6822	399.047	402.825	383.586	367.879	297.359	158.537	154.209	184.794	142.242	172.076
ENSCJAG00000034900.1	snoR38_snoRNA	chr5:125844204-125844277	+	73	1.20621	28.1268	1.20621	28.1268	0	0	-	56	76	88	77	98	51	66	39	18	12	5.83091	5.96597	5.94016	5.99424	6.07126	5.69981	5.80496	5.6019	5.36393	5.29369	23.3639	29.7112	28.9909	31.6204	36.2403	18.2548	22.4796	14.0036	6.56378	4.54321
ENSCJAG00000022936.2	GPR35_protein_coding	chr6:157160689-157161706	+	1017	1.20552	56.8734	1.20552	56.8734	0	0	-	256	290	358	302	368	217	201	150	102	69	7.97652	8.039	8.05282	8.10556	8.1813	7.69355	7.60975	7.44129	7.18305	6.9868	7.66654	8.13779	8.46572	8.90195	9.76821	5.5753	4.91408	3.86606	2.66983	1.87513
ENSCJAG00000019203.2	BTLA_protein_coding	chr15:83228404-83265469	-	3204	1.20499	121.856	1.20499	121.856	0	0	-	885	936	1198	969	1187	386	481	367	664	496	9.78796	9.79317	9.84385	9.86378	9.95482	8.86255	9.02297	8.84687	9.3724	9.16193	8.41262	8.33705	8.99221	9.06631	10.0011	3.14793	3.73267	3.00242	5.5167	4.27852
ENSCJAG00000004108.1	TMEM185B_protein_coding	chrX:136713054-136717774	-	534	1.2047	101	1.2047	101	0	0	-	198	220	219	174	263	117	87	69	117	109	7.516	7.55953	7.40447	7.40582	7.64478	7.00333	6.80084	6.70783	7.02616	7.01915	11.2929	11.7574	9.8629	9.76803	13.2954	5.72498	4.05084	3.38693	5.83242	5.64143
ENSCJAG00000034602.1	ELN_protein_coding	chr2:7603617-7773311	-	909	1.20459	67.8774	1.20459	67.8774	0	0	-	103	97	119	104	88	45	38	33	55	66	6.44302	6.37371	6.38048	6.44087	6.27176	5.90606	5.82594	5.79876	6.01073	6.13112	3.45107	3.04535	3.14836	3.4298	2.61341	1.29354	1.03941	0.951587	1.61066	2.00671
ENSCJAG00000011938.2	STK11IP_protein_coding	chr6:136013537-136034065	+	3688	1.204	454.442	1.204	454.442	0	0	-	2561	3027	3686	3033	3074	1658	1502	1412	1298	1288	11.3534	11.4725	11.4743	11.5132	11.4131	10.741	10.6167	10.6187	10.5428	10.5914	21.1495	23.4234	24.0362	24.6536	22.501	11.7469	10.1262	10.0356	9.36889	9.65227
ENSCJAG00000014628.2	RAP2C_protein_coding	chrX:120048015-120054326	-	678	1.2039	160.471	1.2039	160.471	0	0	-	1728	1433	2267	1474	2224	740	895	789	1068	729	10.7192	10.4808	10.7454	10.5461	10.8502	9.7279	9.8712	9.81445	10.0988	9.79978	77.6237	60.3178	80.4125	65.1729	88.551	28.5188	32.8216	30.5032	41.932	29.7168
ENSCJAG00000001499.2	IGF2BP3_protein_coding	chr8:32290857-32449972	+	2302	1.20246	37.9104	1.20246	37.9104	0	0	-	37	64	77	64	68	29	54	25	17	20	5.41321	5.6388	5.63487	5.65778	5.63287	5.26076	5.48032	5.2261	5.12959	5.18328	0.489527	0.793421	0.804428	0.833439	0.797429	0.329172	0.583251	0.284664	0.196584	0.24012
ENSCJAG00000024879.1	SNORD124_snoRNA	chr5:111815438-111815542	-	104	1.20215	44.2516	1.20215	44.2516	0	0	-	39	33	65	40	45	18	14	21	21	28	5.0885	5.00691	5.2038	5.09343	5.09681	4.79785	4.74223	4.84109	4.84188	4.93902	11.4212	9.05545	15.0308	11.5299	11.6807	4.5224	3.34704	5.29279	5.37514	7.44096
ENSCJAG00000004565.2	ARL13A_protein_coding	chrX:90119931-90221736	+	1479	1.20084	28.4166	1.20084	28.4166	0	0	-	16	27	30	22	17	10	10	12	8	12	4.02986	4.14816	4.12386	4.10193	4.01683	3.92068	3.91651	3.9503	3.89903	3.96018	0.329482	0.520985	0.487815	0.445917	0.310291	0.176669	0.168112	0.212673	0.143988	0.224242
ENSCJAG00000016621.2	PLAG1_protein_coding	chr16:9067664-9113994	-	2348	1.19842	18.8511	1.19842	18.8511	0	0	-	20	15	22	19	27	18	3	5	13	9	3.97583	3.9001	3.94049	3.95998	4.0239	3.9099	3.71501	3.74786	3.85617	3.81165	0.259425	0.182315	0.225334	0.24258	0.310423	0.200311	0.031768	0.0558175	0.147384	0.105937
ENSCJAG00000012399.2	GTF2E2_protein_coding	chr13:28535541-28614715	-	1446	1.19737	292.166	1.19737	292.166	0	0	-	3652	3481	3934	2988	3739	1583	1776	1933	1425	1616	11.7819	11.6798	11.6049	11.5616	11.6779	10.7696	10.8476	10.9896	10.7039	10.8783	76.9206	68.7013	65.4287	61.9457	69.8032	28.605	30.5381	35.0398	26.2332	30.8871
ENSCJAG00000031490.1	SMIM6_protein_coding	chr5:124882686-124884070	+	815	1.19721	43.8522	1.19721	43.8522	0	0	-	80	47	73	55	67	20	33	49	24	25	5.83973	5.54537	5.66128	5.63536	5.67877	5.21066	5.34414	5.51881	5.2678	5.29764	2.9896	1.64577	2.15411	2.02304	2.21925	0.641213	1.00675	1.57593	0.783895	0.847787
ENSCJAG00000016764.2	IKBKG_protein_coding	chrX:140934376-140993722	+	2659	1.1971	302.476	1.1971	302.476	0	0	-	5405	6011	7488	5609	6349	3371	3325	3003	2512	2246	12.4142	12.4718	12.4973	12.4389	12.4525	11.7533	11.7085	11.6718	11.5044	11.4553	61.9096	64.5145	67.7251	63.2363	64.4578	33.1261	31.0914	29.603	25.1481	23.3451
ENSCJAG00000035935.1	Metazoa_SRP_misc_RNA	chr11:72744010-72744305	+	295	1.19693	15.4922	1.19693	15.4922	0	0	-	9	7	14	12	18	3	10	5	5	5	3.12738	3.0925	3.15581	3.16765	3.22216	3.02599	3.11345	3.05535	3.05558	3.05998	0.929182	0.677182	1.14132	1.21943	1.64717	0.265723	0.842839	0.44427	0.451182	0.468438
ENSCJAG00000011748.3	SLC47A2_protein_coding	chr5:77089305-77123625	-	2401	1.19686	61.1859	1.19686	61.1859	-1.0971	0	chr5:77110064-77110160	111	135	239	152	196	101	77	61	102	45	6.88423	6.98386	7.26249	7.09555	7.2031	6.70432	6.52763	6.43912	6.73195	6.32455	1.40803	1.60461	2.39391	1.8978	2.2037	1.09915	0.79738	0.665942	1.13087	0.517994
ENSCJAG00000013340.2	PNPLA7_protein_coding	chr1:181584744-181660098	-	4837	1.19581	166.865	1.19581	166.865	0	0	-	8585	11934	14890	11306	11545	6121	4701	4528	6606	5118	13.1517	13.4411	13.4685	13.4238	13.3297	12.6263	12.3413	12.3663	12.7354	12.5439	54.0561	70.4108	74.0322	70.07	64.4327	33.0656	24.1647	24.5374	36.3552	29.2434
ENSCJAG00000020490.2	NET1_protein_coding	chr7:3937366-4174727	+	3641	1.19417	317.556	1.19417	317.556	0	0	-	8814	11610	14106	10656	10351	4947	6064	5531	4859	4574	13.1618	13.3959	13.3953	13.3454	13.1997	12.4011	12.5668	12.5393	12.4171	12.4164	73.7281	90.9999	93.1719	87.735	76.7449	35.5018	41.41	39.8182	35.5247	34.72
ENSCJAG00000002093.2	TMEM154_protein_coding	chr3:39872027-39900457	+	2876	1.19246	229.794	1.19246	229.794	0	0	-	914	1098	1346	1214	1197	503	691	493	570	456	9.87824	10.0082	10.0167	10.1451	10.0211	9.15433	9.40918	9.16447	9.29571	9.15141	9.67916	10.8954	11.2553	12.654	11.2355	4.56992	5.97387	4.49321	5.27582	4.38208
ENSCJAG00000017496.2	LZTS2_protein_coding	chr12:88290003-88300998	+	2764	1.19086	68.4676	1.19086	68.4676	0	0	-	1571	1433	1623	1545	1944	631	583	522	1143	917	10.5697	10.4264	10.3562	10.5396	10.6602	9.52412	9.42622	9.38612	10.1066	9.95324	17.3109	14.7958	14.1216	16.7567	18.9866	5.96514	5.24442	4.95029	11.0081	9.16929
ENSCJAG00000011407.2	CCNQ_protein_coding	chrX:140115333-140137493	-	1232	1.19053	264.863	1.19053	264.863	0	0	-	2045	2511	2571	2084	2030	1168	1078	1170	884	994	10.9904	11.1486	10.9732	10.9962	10.8577	10.2605	10.1557	10.2919	10.0354	10.1981	50.5549	58.1655	50.1872	50.7091	44.4809	24.772	21.7558	24.8928	19.1005	22.2987
ENSCJAG00000020386.3	ASTN2_protein_coding	chr1:159876279-160926585	-	5245	1.19035	18.6097	1.19035	18.6097	0	0	-	19	15	16	9	17	7	13	4	7	5	3.58368	3.52324	3.49991	3.44779	3.53361	3.40086	3.47073	3.36283	3.40418	3.38149	0.110329	0.0816159	0.0733629	0.0514394	0.0874967	0.0348724	0.0616261	0.01999	0.0355269	0.0263469
ENSCJAG00000003330.3	COL6A6_protein_coding	chr17:45613085-45725290	-	8692	1.18776	54.0979	1.18776	54.0979	0	0	-	44	80	95	57	71	34	28	37	42	21	5.60593	5.87948	5.86795	5.72033	5.77598	5.4321	5.35887	5.47373	5.52345	5.31504	0.154175	0.262663	0.262849	0.196587	0.220509	0.102209	0.080095	0.111579	0.128627	0.0667735
ENSCJAG00000009503.2	CD72_protein_coding	chr1:137392488-137419050	-	2150	1.18715	49.1378	1.18715	49.1378	0	0	-	496	766	704	771	597	236	224	213	402	483	9.00677	9.37023	9.1041	9.41291	9.06377	8.21141	8.14562	8.15665	8.68241	8.89929	7.02625	10.1676	7.87474	10.7502	7.4959	2.86816	2.59046	2.59681	4.97728	6.20888
ENSCJAG00000005673.1	C2orf88_protein_coding	chr6:105327154-105362276	+	687	1.1861	22.534	1.1861	22.534	0	0	-	21	20	33	24	47	16	16	5	22	9	4.3878	4.36221	4.44776	4.42125	4.61623	4.28314	4.27686	4.14101	4.36112	4.20671	0.930986	0.830811	1.15521	1.04726	1.84684	0.608545	0.579069	0.190771	0.852452	0.362068
ENSCJAG00000016166.2	RET_protein_coding	chr12:30817365-30869606	+	5585	1.18519	19.3367	1.18519	19.3367	0	0	-	12	24	20	25	12	11	7	4	11	11	3.75325	3.89547	3.8044	3.91735	3.73281	3.71078	3.65526	3.61894	3.71575	3.7246	0.0654393	0.122636	0.0861209	0.134189	0.0580024	0.0514635	0.0311632	0.0187731	0.0524293	0.0544344
ENSCJAG00000012501.2	CADM1_protein_coding	chr11:12741295-12808305	-	4144	1.18442	178.964	1.18442	178.964	0	0	-	3254	4915	6108	4727	3736	2232	2271	2155	2004	2016	11.7645	12.1363	12.1594	12.1348	11.7787	11.2106	11.1963	11.2072	11.1411	11.2036	23.9154	33.848	35.4471	34.1952	24.3375	14.0736	13.6259	13.631	12.8731	13.4454
ENSCJAG00000002168.1	protein_coding	chr10:18310879-18312304	-	831	1.18234	7.325	1.18234	7.325	0	0	-	2	6	6	15	2	4	4	2	4	1	2.14417	2.20436	2.18847	2.33539	2.13989	2.16603	2.16425	2.13893	2.16799	2.12527	0.0733009	0.206053	0.173641	0.541115	0.0649706	0.125773	0.119681	0.0630852	0.128134	0.0332585
ENSCJAG00000028483.1	SNORA48_snoRNA	chrX:47305339-47305474	-	135	1.18084	9.83309	1.18084	9.83309	0	0	-	6	17	13	6	20	14	1	2	7	5	3.10701	3.24964	3.1691	3.10578	3.26908	3.1898	3.02171	3.03757	3.10707	3.08438	1.35362	3.59372	2.31586	1.33234	3.9993	2.70972	0.184176	0.388325	1.38028	1.02362
ENSCJAG00000007789.2	MMP19_protein_coding	chr9:44642508-44649476	-	1532	1.18	8.23466	1.18	8.23466	0	0	-	3	10	6	8	16	2	0	4	7	7	2.59617	2.69506	2.62283	2.67162	2.75869	2.57352	2.54502	2.60274	2.64362	2.64925	0.0596407	0.186282	0.0941878	0.156542	0.281935	0.0341115	0	0.0684384	0.121631	0.126283
ENSCJAG00000020397.1	TRIM32_protein_coding	chr1:160157470-160172446	+	3741	1.17994	89.7053	1.17994	89.7053	0	0	-	414	303	441	346	439	286	175	165	163	135	8.54142	8.22228	8.37896	8.36962	8.48294	8.06117	7.65352	7.65767	7.65105	7.55961	3.37049	2.31145	2.835	2.7726	3.16785	1.9976	1.1631	1.1561	1.15986	0.997356
ENSCJAG00000015649.2	VASH2_protein_coding	chr19:11773456-11818683	-	5406	1.17867	26.962	1.17867	26.962	0	0	-	16	27	36	29	24	16	12	9	7	18	4.22773	4.34994	4.37993	4.38379	4.29588	4.18963	4.1354	4.10557	4.07818	4.23359	0.0901414	0.142534	0.160151	0.160813	0.119846	0.0773346	0.0551915	0.043638	0.0344688	0.0920239
ENSCJAG00000036148.1	Metazoa_SRP_misc_RNA	chr5:128051057-128051353	-	296	1.17859	7.45715	1.17859	7.45715	0	0	-	10	5	5	5	2	5	2	1	1	4	2.10499	2.02795	2.0148	2.03072	1.97999	2.01868	1.97718	1.96469	1.96474	2.01067	1.02894	0.482067	0.406238	0.506381	0.182401	0.441375	0.167998	0.0885537	0.0899316	0.373485
ENSCJAG00000005750.2	SLAMF6_protein_coding	chr18:14072814-14094418	-	1042	1.17784	97.4172	1.17784	97.4172	0	0	-	2571	2512	3202	2873	4257	1852	1504	1046	1770	1145	11.356	11.2809	11.3291	11.4561	11.7496	10.8457	10.6162	10.3403	10.8355	10.4803	75.1475	68.7988	73.9019	82.6546	110.287	46.4411	35.8878	26.3125	45.2178	30.3698
ENSCJAG00000011233.2	SRPK3_protein_coding	chrX:140315472-140327056	+	2382	1.17541	38.0376	1.17541	38.0376	0	0	-	26	46	75	30	50	23	26	22	18	17	4.95402	5.14598	5.28215	4.99659	5.15077	4.86522	4.88921	4.86208	4.81488	4.816	0.332439	0.551119	0.757219	0.377554	0.566652	0.252299	0.271393	0.242091	0.201157	0.197247
ENSCJAG00000057017.2	NOP16_protein_coding	chr2:59662984-59663744	+	705	1.17402	5.55583	1.17402	5.55583	0	0	-	5	6	7	5	4	10	2	0	0	1	1.99162	2.00248	1.99934	1.99064	1.96874	2.04164	1.93722	1.91014	1.91015	1.92586	0.216004	0.24288	0.238787	0.212608	0.153165	0.37063	0.0705355	0	0	0.0392026
ENSCJAG00000018366.1	protein_coding	chr1:210133188-210133841	+	409	1.17381	43.2186	1.17381	43.2186	0	0	-	95	102	106	96	111	54	23	33	67	64	6.39206	6.40515	6.30999	6.39046	6.41271	5.98525	5.6624	5.79753	6.10746	6.11474	7.07426	7.11715	6.23282	7.03635	7.32635	3.44985	1.39821	2.1149	4.36069	4.32475
ENSCJAG00000002281.2	DOCK11_protein_coding	chrX:106588919-106744866	+	6487	1.17352	187.322	1.17352	187.322	0	0	-	16803	18691	24366	18306	24705	9027	10378	7991	12260	8992	14.0829	14.1409	14.214	14.1584	14.357	13.2747	13.3784	13.1883	13.6086	13.3622	78.8903	82.2276	90.3321	84.5958	102.809	36.3604	39.7774	32.2891	50.3096	38.3104
ENSCJAG00000011994.2	DOK4_protein_coding	chr20:11488673-11503788	-	2740	1.17323	216.39	1.17323	216.39	0	0	-	2172	2413	2629	2096	2103	920	1066	1081	1083	1263	11.0604	11.1162	11.0045	11.0107	10.902	10.0502	10.1552	10.2275	10.2321	10.4337	24.1429	25.1325	23.075	22.9319	20.7194	8.77338	9.67327	10.3413	10.5216	12.7396
ENSCJAG00000006344.2	CMA1_protein_coding	chr10:48522112-48525189	-	784	1.1729	66.6316	1.1729	66.6316	0	0	-	75	105	130	116	83	49	68	53	40	33	6.24876	6.42096	6.4339	6.50932	6.23618	5.94102	6.07946	5.9905	5.87134	5.8216	2.91357	3.8221	3.98776	4.43549	2.85792	1.63309	2.15655	1.77198	1.35815	1.16333
ENSCJAG00000010147.3	SLC27A3_protein_coding	chr18:7707524-7712929	+	2620	1.17099	602.76	1.17099	602.76	0	0	-	1868	1869	2131	1853	2077	913	958	997	947	861	10.8419	10.7912	10.7268	10.8204	10.8238	9.9691	9.98354	10.0796	10.0347	10.002	21.7148	20.3581	19.5607	21.2018	21.4005	9.1054	9.09141	9.97453	9.62172	9.08252
ENSCJAG00000007973.1	LHX4_protein_coding	chr18:26853523-26896570	-	1869	1.17	48.2033	1.17	48.2033	0	0	-	89	149	167	127	182	90	91	80	44	36	6.628	6.93925	6.88275	6.85289	7.03225	6.52282	6.51034	6.47331	6.17707	6.12003	1.45031	2.27513	2.14886	2.03701	2.62876	1.25824	1.2106	1.12196	0.626682	0.53235
ENSCJAG00000035805.1	Metazoa_SRP_misc_RNA	chr2:68256065-68256362	-	297	1.16948	79.3443	1.16948	79.3443	0	0	-	118	125	188	168	170	75	90	61	95	46	6.88261	6.88748	7.03839	7.12562	7.0532	6.4906	6.5747	6.39912	6.64655	6.29525	12.1006	12.0111	15.2231	16.9571	15.4519	6.59834	7.53447	5.38359	8.51474	4.28061
ENSCJAG00000033151.1	SNORA17_snoRNA	chr9:61239747-61239869	+	122	1.16895	7.61066	1.16895	7.61066	0	0	-	1	3	16	6	9	1	4	3	5	3	2.21696	2.2472	2.39018	2.29521	2.3257	2.21342	2.25291	2.24249	2.27025	2.24531	0.249644	0.701763	3.154	1.47432	1.99146	0.214176	0.815205	0.644555	1.09097	0.679619
ENSCJAG00000004264.2	UAP1_protein_coding	chr18:25290415-25329236	+	2374	1.16855	414.844	1.16855	414.844	0	0	-	3564	3790	4416	3747	3731	1810	2044	2077	1625	1651	11.7938	11.8049	11.7613	11.8319	11.7135	10.9397	11.0244	11.101	10.871	10.942	45.7233	45.5604	44.7353	47.3154	42.4261	19.9218	21.4076	22.9327	18.2212	19.2208
ENSCJAG00000014527.2	STK26_protein_coding	chrX:119873549-119926506	+	3431	1.16855	247.562	1.16855	247.562	0	0	-	8449	8727	10175	8642	9808	3477	4580	4219	4859	4673	13.0445	13.0254	12.982	13.0543	13.0707	11.9786	12.2099	12.1924	12.3325	12.3527	75.0006	72.5894	71.3207	75.508	77.1699	26.4797	33.1903	32.232	37.699	37.6426
ENSCJAG00000018533.2	TOB1_protein_coding	chr5:106698495-106703465	+	1766	1.16842	160.159	1.16842	160.159	0	0	-	3340	4422	5240	3904	3914	2400	1711	1562	2149	2052	11.7559	11.9929	11.9664	11.9026	11.7912	11.2418	10.8896	10.8645	11.1686	11.1816	57.6018	71.4591	71.358	66.2702	59.8299	35.51	24.0894	23.184	32.3929	32.1137
ENSCJAG00000010345.2	MCTP1_protein_coding	chr2:112673528-113163210	+	3860	1.1683	139.397	1.1683	139.397	0	0	-	113	133	145	117	146	62	65	60	69	56	6.73094	6.80712	6.73433	6.74542	6.82133	6.27434	6.28148	6.27402	6.34686	6.27158	0.891603	0.983317	0.903405	0.908652	1.02107	0.419695	0.41869	0.407439	0.475845	0.400964
ENSCJAG00000015273.3	SAP25_protein_coding	chr2:11451207-11452094	+	615	1.16777	79.2197	1.16777	79.2197	0	0	-	3237	3787	3928	3650	4211	1842	1279	1230	2279	2295	11.6784	11.7878	11.6247	11.7885	11.8218	10.9368	10.5686	10.5911	11.1756	11.2411	160.305	175.731	153.603	177.917	184.841	78.2608	51.7085	52.4238	98.6446	103.136
ENSCJAG00000020733.1	protein_coding	chr13:64066943-64067620	+	612	1.16667	11.9512	1.16667	11.9512	0	0	-	9	13	10	7	7	4	4	1	8	5	2.80305	2.85017	2.78622	2.77229	2.76134	2.7161	2.71429	2.6752	2.772	2.73619	0.44789	0.606207	0.392962	0.342883	0.30877	0.17078	0.162508	0.0428299	0.347971	0.225799
ENSCJAG00000021984.2	TAS2R40_protein_coding	chr8:102962440-102963479	-	1039	1.16653	9.33154	1.16653	9.33154	0	0	-	4	13	8	6	9	1	3	9	2	4	2.52347	2.6457	2.5586	2.55329	2.5839	2.47092	2.49737	2.58054	2.48606	2.5178	0.117253	0.357073	0.185172	0.173115	0.233838	0.0251486	0.0717914	0.227052	0.0512411	0.106402
ENSCJAG00000023908.1	U6_snRNA	chr18:34015159-34015268	-	109	1.16545	17.6251	1.16545	17.6251	0	0	-	22	23	29	7	14	9	11	10	4	11	3.88878	3.88748	3.89825	3.68544	3.76514	3.69338	3.71404	3.71011	3.62973	3.73196	6.14719	6.02186	6.39843	1.92518	3.46729	2.15747	2.50919	2.40476	0.976872	2.78914
ENSCJAG00000005345.2	CISH_protein_coding	chr15:26330672-26336038	-	2256	1.1643	28.6459	1.1643	28.6459	0	0	-	63	156	249	214	82	105	62	65	52	77	6.45051	7.00266	7.2109	7.2731	6.52902	6.64171	6.32514	6.38308	6.2727	6.51185	0.850515	1.9734	2.65437	2.84364	0.981212	1.21613	0.683313	0.755219	0.613576	0.943313
ENSCJAG00000025988.1	U6atac_snRNA	chr7:47372715-47372816	-	101	1.16396	24.3271	1.16396	24.3271	0	0	-	11	27	25	32	26	9	14	9	15	11	4.06236	4.25495	4.18038	4.3214	4.223	4.00728	4.06543	4.01131	4.08961	4.04767	3.31705	7.62907	5.95279	9.4979	6.94929	2.32836	3.44646	2.33571	3.95343	3.01006
ENSCJAG00000009518.2	IFT81_protein_coding	chr9:100277833-100381938	+	2651	1.16182	74.2147	1.16182	74.2147	0	0	-	302	194	257	225	232	79	115	107	138	142	7.95854	7.5559	7.62397	7.70302	7.63912	6.85864	7.06481	7.06009	7.23169	7.29384	3.46959	2.08844	2.33145	2.54432	2.36247	0.778658	1.07859	1.05797	1.38571	1.48041
ENSCJAG00000000998.2	TBC1D10C_protein_coding	chr11:123190395-123196423	+	1699	1.16182	286.92	1.16182	286.92	0	0	-	17100	21219	25285	20859	20933	11388	8890	9424	10989	9652	14.1151	14.2873	14.2664	14.3088	14.1964	13.517	13.2463	13.3633	13.516	13.4474	306.537	356.419	357.908	368.044	332.603	175.139	130.099	145.392	172.175	157.01
ENSCJAG00000005734.2	CD84_protein_coding	chr18:14111505-14142546	-	1717	1.16048	50.6218	1.16048	50.6218	0	0	-	958	774	1178	711	1768	560	588	370	726	331	9.87762	9.62216	9.83948	9.57716	10.368	9.19819	9.21291	8.86702	9.4675	8.82724	16.9932	12.8647	16.4997	12.4136	27.7971	8.52211	8.51479	5.64846	11.2556	5.32797
ENSCJAG00000014388.1	protein_coding	chr20:28861844-28862682	-	819	1.16042	113.264	1.16042	113.264	0	0	-	772	515	1070	627	677	299	330	364	405	339	9.48378	9.05423	9.5626	9.27217	9.24016	8.4659	8.52006	8.65608	8.75054	8.64918	28.7087	17.9454	31.4197	22.95	22.3148	9.53931	10.0184	11.6497	13.1636	11.4398
ENSCJAG00000018019.2	ACSS2_protein_coding	chr5:2342550-2389906	-	2015	1.16031	126.821	1.16031	126.821	0	0	-	1061	915	1181	873	1294	354	567	510	573	541	9.98835	9.79352	9.8521	9.78435	10.0626	8.81599	9.19213	9.15493	9.26165	9.26377	16.0369	12.9591	14.0954	12.9879	17.3359	4.59048	6.9964	6.63428	7.56979	7.42039
ENSCJAG00000035613.1	Metazoa_SRP_misc_RNA	chr8:9313209-9313504	-	295	1.15878	8.98517	1.15878	8.98517	0	0	-	9	5	15	3	4	5	3	5	2	2	2.42242	2.35918	2.4617	2.33083	2.33988	2.34975	2.32152	2.35187	2.31021	2.31214	0.929182	0.483701	1.22284	0.304859	0.366038	0.442871	0.252852	0.44427	0.180473	0.187375
ENSCJAG00000015044.2	ZNF821_protein_coding	chr20:26427300-26456494	+	2165	1.15712	79.5471	1.15712	79.5471	0	0	-	2941	3708	4199	3648	3601	2658	1276	1209	1872	1676	11.5643	11.7504	11.6772	11.7724	11.6446	11.2761	10.5474	10.5565	10.9675	10.9189	41.3731	48.8777	46.6434	50.5122	44.9007	32.0794	14.6541	14.6375	23.0172	21.3954
ENSCJAG00000020904.2	PRPH_protein_coding	chr9:38071109-38074197	+	1251	1.15587	9.4637	1.15587	9.4637	0	0	-	2	9	6	12	6	3	4	4	3	3	2.3289	2.43002	2.37193	2.47581	2.38141	2.33652	2.34833	2.35184	2.33804	2.34075	0.0486915	0.205312	0.115344	0.287556	0.129474	0.0626605	0.0795004	0.0838111	0.0638364	0.0662778
ENSCJAG00000009509.2	TESC_protein_coding	chr9:107647439-107665701	-	516	1.1556	78.24	1.1556	78.24	0	0	-	288	466	488	364	232	189	160	199	161	173	8.18969	8.5709	8.43667	8.38197	7.9086	7.70205	7.55617	7.76526	7.60938	7.70696	16.999	25.773	22.7443	21.1471	12.1374	9.57066	7.70969	10.1089	8.30578	9.26618
ENSCJAG00000013335.3	PPFIBP2_protein_coding	chr11:70959785-71104087	+	3205	1.15538	61.5905	1.15538	61.5905	0	0	-	222	146	201	139	151	114	93	72	51	86	7.44483	7.08877	7.18042	7.08035	7.06073	6.82945	6.68415	6.57577	6.40367	6.71366	2.10963	1.30003	1.50824	1.30013	1.27185	0.929408	0.721476	0.588848	0.423591	0.741609
ENSCJAG00000008690.2	B3GNT2_protein_coding	chr14:44972164-45005148	-	2709	1.15374	99.4687	1.15374	99.4687	0	0	-	4636	7213	8519	6448	5083	2173	3657	3559	2896	3009	12.2709	12.6762	12.646	12.598	12.2382	11.354	11.8169	11.8528	11.6561	11.7505	52.1213	75.9865	75.6278	71.3535	50.6523	20.9595	33.5647	34.4364	28.4573	30.6985
ENSCJAG00000009764.3	BST2_protein_coding	chr22:16350998-16361815	-	1213	1.15309	144.186	1.15309	144.186	0	0	-	2987	3601	3630	3334	3269	1576	1319	1456	1719	2015	11.5557	11.696	11.5036	11.6552	11.5211	10.7436	10.5485	10.699	10.8588	11.0701	74.9989	84.7211	71.9694	82.3956	72.7516	33.9488	27.0365	31.4629	37.7241	45.9112
ENSCJAG00000002057.2	FYCO1_protein_coding	chr15:21607253-21685993	-	6261	1.15292	110.277	1.15292	110.277	0	0	-	1508	1337	1714	1421	2158	804	733	615	1060	705	10.5383	10.3677	10.4205	10.4656	10.7768	9.75431	9.64105	9.54176	10.0451	9.72068	7.33564	6.0942	6.58369	6.80377	9.30456	3.35538	2.9109	2.57472	4.50678	3.11207
ENSCJAG00000026513.1	U4_snRNA	chr2:67141052-67141193	-	141	1.15032	12.7292	1.15032	12.7292	0	0	-	7	9	11	13	10	4	2	3	7	8	2.89088	2.91398	2.915	2.97382	2.91819	2.83311	2.80457	2.82092	2.87597	2.89551	1.51203	1.8216	1.87618	2.76391	1.91456	0.74126	0.352677	0.5577	1.32155	1.56811
ENSCJAG00000005977.3	IGSF8_protein_coding	chr18:13662901-13668854	-	1482	1.14944	134.786	1.14944	134.786	0	0	-	1054	829	1001	756	916	367	395	442	496	500	9.91055	9.62546	9.61925	9.57289	9.65114	8.76622	8.80072	8.95217	9.05627	9.11681	21.6607	15.9638	16.2438	15.2923	16.6854	6.47064	6.62698	7.81759	8.90918	9.32451
ENSCJAG00000003683.2	CCDC150_protein_coding	chr6:111994400-112040257	+	2496	1.14828	13.7561	1.14828	13.7561	0	0	-	12	8	8	11	12	3	8	6	5	3	2.99897	2.93635	2.9159	2.98321	2.97999	2.85579	2.91869	2.89867	2.8853	2.86025	0.146426	0.0914691	0.077081	0.132114	0.129785	0.0314055	0.0796915	0.0630094	0.0533248	0.0332186
ENSCJAG00000024277.1	snoZ30_snoRNA	chr5:89108371-89108468	-	97	1.14684	12.6804	1.14684	12.6804	0	0	-	10	24	21	8	8	8	5	11	2	8	3.36097	3.53095	3.4516	3.32942	3.31644	3.30971	3.26686	3.35264	3.22786	3.32021	3.13985	7.06104	5.20654	2.47239	2.22642	2.155	1.28164	2.97248	0.548861	2.27941
ENSCJAG00000003888.2	ANXA2_protein_coding	chr10:2650316-2705902	-	1861	1.14575	114.448	1.14575	114.448	0	0	-	16367	13686	15557	12594	16345	5177	7130	7495	7310	8943	13.9332	13.692	13.6223	13.6446	13.8009	12.5964	12.8693	12.9797	12.9584	13.2164	267.857	209.874	201.04	202.869	237.097	72.6878	95.2599	105.566	104.562	132.813
ENSCJAG00000009454.2	RUBCNL_protein_coding	chr1:68532154-68588959	+	2028	1.14349	42.1211	1.14349	42.1211	0	0	-	47	66	75	66	85	37	40	24	48	16	5.62834	5.7687	5.73523	5.78805	5.86597	5.45517	5.47179	5.3267	5.5715	5.24248	0.705847	0.928764	0.889396	0.975608	1.13146	0.47672	0.49041	0.3102	0.630054	0.21805
ENSCJAG00000010215.2	RNF130_protein_coding	chr2:59586586-59714278	-	1823	1.14181	168.397	1.14181	168.397	0	0	-	3630	4678	5395	4432	4475	2364	1753	1943	2517	2345	11.8811	12.0902	12.0357	12.0731	11.9685	11.2716	10.9595	11.115	11.3657	11.355	60.6458	73.2323	71.1716	72.8807	66.2666	33.8837	23.909	27.9373	36.7537	35.5517
ENSCJAG00000015997.2	CIITA_protein_coding	chr12:16216061-16266831	-	5405	1.14145	70.0087	1.14145	70.0087	0	0	-	3328	4169	4781	4037	3828	3101	2274	1931	1303	1265	11.7373	11.9172	11.8569	11.9228	11.7536	11.4784	11.1418	11.0463	10.6831	10.7106	18.7529	22.0123	21.2728	22.3904	19.119	14.9912	10.4607	9.36451	6.41731	6.46843
ENSCJAG00000005416.1	KPNA2L_protein_coding	chr10:58809142-58810816	-	1587	1.141	16.0128	1.141	16.0128	-1.01984	0	chr10:58809144-58809568	15	8	12	14	12	7	8	6	6	3	3.27375	3.17049	3.19693	3.25824	3.21431	3.14298	3.15255	3.13252	3.13278	3.09405	0.287869	0.143861	0.181847	0.264454	0.204123	0.115253	0.125337	0.0990998	0.100642	0.0522455
[truncated: 13,022 more rows]

## Sheet: Volcano_Plot
Gene ID	Lg2Rto DeltaH1_Wt	AdjPval DeltaH1_Wt
CD28	15.2663	2.50272e-60
SCEL	13.7646	4.09686e-49
KLRG1	13.5792	8.29968e-58
C7H1orf87	13.2261	5.06459e-44
NUAK1	13.1887	3.36421e-44
ALOX5AP	12.6666	5.22961e-202
[truncated: 14,056 more rows]

## Sheet: DEGs 1.5-fold or more 
Gene ID	Lg2Rto DeltaH1_Wt	AdjPval DeltaH1_Wt
[truncated: 5,157 more rows]
