# Supplementary material for: A viral noncoding RNA is a master regulator of gene expression that defines host cell identity and function
Source: Nucleic Acids Res. 2026 May 11;54(9):gkag472. doi: 10.1093/nar/gkag472 (PMC13158664; doi:10.1093/nar/gkag472)
Supplement: gkag472_Supplemental_Files [file gkag472_supplemental_files.zip › Supplementary Table 4.xlsx]

## Sheet: Exon Skipping
GeneID	geneSymbol	chr	strand	exonStart_0base	exonEnd	upstreamES	upstreamEE	downstreamES	downstreamEE	IJC_SAMPLE_WT	SJC_SAMPLE_WT	IJC_SAMPLE_deltaH1	SJC_SAMPLE_deltaH1	IncFormLen	SkipFormLen	PValue	FDR	IncLevel1	IncLevel2	IncLevelDifference	overlapHg38	chr_hg38	exStart_hg38	exEnd_hg38	strand_hg38	geneSym_hg38
CNOT1	CNOT1	chr20	-	14043695	14043812	14043313	14043424	14046043	14046223	919,1219,785,963,525	0,0,0,0,0	338,445,317,492,380	161,225,146,263,169	266	149	0	2.2e-16	1.0,1.0,1.0,1.0,1.0	0.54,0.526,0.549,0.512,0.557	-0.463	TRUE	chr16	58547566	58547682	-	CNOT1
FAM168A	FAM168A	chr11	+	65464879	65464906	65458446	65458527	65470185	65470311	20,23,12,37,32	14,40,13,33,18	2,9,6,23,7	44,26,40,52,37	176	149	2.52196e-09	9.93993e-07	0.547,0.327,0.439,0.487,0.601	0.037,0.227,0.113,0.272,0.138	-0.323	TRUE	chr11	73425022	73425048	-	FAM168A
BAZ2B	BAZ2B	chr6	+	68253550	68253577	68253263	68253308	68254827	68254893	18,8,15,25,18	6,4,3,8,0	26,27,13,14,22	18,15,9,26,15	176	149	0.000247583	0.0111761	0.717,0.629,0.809,0.726,1.0	0.55,0.604,0.55,0.313,0.554	-0.262	TRUE	chr2	159397074	159397100	-	BAZ2B
MYO5A	MYO5A	chr10	-	36522012	36522087	36520502	36520596	36524380	36524579	32,49,24,29,8	1,10,5,2,2	58,87,53,86,59	31,34,36,39,29	224	149	5.84327e-07	0.000103493	0.955,0.765,0.761,0.906,0.727	0.554,0.63,0.495,0.595,0.575	-0.253	TRUE	chr15	52337810	52337884	-	MYO5A
CFLAR	CFLAR	chr6	+	119897570	119897646	119894677	119894913	119903636	119904056	11,19,10,26,21	0,6,3,8,5	30,33,17,47,28	16,12,13,35,23	225	149	0.00176007	0.0495362	1.0,0.677,0.688,0.683,0.736	0.554,0.646,0.464,0.471,0.446	-0.241	FALSE	chr2	201123866	201123886	+	NA
CAPRIN2	CAPRIN2	chr9	+	38173592	38173675	38172074	38172313	38175712	38175880	8,17,12,20,10	5,11,3,17,10	10,17,7,26,15	24,30,16,43,15	232	149	0.00158729	0.0460916	0.507,0.498,0.72,0.43,0.391	0.211,0.267,0.219,0.28,0.391	-0.236	TRUE	chr12	30733629	30733711	-	CAPRIN2
LOC103789779	LOC103789779	chr22	-	10883126	10883253	10882462	10882523	10896369	10896581	108,92,85,127,122	32,15,13,33,28	15,33,24,7,16	8,12,11,10,9	276	149	0.000739709	0.0256559	0.646,0.768,0.779,0.675,0.702	0.503,0.598,0.541,0.274,0.49	-0.233	TRUE	chr19	12275956	12276082	-	ZNF44
MDM4	MDM4	chr19	+	28968586	28968654	28963641	28963697	28969370	28969470	118,178,137,190,192	51,127,61,172,112	31,75,34,106,74	60,122,73,162,64	217	149	3.72903e-08	1.06241e-05	0.614,0.49,0.607,0.431,0.541	0.262,0.297,0.242,0.31,0.443	-0.226	TRUE	chr1	204537430	204537497	+	MDM4
RAD54L2	RAD54L2	chr15	+	28559215	28559369	28556338	28556599	28604844	28605037	50,71,54,32,14	15,12,8,25,4	16,63,22,54,30	11,38,18,34,28	298	149	0.000757515	0.0261734	0.625,0.747,0.771,0.39,0.636	0.421,0.453,0.379,0.443,0.349	-0.225	TRUE	chr3	51541498	51541643	+	NA
BTBD10	BTBD10	chr11	-	77319324	77319480	77293705	77293902	77338362	77338543	121,110,91,110,85	53,35,34,43,30	42,69,71,104,69	33,91,69,70,73	298	149	7.82537e-11	4.51391e-08	0.533,0.611,0.572,0.561,0.586	0.389,0.275,0.34,0.426,0.321	-0.222	TRUE	chr11	13445024	13445141	-	NA
SH2D2A	SH2D2A	chr18	-	10784125	10784272	10781341	10781512	10787202	10787292	76,50,66,13,46	25,10,18,2,9	47,36,19,18,14	27,15,18,5,13	296	149	0.00143523	0.0425988	0.605,0.716,0.649,0.766,0.72	0.467,0.547,0.347,0.644,0.352	-0.22	TRUE	chr1	156809661	156809807	-	SH2D2A
SS18	SS18	chr13	-	65383779	65383872	65382952	65383075	65386659	65386764	409,414,334,502,407	240,299,226,122,141	192,185,153,242,143	179,204,203,304,195	242	149	1.32965e-08	4.31879e-06	0.512,0.46,0.476,0.717,0.64	0.398,0.358,0.317,0.329,0.311	-0.218	TRUE	chr18	26035831	26035923	-	SS18
SOBP	SOBP	chr4	+	110373267	110373363	110321796	110321948	110419888	110421844	276,437,253,431,229	60,81,38,58,31	19,63,14,51,26	14,14,12,11,14	245	149	0.000393823	0.0158604	0.737,0.766,0.802,0.819,0.818	0.452,0.732,0.415,0.738,0.53	-0.215	TRUE	chr6	107587080	107587175	+	SOBP
LOC100387845	LOC100387845	chr1	+	204452781	204452910	204451316	204451469	204453672	204453761	434,385,362,354,340	138,104,89,126,105	93,109,95,88,67	57,72,80,65,50	278	149	5.55112e-16	8.64898e-13	0.628,0.665,0.686,0.601,0.634	0.467,0.448,0.389,0.42,0.418	-0.214	TRUE	chr22	36286718	36286846	-	MYH9
BPTF	BPTF	chr5	-	89149550	89149739	89136520	89136709	89150288	89150492	139,177,81,326,153	86,85,78,41,21	75,104,72,111,96	75,106,56,128,56	298	149	0.00108127	0.0344142	0.447,0.51,0.342,0.799,0.785	0.333,0.329,0.391,0.302,0.462	-0.213	TRUE	chr17	67875556	67875744	+	BPTF
LRP8	LRP8	chr7	-	88971976	88972105	88967385	88967508	88979957	88980080	65,77,37,39,51	19,33,30,24,18	12,26,10,23,11	11,31,21,15,15	278	149	0.000304541	0.0130501	0.647,0.556,0.398,0.466,0.603	0.369,0.31,0.203,0.451,0.282	-0.211	TRUE	chr1	53280587	53280715	-	LRP8
DMD	DMD	chrX	-	30185330	30185362	30178156	30180708	30191318	30191411	43,39,31,77,54	11,1,17,7,10	37,41,31,42,42	12,26,21,17,31	181	149	7.94698e-05	0.00467704	0.763,0.97,0.6,0.901,0.816	0.717,0.565,0.549,0.67,0.527	-0.204	TRUE	chrX	31126642	31126673	-	DMD
LOC100387845	LOC100387845	chr1	+	204453844	204453932	204453672	204453761	204454209	204454418	269,237,251,220,229	41,42,38,45,43	48,66,69,63,52	27,18,32,30,29	237	149	2.98582e-09	1.15401e-06	0.805,0.78,0.806,0.755,0.77	0.528,0.697,0.575,0.569,0.53	-0.203	TRUE	chr22	36285773	36285781	-	NA
MICAL1	MICAL1	chr4	-	112262182	112262272	112261313	112261623	112263098	112263257	248,219,187,390,248	53,55,31,50,42	200,247,175,292,196	91,106,114,118,85	239	149	2.33147e-15	3.46992e-12	0.745,0.713,0.79,0.829,0.786	0.578,0.592,0.489,0.607,0.59	-0.201	TRUE	chr6	109454801	109454890	-	NA
SPTAN1	SPTAN1	chr1	+	175466036	175466051	175465507	175465670	175468090	175468222	166,184,153,392,310	682,658,525,386,269	70,111,75,124,77	588,755,480,723,473	164	149	2.2112e-07	4.72145e-05	0.181,0.203,0.209,0.48,0.511	0.098,0.118,0.124,0.135,0.129	-0.196	TRUE	chr9	128609651	128609665	+	SPTAN1
CEP170	CEP170	chr19	+	40239978	40240272	40239628	40239792	40258461	40258611	48,54,47,47,29	27,31,21,24,7	36,22,23,43,26	29,25,38,27,29	298	149	0.000678519	0.0240694	0.471,0.466,0.528,0.495,0.674	0.383,0.306,0.232,0.443,0.31	-0.192	TRUE	chr1	243185779	243186072	-	CEP170
LOC100414663	LOC100414663	chr8	-	11000782	11000819	10989629	10989729	11010063	11010142	84,86,86,155,151	174,182,193,116,126	120,122,126,162,165	542,588,417,588,510	186	149	7.27343e-08	1.85493e-05	0.279,0.275,0.263,0.517,0.49	0.151,0.143,0.195,0.181,0.206	-0.19	FALSE	chr7	43660041	43660077	-	NA
FAM172A	FAM172A	chr2	+	114933003	114933127	114892579	114892761	114956645	114956747	105,90,80,102,57	82,83,64,93,66	31,65,72,38,34	85,133,96,151,110	273	149	1.2147e-12	1.10113e-09	0.411,0.372,0.406,0.374,0.32	0.166,0.211,0.29,0.121,0.144	-0.19	TRUE	chr5	94074646	94074769	-	FAM172A
SBF1	SBF1	chr1	-	217624583	217624661	217624047	217624229	217626448	217626586	824,855,682,887,674	744,673,520,779,704	246,267,296,281,220	507,542,629,567,449	227	149	0	2.2e-16	0.421,0.455,0.463,0.428,0.386	0.242,0.244,0.236,0.245,0.243	-0.189	TRUE	chr22	50457034	50457111	-	SBF1
LOC103790891	LOC103790891	chr7	-	144355346	144355419	144354294	144354341	144357844	144357975	52,109,82,129,117	55,63,28,27,28	44,49,58,56,25	38,42,52,50,23	222	149	0.000962965	0.0315761	0.388,0.537,0.663,0.762,0.737	0.437,0.439,0.428,0.429,0.422	-0.186	FALSE	chr1	100135805	100135877	+	NA
IL18BP	IL18BP	chr11	-	66873329	66873396	66872824	66872911	66873540	66873747	32,12,36,44,44	24,22,23,45,45	18,15,22,16,14	34,44,46,38,29	216	149	3.90132e-05	0.00271854	0.479,0.273,0.519,0.403,0.403	0.268,0.19,0.248,0.225,0.25	-0.179	FALSE	chr11	72000769	72000771	+	NA
MAMLD1	MAMLD1	chrX	+	143473860	143474104	143446992	143447115	143480329	143480414	101,86,88,67,60	11,13,9,13,5	43,66,42,32,23	18,21,5,13,8	298	149	0.000399242	0.0160398	0.821,0.768,0.83,0.72,0.857	0.544,0.611,0.808,0.552,0.59	-0.178	TRUE	chrX	150503274	150503517	+	MAMLD1
HEMK1	HEMK1	chr15	+	27599176	27599282	27597887	27597952	27600141	27600237	76,79,94,87,80	27,13,12,19,10	52,96,76,70,66	32,53,26,30,18	255	149	8.43224e-05	0.00490279	0.622,0.78,0.821,0.728,0.824	0.487,0.514,0.631,0.577,0.682	-0.177	TRUE	chr3	50578821	50578922	+	NA
MTMR1	MTMR1	chrX	+	143694366	143694390	143678342	143678448	143700245	143700321	159,142,143,152,108	26,29,28,2,4	186,356,176,359,258	83,162,78,79,69	173	149	8.81975e-10	3.85733e-07	0.84,0.808,0.815,0.985,0.959	0.659,0.654,0.66,0.796,0.763	-0.175	TRUE	chrX	150712342	150712365	+	MTMR1
EFCAB14	EFCAB14	chr7	-	81985072	81985264	81983543	81983630	81986306	81986411	125,186,158,106,87	19,22,4,16,13	114,133,114,164,135	32,38,36,55,27	298	149	2.62239e-07	5.40277e-05	0.767,0.809,0.952,0.768,0.77	0.64,0.636,0.613,0.599,0.714	-0.173	TRUE	chr1	46688353	46688544	-	EFCAB14
POC1B	POC1B	chr9	+	89273307	89273388	89265874	89266027	89301122	89301241	96,88,82,162,120	58,55,51,87,93	67,68,62,93,87	91,91,92,93,111	230	149	9.75829e-10	4.21237e-07	0.517,0.509,0.51,0.547,0.455	0.323,0.326,0.304,0.393,0.337	-0.171	TRUE	chr12	89459638	89459718	-	POC1B
LOC100398556	LOC100398556	chr20	+	45292720	45292991	45289382	45289507	45298202	45298310	69,47,57,56,67	56,28,34,70,45	46,42,32,42,33	66,91,69,66,43	298	149	8.02876e-07	0.000132475	0.381,0.456,0.456,0.286,0.427	0.258,0.187,0.188,0.241,0.277	-0.171	TRUE	chr16	89988682	89988871	+	NA
LOC100895289	LOC100895289	chr22	+	18349295	18349384	18347692	18348116	18350020	18351053	66,97,89,129,150	27,19,21,36,30	124,153,108,133,126	76,89,59,74,51	238	149	3.27298e-07	6.42458e-05	0.605,0.762,0.726,0.692,0.758	0.505,0.518,0.534,0.529,0.607	-0.17	FALSE	NA	NA	NA	NA	NA
BRMS1	BRMS1	chr11	-	121370826	121370953	121370389	121370447	121372338	121372435	35,24,36,22,32	48,35,52,35,27	15,30,18,8,5	57,61,53,57,26	276	149	5.93557e-07	0.000104756	0.282,0.27,0.272,0.253,0.39	0.124,0.21,0.155,0.07,0.094	-0.163	FALSE	chr11	66339157	66339188	-	NA
LMO7	LMO7	chr1	-	38500883	38500913	38492635	38492753	38505499	38505752	14,47,25,86,69	14,8,7,7,0	191,229,156,335,301	102,130,121,150,80	179	149	0.000503467	0.0191723	0.454,0.83,0.748,0.911,1.0	0.609,0.595,0.518,0.65,0.758	-0.163	TRUE	chr13	75809154	75809183	+	LMO7
KIF21B	KIF21B	chr19	-	25127537	25127576	25125469	25125606	25129330	25129444	187,280,227,296,167	169,214,148,189,110	141,161,110,225,154	175,245,215,337,151	188	149	8.89001e-10	3.87108e-07	0.467,0.509,0.549,0.554,0.546	0.39,0.342,0.289,0.346,0.447	-0.162	TRUE	chr1	200983056	200983094	-	KIF21B
APOL6	APOL6	chr1	+	204943970	204944805	204941412	204941533	204948600	204948789	81,60,79,58,61	1,6,3,1,11	52,107,65,48,48	12,14,16,11,6	298	149	7.95688e-05	0.00467704	0.976,0.833,0.929,0.967,0.735	0.684,0.793,0.67,0.686,0.8	-0.161	TRUE	chr22	35658615	35659449	+	NA
SRRM1	SRRM1	chr7	+	59990357	59990399	59989857	59990002	59992989	59993100	458,703,537,878,603	428,374,354,244,169	363,412,280,438,335	263,444,285,394,332	191	149	9.21647e-05	0.0052486	0.455,0.595,0.542,0.737,0.736	0.518,0.42,0.434,0.464,0.44	-0.158	TRUE	chr1	24663183	24663224	+	SRRM1
GSE1	GSE1	chr20	+	40957392	40957611	40877372	40877994	40970248	40970448	77,105,79,95,33	18,26,7,11,10	58,69,42,87,41	26,22,19,25,17	298	149	0.00113849	0.035745	0.681,0.669,0.849,0.812,0.623	0.527,0.611,0.525,0.635,0.547	-0.158	TRUE	chr16	85633914	85634132	+	GSE1
RUBCN	RUBCN	chr17	-	74492402	74492477	74486005	74486066	74494998	74495100	80,123,68,154,116	155,245,107,132,85	22,46,30,81,58	143,152,126,149,107	224	149	1.36811e-05	0.00122024	0.256,0.25,0.297,0.437,0.476	0.093,0.168,0.137,0.266,0.265	-0.157	TRUE	chr3	197691074	197691148	-	RUBCN
CIP2A	CIP2A	chr15	-	94159104	94159219	94154872	94155020	94159355	94159492	43,131,145,146,105	44,49,57,44,44	48,131,64,131,101	57,97,54,91,90	264	149	0.000803796	0.0273554	0.355,0.601,0.589,0.652,0.574	0.322,0.433,0.401,0.448,0.388	-0.156	FALSE	chr3	108589022	108589114	-	NA
PRPF38B	PRPF38B	chr7	+	145214827	145214978	145214370	145214511	145215235	145215288	73,83,38,95,40	41,67,69,95,78	10,30,10,19,22	33,38,39,68,47	298	149	0.000113611	0.00618048	0.471,0.382,0.216,0.333,0.204	0.132,0.283,0.114,0.123,0.19	-0.153	FALSE	chr1	108693183	108693333	+	NA
PALB2	PALB2	chr12	-	21902548	21902634	21901820	21901982	21905304	21905466	199,105,85,118,106	27,12,15,27,19	81,110,82,110,87	25,33,24,48,41	235	149	9.18524e-07	0.000148206	0.824,0.847,0.782,0.735,0.78	0.673,0.679,0.684,0.592,0.574	-0.153	TRUE	chr16	23624009	23624094	-	PALB2
POLK	POLK	chr2	-	133863079	133863152	133862371	133862491	133868364	133868512	8,28,19,38,22	59,63,38,55,41	5,5,8,7,5	33,64,47,59,47	222	149	1.78523e-08	5.598e-06	0.083,0.23,0.251,0.317,0.265	0.092,0.05,0.103,0.074,0.067	-0.152	FALSE	chr5	75552105	75552111	+	NA
EXOC7	EXOC7	chr5	-	130803583	130803676	130801625	130801771	130806850	130807018	152,202,121,88,118	106,105,101,157,99	53,57,48,62,77	73,82,99,169,94	242	149	9.97529e-05	0.00557253	0.469,0.542,0.425,0.257,0.423	0.309,0.3,0.23,0.184,0.335	-0.152	TRUE	chr17	76091143	76091235	-	EXOC7
RBMX	RBMX	chrX	-	130237322	130238529	130236344	130236429	130239165	130239248	2067,2352,2163,2082,2250	148,114,136,192,184	1706,1832,1564,2039,1943	293,323,326,426,363	298	149	0	2.2e-16	0.875,0.912,0.888,0.844,0.859	0.744,0.739,0.706,0.705,0.728	-0.151	TRUE	chrX	136873246	136873630	-	NA
AMZ2	AMZ2	chr5	+	123156789	123156875	123156313	123156480	123158276	123158559	44,75,82,143,127	48,56,49,58,44	77,118,86,137,105	112,139,71,117,132	235	149	0.000679028	0.0240789	0.368,0.459,0.515,0.61,0.647	0.304,0.35,0.434,0.426,0.335	-0.15	TRUE	chr17	68249011	68249096	+	AMZ2
LRRFIP2	LRRFIP2	chr17	-	68245040	68245112	68236284	68236455	68247879	68247996	200,240,216,452,319	510,688,586,514,512	46,70,49,57,86	337,385,299,399,375	221	149	1.11022e-16	1.87639e-13	0.209,0.19,0.199,0.372,0.296	0.084,0.109,0.099,0.088,0.134	-0.15	TRUE	chr3	37091467	37091538	-	LRRFIP2
TNK2	TNK2	chr17	+	74272505	74272550	74271853	74271945	74273531	74274880	74,64,75,98,71	131,170,142,216,156	39,30,36,61,44	242,236,235,260,230	194	149	0	2.2e-16	0.303,0.224,0.289,0.258,0.259	0.11,0.089,0.105,0.153,0.128	-0.15	TRUE	chr3	195869497	195869541	-	TNK2
ANKRD17	ANKRD17	chr3	+	123591372	123592125	123589813	123589916	123596337	123596486	172,203,89,176,87	62,53,33,44,21	88,76,51,186,67	39,55,35,66,40	298	149	0.000220398	0.010203	0.581,0.657,0.574,0.667,0.674	0.53,0.409,0.421,0.585,0.456	-0.15	TRUE	chr4	73139531	73140283	-	ANKRD17
OCEL1	OCEL1	chr22	+	15561697	15561863	15559667	15560206	15562110	15562164	301,258,205,316,314	187,140,92,107,108	151,181,202,158,175	167,168,147,143,96	298	149	7.42568e-06	0.000764148	0.446,0.48,0.527,0.596,0.592	0.311,0.35,0.407,0.356,0.477	-0.148	TRUE	chr19	17227840	17228005	+	OCEL1
ACOT9	ACOT9	chrX	-	22799373	22799400	22798244	22798290	22801611	22801709	243,220,226,201,173	111,108,122,100,89	78,102,83,96,122	89,99,92,71,84	176	149	6.16996e-07	0.000108509	0.65,0.633,0.611,0.63,0.622	0.426,0.466,0.433,0.534,0.551	-0.147	TRUE	chrX	23734341	23734367	-	ACOT9
ADNP	ADNP	chr5	-	44403812	44403987	44379446	44379559	44406022	44406407	174,224,176,189,99	54,50,24,60,17	100,133,70,143,81	32,53,45,60,31	298	149	0.000333201	0.013931	0.617,0.691,0.786,0.612,0.744	0.61,0.556,0.438,0.544,0.566	-0.147	TRUE	chr20	50928651	50928825	-	ADNP
STRN3	STRN3	chr10	-	61860141	61860252	61844293	61844427	61866025	61866167	83,63,69,85,55	94,52,43,103,60	21,40,26,25,36	38,78,55,62,51	260	149	1.01329e-05	0.00097155	0.336,0.41,0.479,0.321,0.344	0.241,0.227,0.213,0.188,0.288	-0.147	TRUE	chr14	30929201	30929311	-	STRN3
NUBPL	NUBPL	chr10	+	62657593	62657617	62633937	62634028	62754343	62754437	17,29,31,63,48	70,87,94,73,73	15,20,15,20,17	74,131,89,103,82	173	149	6.07057e-06	0.000656012	0.173,0.223,0.221,0.426,0.362	0.149,0.116,0.127,0.143,0.152	-0.144	FALSE	chr14	31698068	31698091	+	NA
THOC5	THOC5	chr1	-	198407474	198407510	198404529	198404607	198408233	198408366	612,659,659,544,486	420,335,423,339,288	385,399,318,455,410	438,510,406,396,383	185	149	3.11595e-12	2.61101e-09	0.54,0.613,0.556,0.564,0.576	0.415,0.387,0.387,0.481,0.463	-0.143	TRUE	chr22	29531078	29531099	-	NA
RTEL1	RTEL1	chr5	+	57125580	57125723	57125148	57125299	57126410	57126506	214,253,262,359,259	12,24,25,23,37	159,236,196,330,228	37,37,45,66,54	292	149	6.38226e-10	2.94636e-07	0.901,0.843,0.842,0.888,0.781	0.687,0.765,0.69,0.718,0.683	-0.142	TRUE	chr20	63690805	63690947	+	RTEL1
ASXL1	ASXL1	chr5	-	4619894	4620047	4618438	4618602	4620512	4620606	247,313,225,326,123	103,92,48,111,93	156,269,173,237,208	97,153,102,215,131	298	149	0.000665579	0.0237286	0.545,0.63,0.701,0.595,0.398	0.446,0.468,0.459,0.355,0.443	-0.14	TRUE	chr20	32429901	32430053	+	ASXL1
HDAC10	HDAC10	chr1	-	217431696	217431753	217431321	217431400	217431892	217431984	216,145,165,226,187	75,33,60,64,58	282,359,242,338,320	163,193,182,175,143	206	149	4.61142e-08	1.25804e-05	0.676,0.761,0.665,0.719,0.7	0.556,0.574,0.49,0.583,0.618	-0.14	TRUE	chr22	50246679	50246735	-	HDAC10
DGKA	DGKA	chr9	-	61303194	61303295	61302146	61302291	61307092	61307211	32,48,31,31,17	57,56,26,58,41	33,23,19,20,16	81,108,65,74,53	250	149	1.22259e-05	0.00111539	0.251,0.338,0.415,0.242,0.198	0.195,0.113,0.148,0.139,0.152	-0.139	TRUE	chr12	55935369	55935404	+	NA
CARD8	CARD8	chr22	+	42045592	42045745	42042558	42042681	42052082	42052123	116,136,143,193,114	18,16,22,39,33	275,418,268,375,207	97,106,87,107,103	298	149	8.33228e-05	0.00485316	0.763,0.81,0.765,0.712,0.633	0.586,0.663,0.606,0.637,0.501	-0.138	TRUE	chr19	48234516	48234543	-	NA
AGFG1	AGFG1	chr6	+	146862099	146862147	146855724	146855817	146864063	146864222	250,200,198,282,270	439,449,299,259,272	72,89,71,94,99	206,227,259,248,226	197	149	5.54927e-07	9.93449e-05	0.301,0.252,0.334,0.452,0.429	0.209,0.229,0.172,0.223,0.249	-0.137	TRUE	chr2	227550059	227550106	+	AGFG1
TIPARP	TIPARP	chr17	-	22051979	22052258	22049220	22051291	22060519	22060680	579,683,496,730,636	39,109,119,175,108	170,265,207,276,232	84,94,54,88,51	298	149	4.25314e-05	0.00291293	0.881,0.758,0.676,0.676,0.746	0.503,0.585,0.657,0.611,0.695	-0.137	FALSE	chr3	156703715	156703722	+	NA
NBEAL2	NBEAL2	chr15	+	24109353	24109434	24108723	24108830	24110806	24110890	94,59,46,107,41	152,190,99,143,82	37,55,42,102,48	233,313,228,370,222	230	149	9.71001e-13	8.88297e-10	0.286,0.167,0.231,0.326,0.245	0.093,0.102,0.107,0.152,0.123	-0.136	TRUE	chr3	46992475	46992555	+	NBEAL2
LOC100394084	LOC100394084	chr2	-	32099318	32099409	32094433	32094523	32109133	32109241	275,303,422,433,619	16,23,49,60,59	232,259,224,350,321	60,64,63,78,48	240	149	1.10422e-11	7.89515e-09	0.914,0.891,0.842,0.818,0.867	0.706,0.715,0.688,0.736,0.806	-0.136	TRUE	chr5	135350823	135350913	-	MACROH2A1
P4HA1	P4HA1	chr12	+	54475204	54475275	54473145	54473322	54489430	54489530	62,169,154,151,166	6,12,9,28,39	75,102,122,122,120	34,35,32,19,26	220	149	0.000161468	0.0080344	0.875,0.905,0.921,0.785,0.742	0.599,0.664,0.721,0.813,0.758	-0.135	TRUE	chr10	73044981	73045051	-	P4HA1
TYK2	TYK2	chr22	-	9305521	9305611	9304964	9305039	9305726	9305960	37,37,42,33,42	51,42,35,70,43	19,12,12,20,9	18,57,33,74,25	239	149	0.000668743	0.0238006	0.311,0.355,0.428,0.227,0.378	0.397,0.116,0.185,0.144,0.183	-0.135	FALSE	chr19	10380170	10380231	-	NA
LOC103794322	LOC103794322	chr7	-	63846153	63846247	63845280	63845347	63847181	63847478	151,109,145,153,198	0,3,8,12,9	94,98,70,67,94	9,11,11,19,11	243	149	2.40231e-07	5.03254e-05	1.0,0.957,0.917,0.887,0.931	0.865,0.845,0.796,0.684,0.84	-0.132	TRUE	chr1	28580560	28580569	-	NA
RAD51B	RAD51B	chr10	+	99974802	99974934	99940074	99940178	99988838	99988917	49,55,49,102,128	115,96,127,170,191	8,18,8,26,18	54,68,70,127,114	281	149	2.60902e-14	3.42318e-11	0.184,0.233,0.17,0.241,0.262	0.073,0.123,0.057,0.098,0.077	-0.132	FALSE	chr14	68453524	68453655	+	NA
ATG13	ATG13	chr11	+	109577175	109577285	109576196	109576806	109595354	109595410	288,369,319,352,212	104,140,95,195,87	211,311,202,222,155	121,170,110,182,150	259	149	3.54759e-05	0.00252509	0.614,0.603,0.659,0.509,0.584	0.501,0.513,0.514,0.412,0.373	-0.131	TRUE	chr11	46618260	46618367	+	NA
RHPN1	RHPN1	chr16	-	52694751	52694880	52694393	52694469	52695707	52695823	171,150,102,107,101	9,15,5,30,15	75,99,57,62,70	15,21,24,12,15	278	149	0.00143033	0.0425272	0.911,0.843,0.916,0.657,0.783	0.728,0.716,0.56,0.735,0.714	-0.131	TRUE	chr8	143376525	143376653	+	RHPN1
LOC118142883	LOC118142883	chrY	+	1101576	1101776	1100048	1100150	1102905	1102941	47,62,50,52,57	59,58,45,45,46	78,109,68,99,72	120,151,152,178,164	298	149	3.59423e-07	6.92677e-05	0.285,0.348,0.357,0.366,0.383	0.245,0.265,0.183,0.218,0.18	-0.13	FALSE	chrX	2806768	2806773	+	NA
WARS1	WARS1	chr10	-	131843623	131843751	131837166	131837331	131844618	131844733	395,390,258,218,178	442,398,312,377,272	72,139,88,79,64	195,229,262,282,232	277	149	4.23661e-13	4.14174e-10	0.325,0.345,0.308,0.237,0.26	0.166,0.246,0.153,0.131,0.129	-0.13	TRUE	chr14	100375283	100375354	-	NA
GOLGA2	GOLGA2	chr1	-	175137904	175137985	175133397	175133502	175138963	175139086	179,200,180,208,150	110,91,95,105,101	101,143,129,229,168	165,145,114,187,103	230	149	0.000120469	0.00645846	0.513,0.587,0.551,0.562,0.49	0.284,0.39,0.423,0.442,0.514	-0.13	TRUE	chr9	128272785	128272865	-	GOLGA2
LILRB1	LILRB1	chr22	+	47736967	47737018	47736632	47736683	47737649	47737769	82,62,60,184,148	33,5,9,33,26	49,50,56,50,55	16,17,27,19,18	200	149	0.00133235	0.0403575	0.649,0.902,0.832,0.806,0.809	0.695,0.687,0.607,0.662,0.695	-0.13	TRUE	chr19	54633971	54634021	+	LILRB1
MEF2D	MEF2D	chr18	-	10449983	10450004	10448609	10448739	10450506	10450697	218,245,177,234,133	794,725,476,647,501	45,43,54,34,37	310,451,336,509,319	170	149	0	2.2e-16	0.194,0.229,0.246,0.241,0.189	0.113,0.077,0.123,0.055,0.092	-0.128	TRUE	chr1	156476494	156476514	-	MEF2D
ABI1	ABI1	chr7	+	25995308	25995485	25989631	25989732	26002740	26002926	436,532,522,754,698	414,424,414,336,293	359,397,363,598,513	439,723,452,470,427	298	149	0.000266	0.0117677	0.345,0.386,0.387,0.529,0.544	0.29,0.215,0.287,0.389,0.375	-0.127	TRUE	chr10	26759062	26759238	-	ABI1
QTRT2	QTRT2	chr15	-	83155877	83156098	83155051	83155107	83164842	83164999	477,566,383,255,171	35,42,53,17,8	145,269,159,200,183	43,34,32,43,16	298	149	1.5281e-05	0.00133371	0.872,0.871,0.783,0.882,0.914	0.628,0.798,0.713,0.699,0.851	-0.127	TRUE	chr3	114065237	114065457	+	QTRT2
AFDN	AFDN	chr4	+	171337909	171337930	171335757	171335963	171338675	171338821	20,33,24,21,18	55,62,45,63,30	6,16,20,14,14	48,79,45,82,64	170	149	0.000257523	0.0114639	0.242,0.318,0.319,0.226,0.345	0.099,0.151,0.28,0.13,0.161	-0.126	TRUE	chr6	167913403	167913423	+	AFDN
STRN3	STRN3	chr10	-	61849545	61849686	61844293	61844427	61866025	61866167	77,99,65,98,71	94,52,43,103,60	29,40,25,49,51	38,78,55,62,51	290	149	0.0010237	0.0330553	0.296,0.494,0.437,0.328,0.378	0.282,0.209,0.189,0.289,0.339	-0.125	TRUE	chr14	30918966	30919106	-	STRN3
CEP43	CEP43	chr4	+	170459299	170459368	170458429	170458542	170465128	170465168	159,240,177,206,162	19,20,33,26,9	78,142,97,116,144	25,22,13,58,30	218	149	0.000146178	0.00744834	0.851,0.891,0.786,0.844,0.925	0.681,0.815,0.836,0.578,0.766	-0.124	TRUE	chr6	167026547	167026615	+	CEP43
LOC100387845	LOC100387845	chr1	+	204448667	204448796	204447248	204447401	204449559	204449685	345,290,262,343,242	60,39,39,70,46	67,109,65,84,65	27,35,16,22,21	278	149	6.25548e-05	0.00394387	0.755,0.799,0.783,0.724,0.738	0.571,0.625,0.685,0.672,0.624	-0.124	TRUE	chr22	36286718	36286846	-	MYH9
TP53INP1	TP53INP1	chr16	+	30697059	30697097	30688300	30688664	30698504	30703205	124,119,81,161,85	68,79,35,96,77	70,92,68,96,85	60,91,94,122,57	187	149	0.00171127	0.048574	0.592,0.546,0.648,0.572,0.468	0.482,0.446,0.366,0.385,0.543	-0.121	TRUE	chr8	94932070	94932107	-	TP53INP1
ABI1	ABI1	chr7	+	25995311	25995485	25989631	25989732	26002740	26002926	347,447,372,554,546	414,424,414,336,293	248,284,293,456,417	439,723,452,470,427	298	149	8.90594e-05	0.00513036	0.295,0.345,0.31,0.452,0.482	0.22,0.164,0.245,0.327,0.328	-0.12	TRUE	chr10	26759062	26759235	-	ABI1
LOC108590331	LOC108590331	chr4	+	35316187	35316390	35311492	35311576	35321206	35321266	139,103,116,140,130	249,139,195,267,248	53,51,40,64,77	250,249,231,272,204	298	149	0	2.2e-16	0.218,0.27,0.229,0.208,0.208	0.096,0.093,0.08,0.105,0.159	-0.12	TRUE	chr16	70444729	70444735	+	NA
PCGF3	PCGF3	chr3	-	191190261	191190399	191185797	191185878	191207869	191207958	144,180,153,161,109	3,11,3,5,6	75,75,82,85,85	10,17,14,8,1	287	149	1.67838e-05	0.00143289	0.961,0.895,0.964,0.944,0.904	0.796,0.696,0.753,0.847,0.978	-0.12	TRUE	chr4	761279	761416	+	PCGF3
PWWP2A	PWWP2A	chr2	-	21296209	21296277	21268427	21270122	21297466	21298089	18,38,14,13,14	45,38,39,46,25	9,15,15,13,7	47,54,48,62,55	217	149	0.000470368	0.0182007	0.215,0.407,0.198,0.163,0.278	0.116,0.16,0.177,0.126,0.08	-0.12	FALSE	chr5	160117858	160117913	-	NA
HSF1	HSF1	chr16	-	51783910	51783994	51783024	51783130	51784271	51784553	441,411,395,333,324	464,444,427,328,387	147,201,169,240,220	362,479,407,325,302	233	149	1.39621e-08	4.50566e-06	0.378,0.372,0.372,0.394,0.349	0.206,0.212,0.21,0.321,0.318	-0.12	TRUE	chr8	144312628	144312711	+	HSF1
HPS3	HPS3	chr17	-	29333302	29333344	29332230	29332312	29336379	29336572	42,47,40,37,25	67,100,59,144,107	15,18,17,33,15	83,99,90,144,72	191	149	5.93393e-05	0.00379057	0.328,0.268,0.346,0.167,0.154	0.124,0.124,0.128,0.152,0.14	-0.119	FALSE	chr3	149149147	149149157	+	NA
TTLL5	TTLL5	chr10	+	107187204	107187246	107184846	107184941	107194355	107194469	93,96,101,92,62	18,21,24,21,15	251,320,171,317,268	70,143,96,138,89	191	149	4.14159e-05	0.00284816	0.801,0.781,0.767,0.774,0.763	0.737,0.636,0.582,0.642,0.701	-0.118	TRUE	chr14	75737566	75737607	+	TTLL5
CENPO	CENPO	chr14	-	87230113	87230283	87222607	87222725	87235553	87235662	57,132,91,99,60	5,9,15,3,4	54,89,36,140,121	7,17,8,32,13	298	149	0.000968487	0.031682	0.851,0.88,0.752,0.943,0.882	0.794,0.724,0.692,0.686,0.823	-0.118	TRUE	chr2	24799675	24799844	+	CENPO
ZNF780B	ZNF780B	chr22	-	35560526	35560672	35560126	35560180	35562964	35563087	222,201,212,238,286	129,69,99,156,161	75,106,92,81,103	77,61,55,100,96	295	149	0.00141878	0.0422946	0.465,0.595,0.52,0.435,0.473	0.33,0.467,0.458,0.29,0.351	-0.118	FALSE	chr19	40050694	40050747	-	NA
SYNRG	SYNRG	chr5	-	96634607	96634841	96633575	96633653	96639600	96639712	63,114,91,165,105	148,214,155,181,76	62,94,66,154,61	213,270,205,308,186	298	149	1.2647e-05	0.00114542	0.175,0.21,0.227,0.313,0.409	0.127,0.148,0.139,0.2,0.141	-0.116	TRUE	chr17	37577380	37577613	-	SYNRG
TMEM39B	TMEM39B	chr7	+	67270390	67270547	67268681	67268799	67271208	67271335	97,103,99,65,69	65,86,61,68,54	35,58,34,82,39	53,89,62,70,43	298	149	0.000481923	0.0185685	0.427,0.375,0.448,0.323,0.39	0.248,0.246,0.215,0.369,0.312	-0.115	FALSE	chr1	32074205	32074265	+	NA
NDUFAF5	NDUFAF5	chr5	+	18718406	18718560	18716065	18716329	18718919	18718960	36,44,50,44,51	55,83,75,69,41	16,43,19,44,23	92,127,57,65,72	298	149	4.45582e-05	0.00302668	0.247,0.21,0.25,0.242,0.383	0.08,0.145,0.143,0.253,0.138	-0.115	FALSE	chr20	13786911	13786938	+	NA
INF2	INF2	chr10	+	136155277	136155334	136154198	136154858	136159065	136159838	254,233,298,111,146	10,16,25,21,24	76,74,84,55,50	14,21,6,23,13	206	149	0.000218372	0.0101236	0.948,0.913,0.896,0.793,0.815	0.797,0.718,0.91,0.634,0.736	-0.114	TRUE	chr14	104715284	104715340	+	INF2
CHMP6	CHMP6	chr5	+	135490398	135490609	135488870	135489301	135491365	135491475	83,90,87,79,89	152,161,163,118,135	70,57,38,40,45	171,218,179,220,188	298	149	7.26086e-14	8.82956e-11	0.214,0.218,0.211,0.251,0.248	0.17,0.116,0.096,0.083,0.107	-0.114	FALSE	chr17	80993298	80993475	+	NA
HMGCS1	HMGCS1	chr2	+	160545243	160545302	160539187	160539340	160553949	160554407	209,317,272,112,98	229,280,296,144,120	50,85,52,57,71	100,143,101,104,129	208	149	2.91158e-07	5.82994e-05	0.395,0.448,0.397,0.358,0.369	0.264,0.299,0.269,0.282,0.283	-0.114	TRUE	chr5	43307766	43307824	-	HMGCS1
DSN1	DSN1	chr5	+	364056	364105	361730	361886	367983	368057	67,94,105,55,36	70,107,120,107,72	37,74,44,91,76	113,187,139,160,145	198	149	0.00021998	0.0101884	0.419,0.398,0.397,0.279,0.273	0.198,0.229,0.192,0.3,0.283	-0.113	TRUE	chr20	36771425	36771473	-	DSN1
MTRR	MTRR	chr2	-	196265928	196266082	196264015	196264133	196269194	196269348	188,179,161,173,132	8,21,10,3,6	67,129,80,99,92	11,27,9,9,10	298	149	5.45324e-05	0.0035379	0.922,0.81,0.89,0.966,0.917	0.753,0.705,0.816,0.846,0.821	-0.113	TRUE	chr5	7873373	7873526	+	MTRR
BIRC2	BIRC2	chr11	+	121267	121386	120735	120898	122459	124616	363,355,314,366,270	45,68,54,58,56	94,158,120,161,109	36,63,39,37,20	268	149	0.000131381	0.0068879	0.818,0.744,0.764,0.778,0.728	0.592,0.582,0.631,0.708,0.752	-0.113	TRUE	chr11	102347725	102347786	+	NA
KIAA0232	KIAA0232	chr3	+	185824530	185824602	185819576	185822859	185830053	185830162	79,168,138,110,79	161,168,131,180,156	59,83,32,47,25	119,119,115,133,108	221	149	0.000583446	0.0215079	0.249,0.403,0.415,0.292,0.255	0.251,0.32,0.158,0.192,0.135	-0.112	FALSE	chr4	6866192	6866263	+	NA
IL21R	IL21R	chr12	+	25689328	25689528	25686427	25686530	25695496	25695651	1098,673,538,639,652	172,123,83,132,88	319,369,407,419,299	103,121,112,123,63	298	149	1.31443e-08	4.28332e-06	0.761,0.732,0.764,0.708,0.787	0.608,0.604,0.645,0.63,0.704	-0.112	TRUE	chr16	27437488	27437687	+	IL21R
LOC118142782	LOC118142782	chr1	+	180109573	180109734	180107193	180108341	180111067	180111148	248,210,187,271,202	17,41,24,16,12	162,237,159,272,179	45,41,32,43,28	298	149	7.23294e-05	0.00437779	0.879,0.719,0.796,0.894,0.894	0.643,0.743,0.713,0.76,0.762	-0.112	TRUE	chr9	133346697	133346700	-	NA
FUBP1	FUBP1	chr7	-	113776754	113776817	113775912	113775951	113777634	113777725	392,374,355,521,441	854,901,778,404,387	204,249,229,352,324	570,841,623,779,664	212	149	0.00138999	0.0416728	0.244,0.226,0.243,0.475,0.445	0.201,0.172,0.205,0.241,0.255	-0.112	TRUE	chr1	77969022	77969084	-	FUBP1
ASTE1	ASTE1	chr17	+	46385446	46385506	46383778	46383989	46386113	46386309	36,28,24,32,32	71,99,87,79,76	17,28,17,29,28	142,195,133,165,141	209	149	9.12184e-09	3.11505e-06	0.266,0.168,0.164,0.224,0.231	0.079,0.093,0.084,0.111,0.124	-0.112	TRUE	chr3	131016990	131017049	-	ASTE1
AREL1	AREL1	chr10	-	106141131	106141358	106139954	106140192	106142296	106142357	203,276,139,234,129	55,41,24,56,29	159,241,132,262,183	46,91,60,69,64	298	149	0.000291319	0.0126246	0.649,0.771,0.743,0.676,0.69	0.633,0.57,0.524,0.655,0.588	-0.112	TRUE	chr14	74684454	74684680	-	AREL1
LOC103794322	LOC103794322	chr7	-	63846016	63846247	63845280	63845347	63847181	63847485	228,137,121,203,251	0,3,8,12,9	118,138,103,88,141	9,11,11,19,11	298	149	2.36644e-06	0.00031445	1.0,0.958,0.883,0.894,0.933	0.868,0.863,0.824,0.698,0.865	-0.11	TRUE	chr1	28580425	28580536	-	NA
CAMK2G	CAMK2G	chr12	+	53763445	53763514	53749937	53749981	53764698	53764743	271,276,217,289,262	112,92,83,156,128	138,128,114,207,159	86,101,117,103,83	218	149	0.00116979	0.0365207	0.623,0.672,0.641,0.559,0.583	0.523,0.464,0.4,0.579,0.567	-0.109	TRUE	chr10	73825279	73825347	-	CAMK2G
USPL1	USPL1	chr5	+	148628472	148628640	148624474	148625160	148629159	148629288	58,44,35,43,40	94,81,81,69,55	17,27,18,31,24	83,104,66,92,79	298	149	2.76909e-07	5.61225e-05	0.236,0.214,0.178,0.238,0.267	0.093,0.115,0.12,0.144,0.132	-0.106	TRUE	chr13	30621073	30621081	+	NA
LOC118152803	LOC118152803	chr4	+	24989098	24989241	24988892	24989026	24995302	24995519	96,84,104,143,117	12,12,6,11,7	81,85,78,77,64	22,11,15,8,13	292	149	0.00169456	0.0483199	0.803,0.781,0.898,0.869,0.895	0.653,0.798,0.726,0.831,0.715	-0.105	TRUE	chr3	13351895	13351980	-	NA
TRIM22	TRIM22	chr11	+	69200643	69201121	69194958	69195123	69202346	69202442	1105,929,874,1501,1132	52,68,67,62,63	955,1314,1126,1381,854	120,191,151,140,137	298	149	0	2.2e-16	0.914,0.872,0.867,0.924,0.9	0.799,0.775,0.789,0.831,0.757	-0.105	TRUE	chr11	5696175	5696362	+	NA
RSRC2	RSRC2	chr9	-	123217674	123217752	123216005	123216196	123218554	123218598	155,223,152,178,122	276,314,243,314,313	97,119,78,61,72	255,276,260,312,315	227	149	1.18913e-09	5.04576e-07	0.269,0.318,0.291,0.271,0.204	0.2,0.221,0.165,0.114,0.13	-0.105	TRUE	chr12	122520504	122520581	-	RSRC2
NEPRO	NEPRO	chr15	+	98677006	98677201	98675938	98676074	98678026	98678181	105,136,99,145,89	121,128,159,155,151	44,55,39,70,32	62,121,105,126,161	298	149	4.90057e-06	0.000561684	0.303,0.347,0.237,0.319,0.228	0.262,0.185,0.157,0.217,0.09	-0.105	FALSE	chr3	113018550	113018594	-	NA
ARAP3	ARAP3	chr2	-	38420996	38421144	38420628	38420697	38422528	38422634	1459,1504,1314,1701,1175	135,171,131,96,72	78,83,70,76,38	22,19,18,6,2	297	149	0.00168414	0.0481054	0.844,0.815,0.834,0.899,0.891	0.64,0.687,0.661,0.864,0.905	-0.105	TRUE	chr5	141659779	141659926	-	ARAP3
APLP2	APLP2	chr11	+	27664183	27664219	27662549	27662702	27667588	27667674	541,779,741,1038,861	655,701,695,717,568	287,264,216,321,274	353,476,328,366,287	185	149	7.91608e-05	0.00466384	0.399,0.472,0.462,0.538,0.55	0.396,0.309,0.347,0.414,0.435	-0.104	TRUE	chr11	130137256	130137291	+	APLP2
PLEC	PLEC	chr16	+	52152437	52155818	52151475	52151574	52155931	52162150	558,615,394,507,215	100,93,38,93,56	390,613,367,635,365	165,155,121,128,81	298	149	0.000336063	0.0140271	0.736,0.768,0.838,0.732,0.657	0.542,0.664,0.603,0.713,0.693	-0.103	TRUE	chr8	143922504	143925884	-	PLEC
INO80E	INO80E	chr12	-	27187072	27187189	27182774	27183336	27187575	27187687	770,721,714,523,621	48,52,43,33,38	761,730,681,674,693	101,115,93,100,101	266	149	3.21965e-15	4.52184e-12	0.9,0.886,0.903,0.899,0.902	0.808,0.78,0.804,0.791,0.794	-0.103	TRUE	chr16	30001414	30001530	+	INO80E
PATZ1	PATZ1	chr1	-	200103882	200103955	200100906	200102395	200110245	200110417	51,48,30,74,65	105,92,99,138,106	9,27,26,24,31	101,108,95,102,71	222	149	6.34357e-06	0.000678195	0.246,0.259,0.169,0.265,0.292	0.056,0.144,0.155,0.136,0.227	-0.103	TRUE	chr22	31328787	31328859	-	PATZ1
SUN1	SUN1	chr2	-	56502641	56502740	56502090	56502184	56504629	56504740	230,206,265,260,195	23,29,35,23,17	188,339,205,332,218	48,62,47,60,42	248	149	1.32863e-06	0.000199147	0.857,0.81,0.82,0.872,0.873	0.702,0.767,0.724,0.769,0.757	-0.103	TRUE	chr7	851384	851482	+	SUN1
LOC100397988	LOC100397988	chr16	-	8466659	8466784	8464781	8464964	8468172	8468234	18,31,19,33,31	29,50,37,48,42	7,5,18,14,13	39,66,27,29,35	274	149	0.000306745	0.013122	0.252,0.252,0.218,0.272,0.286	0.089,0.04,0.266,0.208,0.168	-0.102	FALSE	chr1	217612646	217612701	-	NA
ANKRD11	ANKRD11	chr20	-	44601783	44601880	44601112	44601283	44613048	44613187	223,340,244,362,298	419,427,396,453,358	103,206,140,256,164	346,512,361,465,361	246	149	9.89837e-10	4.25442e-07	0.244,0.325,0.272,0.326,0.335	0.153,0.196,0.19,0.25,0.216	-0.099	TRUE	chr16	89291681	89291777	-	ANKRD11
SMARCA4	SMARCA4	chr22	+	9928048	9928144	9922998	9923217	9929883	9930137	134,114,99,122,115	339,244,198,252,192	86,61,101,80,86	367,374,331,371,267	245	149	2.00517e-12	1.75393e-09	0.194,0.221,0.233,0.227,0.267	0.125,0.09,0.157,0.116,0.164	-0.098	TRUE	chr19	11039458	11039553	+	SMARCA4
TANGO2	TANGO2	chr1	+	210173099	210173214	210172193	210172313	210175582	210175653	221,197,190,187,181	25,32,35,17,24	109,128,118,184,116	24,44,25,29,28	264	149	0.000886075	0.0296099	0.833,0.777,0.754,0.861,0.81	0.719,0.621,0.727,0.782,0.7	-0.097	TRUE	chr22	20053437	20053551	+	TANGO2
PRRC2C	PRRC2C	chr18	-	24731901	24732138	24727902	24729840	24733014	24733141	96,89,53,165,130	299,347,218,195,151	64,43,39,75,49	199,228,289,384,237	298	149	1.10999e-06	0.000172137	0.138,0.114,0.108,0.297,0.301	0.139,0.086,0.063,0.089,0.094	-0.097	TRUE	chr1	171589369	171589605	+	PRRC2C
NFU1	NFU1	chr14	+	41467734	41467852	41463723	41463863	41468402	41468506	42,33,39,73,50	95,87,79,85,76	22,24,27,40,23	75,90,124,96,82	267	149	2.19505e-05	0.00175698	0.198,0.175,0.216,0.324,0.269	0.141,0.13,0.108,0.189,0.135	-0.096	FALSE	chr2	69432557	69432567	-	NA
OS9	OS9	chr9	-	59545759	59545924	59545504	59545617	59546853	59547043	1587,1530,1619,1787,1783	1287,1221,1249,970,962	1270,1383,1169,1252,1129	1343,1583,1311,1140,1016	298	149	9.26851e-07	0.000149308	0.381,0.385,0.393,0.479,0.481	0.321,0.304,0.308,0.354,0.357	-0.095	TRUE	chr12	57720099	57720263	+	OS9
ZC3HAV1L	ZC3HAV1L	chr8	+	106390128	106390387	106384264	106384400	106391053	106391179	217,269,183,269,193	3,4,2,5,6	146,195,163,214,157	1,27,17,25,4	298	149	4.25067e-09	1.58157e-06	0.973,0.971,0.979,0.964,0.941	0.986,0.783,0.827,0.811,0.952	-0.094	TRUE	chr7	139028702	139028960	-	ZC3HAV1L
P4HA1	P4HA1	chr12	+	54476285	54476356	54473145	54473322	54489430	54489530	101,217,195,237,364	6,12,9,28,39	162,175,198,158,202	34,35,32,19,26	220	149	1.00898e-05	0.000969945	0.919,0.925,0.936,0.851,0.863	0.763,0.772,0.807,0.849,0.84	-0.093	TRUE	chr10	73043887	73043957	-	P4HA1
ZEB2	ZEB2	chr6	+	83629671	83629743	83624556	83624811	83649742	83649931	248,290,177,289,144	15,16,13,17,14	93,103,55,107,70	15,17,11,12,9	221	149	3.6209e-05	0.00256618	0.918,0.924,0.902,0.92,0.874	0.807,0.803,0.771,0.857,0.84	-0.092	TRUE	chr2	144424796	144424867	-	ZEB2
FAM193B	FAM193B	chr2	+	66916183	66916423	66915059	66915261	66922219	66923240	231,236,248,342,335	61,60,85,75,74	268,317,215,285,183	74,130,87,99,86	298	149	0.00074445	0.0257935	0.654,0.663,0.593,0.695,0.694	0.644,0.549,0.553,0.59,0.515	-0.09	TRUE	chr5	177531282	177531521	-	FAM193B
AKAP13	AKAP13	chr6	+	28079378	28079432	28076302	28076673	28085986	28086179	223,181,149,176,128	7,11,12,12,3	131,198,142,169,135	8,31,28,25,17	203	149	1.78866e-07	3.94598e-05	0.959,0.924,0.901,0.915,0.969	0.923,0.824,0.788,0.832,0.854	-0.089	TRUE	chr15	85658537	85658590	+	AKAP13
PLEKHF1	PLEKHF1	chr22	+	26806324	26806442	26802333	26802434	26810321	26811872	695,529,395,639,630	353,154,174,290,283	217,268,303,235,204	136,153,163,166,120	267	149	0.000349942	0.0144616	0.524,0.657,0.559,0.551,0.554	0.471,0.494,0.509,0.441,0.487	-0.089	FALSE	chr19	29669958	29669959	+	NA
PKP4	PKP4	chr6	-	68953152	68953281	68951341	68951415	68956262	68956380	64,83,67,108,127	110,112,82,123,120	37,23,35,44,43	70,63,64,101,63	278	149	0.000291138	0.0126222	0.238,0.284,0.305,0.32,0.362	0.221,0.164,0.227,0.189,0.268	-0.088	TRUE	chr2	158676739	158676867	+	PKP4
CCDC85A	CCDC85A	chr14	-	54849754	54849874	54839532	54841439	54853230	54853365	295,224,287,464,403	44,39,58,18,18	152,163,123,251,194	27,42,31,39,28	269	149	0.000922271	0.0305228	0.788,0.761,0.733,0.935,0.925	0.757,0.683,0.687,0.781,0.793	-0.088	TRUE	chr2	56375816	56375935	+	CCDC85A
GGA3	GGA3	chr5	-	129971746	129971863	129971162	129971408	129971961	129972043	638,646,441,516,328	91,136,118,128,91	327,325,330,387,252	96,124,96,130,97	266	149	9.95597e-05	0.00556797	0.797,0.727,0.677,0.693,0.669	0.656,0.595,0.658,0.625,0.593	-0.087	TRUE	chr17	75241400	75241516	-	GGA3
SYTL2	SYTL2	chr11	+	52511519	52511567	52510211	52510265	52514499	52514594	7,25,16,17,12	61,78,44,92,65	45,28,33,36,47	384,390,397,568,519	197	149	1.04979e-07	2.5408e-05	0.08,0.195,0.216,0.123,0.123	0.081,0.052,0.059,0.046,0.064	-0.087	TRUE	chr11	85717483	85717530	-	SYTL2
SRPK2	SRPK2	chr8	-	73590784	73590877	73578277	73579918	73591528	73591598	283,315,240,416,290	22,19,28,44,45	143,137,143,249,213	24,30,34,41,27	242	149	0.000122808	0.0065662	0.888,0.911,0.841,0.853,0.799	0.786,0.738,0.721,0.789,0.829	-0.086	TRUE	chr7	105126248	105126340	-	SRPK2
NUP54	NUP54	chr3	+	120642669	120642780	120642260	120642380	120651232	120652067	680,710,682,561,711	23,45,43,22,24	392,492,535,538,601	56,71,40,58,51	260	149	3.48366e-12	2.84735e-09	0.944,0.9,0.901,0.936,0.944	0.8,0.799,0.885,0.842,0.871	-0.086	TRUE	chr4	76117664	76117774	-	NUP54
SLAIN2	SLAIN2	chr3	-	144158688	144158766	144138045	144138364	144170158	144170296	84,144,159,157,117	250,227,173,187,151	60,66,54,97,59	108,137,144,229,167	227	149	0.00109796	0.0347902	0.181,0.294,0.376,0.355,0.337	0.267,0.24,0.198,0.218,0.188	-0.086	TRUE	chr4	48394576	48394653	+	SLAIN2
PRPF38B	PRPF38B	chr7	+	145215235	145215288	145213291	145214511	145217276	145217345	87,124,109,125,105	400,391,374,328,335	35,52,52,87,61	337,498,285,441,373	202	149	1.78135e-12	1.57194e-09	0.138,0.19,0.177,0.219,0.188	0.071,0.072,0.119,0.127,0.108	-0.083	TRUE	chr1	108693590	108693642	+	PRPF38B
CASP10	CASP10	chr6	+	119986101	119986300	119984583	119985088	119990337	119990463	46,45,20,120,63	105,135,118,161,115	8,24,12,30,28	73,73,85,164,96	298	149	7.23368e-06	0.00074825	0.18,0.143,0.078,0.271,0.215	0.052,0.141,0.066,0.084,0.127	-0.083	FALSE	chr2	201210639	201210762	+	NA
MIER1	MIER1	chr7	+	102699379	102699456	102696676	102696777	102713172	102713197	44,76,57,80,53	109,152,86,132,97	12,34,19,28,24	57,99,44,80,66	226	149	0.000674215	0.0239423	0.21,0.248,0.304,0.285,0.265	0.122,0.185,0.222,0.187,0.193	-0.081	TRUE	chr1	66928887	66928963	+	MIER1
ANKRD12	ANKRD12	chr13	-	49883601	49883670	49878797	49878944	49892577	49892725	166,219,213,232,200	319,302,269,369,375	148,178,123,166,143	348,471,355,343,315	218	149	2.03752e-06	0.000280626	0.262,0.331,0.351,0.301,0.267	0.225,0.205,0.191,0.249,0.237	-0.081	TRUE	chr18	9204476	9204544	+	ANKRD12
LOC100400940	LOC100400940	chr14	-	24322293	24322468	24321148	24321413	24323877	24323976	2160,1586,1510,4240,3530	16,37,31,53,64	1261,1366,1445,1426,1174	84,94,86,93,64	298	149	0	2.2e-16	0.985,0.955,0.961,0.976,0.965	0.882,0.879,0.894,0.885,0.902	-0.08	TRUE	chr2	85697526	85697677	+	NA
GEMIN2	GEMIN2	chr10	+	70314546	70314605	70310255	70310366	70317404	70317810	256,261,335,216,247	115,144,144,135,117	272,356,243,226,317	196,269,174,170,174	208	149	0.000302709	0.0129884	0.615,0.565,0.625,0.534,0.602	0.499,0.487,0.5,0.488,0.566	-0.08	TRUE	chr14	39133661	39133719	+	GEMIN2
LOC103790434	LOC103790434	chr1	+	201988044	201988093	201984183	201984343	201989054	201991733	209,246,196,300,213	60,65,70,76,55	161,221,177,264,156	70,100,92,72,63	198	149	0.00156934	0.0457167	0.724,0.74,0.678,0.748,0.745	0.634,0.624,0.591,0.734,0.651	-0.08	FALSE	chr22	29334511	29334559	+	NA
SCRIB	SCRIB	chr16	+	52284626	52284701	52284246	52284502	52284925	52284977	168,167,218,97,161	227,204,268,119,139	159,175,123,187,132	315,320,202,233,239	224	149	0.000187015	0.00899582	0.33,0.353,0.351,0.352,0.435	0.251,0.267,0.288,0.348,0.269	-0.08	TRUE	chr8	143791666	143791740	-	SCRIB
MBD1	MBD1	chr13	-	89587244	89587337	89586740	89586872	89587475	89587775	564,502,442,394,403	82,78,67,36,38	428,468,393,350,317	78,98,87,73,65	242	149	8.08044e-06	0.000818019	0.809,0.798,0.802,0.871,0.867	0.772,0.746,0.736,0.747,0.75	-0.079	TRUE	chr18	50273334	50273426	-	MBD1
FOXM1	FOXM1	chr9	-	14181651	14181696	14181004	14181074	14182369	14182498	169,218,214,306,234	4,22,6,35,28	138,133,141,313,235	27,30,16,45,25	194	149	0.00013061	0.00685832	0.97,0.884,0.965,0.87,0.865	0.797,0.773,0.871,0.842,0.878	-0.079	TRUE	chr12	2865355	2865399	-	FOXM1
SLC4A7	SLC4A7	chr17	-	58934328	58934503	58929858	58929992	58936642	58936749	346,420,245,688,378	30,24,5,12,4	135,237,127,268,150	11,22,25,6,10	298	149	0.00020069	0.00952499	0.852,0.897,0.961,0.966,0.979	0.86,0.843,0.718,0.957,0.882	-0.079	TRUE	chr3	27409356	27409530	-	SLC4A7
THEMIS	THEMIS	chr4	-	130891085	130891239	130879865	130881068	130998615	130999664	1723,1774,1574,1444,1554	140,110,72,129,122	1635,1706,1696,1815,1667	190,259,214,212,203	298	149	2.18481e-12	1.87811e-09	0.86,0.89,0.916,0.848,0.864	0.811,0.767,0.798,0.811,0.804	-0.077	TRUE	chr6	127719670	127719823	-	NA
LY9	LY9	chr18	+	14325576	14325648	14324861	14325196	14329525	14330033	1054,815,751,998,743	303,352,352,395,280	1450,1564,1535,1702,1310	844,958,780,819,648	221	149	3.60665e-05	0.0025579	0.701,0.61,0.59,0.63,0.641	0.537,0.524,0.57,0.584,0.577	-0.076	TRUE	chr1	160824181	160824252	+	NA
RBM39	RBM39	chr5	+	1375106	1375179	1374816	1374880	1376641	1376691	384,298,259,377,387	591,692,560,573,443	168,230,199,199,183	482,554,407,553,460	222	149	5.68951e-05	0.00365787	0.304,0.224,0.237,0.306,0.37	0.19,0.218,0.247,0.195,0.211	-0.076	TRUE	chr20	35740525	35740597	-	RBM39
CBLB	CBLB	chr15	-	91231240	91231372	91228214	91228355	91231485	91231580	428,573,380,451,309	27,28,15,14,14	100,204,115,276,134	7,34,17,14,9	281	149	9.96618e-05	0.00557056	0.894,0.916,0.931,0.945,0.921	0.883,0.761,0.782,0.913,0.888	-0.076	TRUE	chr3	105681479	105681610	-	CBLB
FAM172A	FAM172A	chr2	+	114943831	114943996	114892579	114892761	114956645	114956747	25,30,24,16,24	82,83,64,93,66	13,20,11,15,12	85,133,96,151,110	298	149	1.08171e-07	2.59582e-05	0.132,0.153,0.158,0.079,0.154	0.071,0.07,0.054,0.047,0.052	-0.076	FALSE	NA	NA	NA	NA	NA
COPG2	COPG2	chr8	+	114714783	114714876	114713020	114713096	114716183	114716270	134,209,209,285,282	3,10,8,7,2	138,177,153,270,222	20,7,14,27,11	242	149	1.58508e-07	3.58408e-05	0.965,0.928,0.941,0.962,0.989	0.809,0.94,0.871,0.86,0.926	-0.076	TRUE	chr7	130613544	130613636	-	COPG2
NDUFB3	NDUFB3	chr6	+	119852662	119852755	119851947	119852201	119859007	119859149	1100,1093,1167,759,932	372,319,357,223,265	971,922,916,828,888	394,475,342,377,321	242	149	1.32663e-05	0.00118941	0.645,0.678,0.668,0.677,0.684	0.603,0.544,0.623,0.575,0.63	-0.075	TRUE	chr2	201072510	201072530	+	NA
SV2A	SV2A	chr18	-	3379882	3380063	3378914	3379066	3381293	3382089	166,123,118,115,66	7,5,16,0,7	318,573,355,395,355	27,33,55,60,44	298	149	0.0014222	0.0423459	0.922,0.925,0.787,1.0,0.825	0.855,0.897,0.763,0.767,0.801	-0.075	TRUE	chr1	149911800	149911980	-	SV2A
AHCTF1	AHCTF1	chr19	+	36690236	36690422	36688580	36688773	36691380	36691723	581,799,674,588,391	0,0,0,0,0	291,367,364,446,346	26,19,12,8,6	298	149	0	2.2e-16	1.0,1.0,1.0,1.0,1.0	0.848,0.906,0.938,0.965,0.966	-0.075	TRUE	chr1	246862028	246862153	-	NA
LOC100394476	LOC100394476	chr12	-	28760443	28760591	28759767	28759983	28762685	28762868	143,121,142,225,123	126,131,121,181,150	106,130,84,134,134	118,229,143,186,135	297	149	0.00086272	0.0289848	0.363,0.317,0.371,0.384,0.291	0.311,0.222,0.228,0.265,0.332	-0.074	TRUE	chr16	31702585	31702681	+	NA
FDPS	FDPS	chr18	+	9313393	9313625	9308564	9308708	9314586	9314749	246,309,252,211,224	8,14,2,7,21	139,143,128,170,160	22,11,14,10,8	298	149	0.000558101	0.0207367	0.939,0.917,0.984,0.938,0.842	0.76,0.867,0.821,0.895,0.909	-0.074	TRUE	chr1	155308854	155309066	+	NA
LNPK	LNPK	chr6	+	51204702	51204785	51202968	51203139	51210535	51212985	86,74,114,57,110	117,135,151,159,175	82,105,84,92,82	243,210,272,195,220	232	149	0.000460352	0.0179454	0.321,0.26,0.327,0.187,0.288	0.178,0.243,0.166,0.233,0.193	-0.074	FALSE	chr2	175935708	175935790	-	NA
PRPF38B	PRPF38B	chr7	+	145214827	145214978	145214370	145214511	145217276	145217345	101,92,68,87,37	400,391,374,328,335	7,25,12,17,22	337,498,285,441,373	298	149	0	2.2e-16	0.112,0.105,0.083,0.117,0.052	0.01,0.024,0.021,0.019,0.029	-0.073	FALSE	chr1	108693183	108693333	+	NA
RAB37	RAB37	chr5	+	129481059	129481170	129477544	129477703	129483075	129483117	1190,1473,1124,1962,1359	1006,962,766,1354,1024	702,951,848,1552,1093	812,1120,987,1199,811	260	149	0.000498052	0.0190355	0.404,0.467,0.457,0.454,0.432	0.331,0.327,0.33,0.426,0.436	-0.073	TRUE	chr17	74740768	74740878	+	RAB37
PLEKHA2	PLEKHA2	chr13	+	36669847	36669942	36669361	36669498	36685904	36686068	143,237,127,178,76	285,380,306,330,203	54,110,42,71,37	179,271,158,235,151	244	149	3.11884e-06	0.000392675	0.235,0.276,0.202,0.248,0.186	0.156,0.199,0.14,0.156,0.13	-0.073	TRUE	chr8	38901798	38901892	+	PLEKHA2
ZNF655	ZNF655	chr2	-	12388212	12388317	12383604	12387754	12399386	12399549	139,147,119,149,84	8,13,3,4,6	94,192,133,168,102	7,20,14,18,16	254	149	0.000476523	0.0184032	0.911,0.869,0.959,0.956,0.891	0.887,0.849,0.848,0.846,0.789	-0.073	TRUE	chr7	99571688	99571792	+	ZNF655
TRAPPC13	TRAPPC13	chr2	-	142187769	142187787	142184599	142184733	142190871	142190916	148,188,148,176,121	15,28,19,20,6	142,185,160,229,171	30,49,28,44,25	167	149	0.000104792	0.00578598	0.898,0.857,0.874,0.887,0.947	0.809,0.771,0.836,0.823,0.859	-0.073	TRUE	chr5	65655636	65655653	+	TRAPPC13
ABHD16A	ABHD16A	chr4	-	35921460	35921534	35921123	35921246	35924750	35924836	422,375,369,434,396	87,58,53,36,36	352,326,281,372,304	65,88,69,61,58	223	149	0.000161373	0.00803369	0.764,0.812,0.823,0.89,0.88	0.783,0.712,0.731,0.803,0.778	-0.072	TRUE	chr6	31693359	31693432	-	ABHD16A
TBL1X	TBL1X	chrX	+	8248178	8248300	8242188	8242249	8252344	8252419	366,294,204,286,163	5,25,15,23,11	146,188,140,294,169	12,32,10,31,27	271	149	0.000130917	0.00686834	0.976,0.866,0.882,0.872,0.891	0.87,0.764,0.885,0.839,0.775	-0.071	TRUE	chrX	9704993	9705114	+	TBL1X
SFI1	SFI1	chr1	+	200302949	200303047	200296092	200296187	200305919	200306037	36,35,35,29,26	59,89,75,131,79	22,23,23,29,13	65,136,76,134,92	247	149	0.000827227	0.0280475	0.269,0.192,0.22,0.118,0.166	0.17,0.093,0.154,0.115,0.079	-0.071	FALSE	chr22	31555794	31555837	-	NA
LRRC20	LRRC20	chr12	+	57152125	57152293	57137274	57137424	57173304	57175821	359,395,314,420,292	17,19,11,23,30	266,273,243,313,236	37,22,23,34,24	298	149	2.9941e-05	0.00221648	0.913,0.912,0.935,0.901,0.83	0.782,0.861,0.841,0.822,0.831	-0.071	TRUE	chr10	70323863	70324030	-	LRRC20
NLRC5	NLRC5	chr20	+	12574903	12574984	12573296	12573383	12575740	12575824	314,339,300,316,306	22,24,6,20,23	1367,1619,1277,1572,1185	151,213,168,179,126	230	149	7.28889e-09	2.56827e-06	0.902,0.901,0.97,0.911,0.896	0.854,0.831,0.831,0.851,0.859	-0.071	TRUE	chr16	57066534	57066614	+	NLRC5
PLXNC1	PLXNC1	chr9	+	94896148	94896187	94892694	94892798	94896420	94896545	297,255,223,301,180	18,18,18,22,32	94,158,113,156,134	19,33,15,31,13	188	149	7.24103e-05	0.0043787	0.929,0.918,0.908,0.916,0.817	0.797,0.791,0.857,0.8,0.891	-0.07	TRUE	chr12	94259337	94259375	+	PLXNC1
BAG6	BAG6	chr4	-	35863004	35863151	35862523	35862724	35863672	35863780	1955,1616,1778,1801,1969	620,536,583,378,357	1454,1542,1401,1445,1411	637,559,505,430,499	296	149	0.00173441	0.0490077	0.613,0.603,0.606,0.706,0.735	0.535,0.581,0.583,0.628,0.587	-0.07	TRUE	chr6	31639500	31639646	-	BAG6
FLNA	FLNA	chrX	-	146773424	146773448	146771014	146771262	146773607	146773797	1209,1454,1101,904,605	1642,1986,1533,1238,944	3012,4339,3072,3248,2373	5422,7483,5438,7047,5081	173	149	4.06512e-06	0.000484878	0.388,0.387,0.382,0.386,0.356	0.324,0.333,0.327,0.284,0.287	-0.069	TRUE	chrX	154357251	154357274	-	FLNA
SYNRG	SYNRG	chr5	-	96574068	96574104	96568797	96572703	96574435	96574546	301,473,443,443,401	87,102,94,38,48	465,521,480,599,369	145,150,143,130,89	185	149	0.0002752	0.0120968	0.736,0.789,0.791,0.904,0.871	0.721,0.737,0.73,0.788,0.77	-0.069	TRUE	chr17	37520179	37520214	-	SYNRG
TRERF1	TRERF1	chr4	-	47573798	47573916	47565750	47565833	47655770	47655855	117,189,120,135,63	295,414,223,367,210	19,41,13,61,30	95,173,85,186,111	267	149	1.01064e-05	0.000969945	0.181,0.203,0.231,0.17,0.143	0.1,0.117,0.079,0.155,0.131	-0.069	FALSE	chr6	42371281	42371398	-	NA
ARAP1	ARAP1	chr11	+	66186533	66186566	66185829	66185975	66191145	66191228	84,135,134,115,88	462,333,342,442,501	61,61,66,92,90	481,549,517,428,402	182	149	1.97771e-06	0.000273521	0.13,0.249,0.243,0.176,0.126	0.094,0.083,0.095,0.15,0.155	-0.069	TRUE	chr11	72692753	72692785	-	ARAP1
SHMT1	SHMT1	chr5	-	81543242	81543388	81534091	81534207	81545548	81545663	533,718,735,373,320	41,34,55,57,67	676,655,607,799,666	92,110,98,121,133	295	149	0.000359794	0.0147592	0.868,0.914,0.871,0.768,0.707	0.788,0.75,0.758,0.769,0.717	-0.069	TRUE	chr17	18353672	18353817	-	SHMT1
TELO2	TELO2	chr12	+	1529575	1529655	1528798	1528935	1529808	1529919	969,802,910,912,809	100,65,71,61,74	769,838,636,773,719	97,134,165,87,68	229	149	2.65839e-06	0.000344713	0.863,0.889,0.893,0.907,0.877	0.838,0.803,0.715,0.853,0.873	-0.069	TRUE	chr16	1501420	1501499	+	TELO2
CCNC	CCNC	chr4	-	102252521	102252616	102250765	102252003	102253450	102253569	136,178,159,264,245	341,480,388,336,338	102,112,134,127,164	374,417,358,355,356	244	149	0.000355436	0.0146276	0.196,0.185,0.2,0.324,0.307	0.143,0.141,0.186,0.179,0.22	-0.069	TRUE	chr6	99544179	99544273	-	CCNC
TBC1D23	TBC1D23	chr15	+	85978985	85979030	85977569	85977709	85982736	85982825	275,287,259,261,253	7,12,2,9,15	191,222,183,192,206	17,23,15,32,10	194	149	1.61476e-08	5.11167e-06	0.968,0.948,0.99,0.957,0.928	0.896,0.881,0.904,0.822,0.941	-0.069	TRUE	chr3	100311833	100311877	+	TBC1D23
ESYT2	ESYT2	chr8	+	87654319	87654418	87651552	87651926	87656227	87656359	1598,1397,1268,2256,1623	218,300,208,209,170	1778,2438,1993,3248,2512	413,614,443,551,427	248	149	3.38553e-06	0.000418329	0.815,0.737,0.786,0.866,0.852	0.721,0.705,0.73,0.78,0.779	-0.068	TRUE	chr7	158739023	158739121	-	ESYT2
HACL1	HACL1	chr17	-	47601112	47601218	47599005	47599089	47606193	47606329	509,410,459,775,731	170,129,101,175,151	510,805,586,735,556	203,337,186,217,183	255	149	0.000586162	0.0215652	0.636,0.65,0.726,0.721,0.739	0.595,0.583,0.648,0.664,0.64	-0.068	TRUE	chr3	15574977	15575082	-	HACL1
SERTAD3	SERTAD3	chr22	-	35903214	35903269	35901412	35902662	35905058	35905176	82,136,122,71,56	198,293,261,198,193	20,36,14,40,16	106,97,80,100,89	204	149	0.00135048	0.040766	0.232,0.253,0.255,0.208,0.175	0.121,0.213,0.113,0.226,0.116	-0.067	TRUE	chr19	40442359	40442372	-	NA
ZNF706	ZNF706	chr16	+	94134920	94135049	94134080	94134300	94138096	94138233	682,697,779,712,737	824,714,682,735,758	614,598,504,631,629	867,776,893,889,762	278	149	1.17938e-05	0.0010839	0.307,0.343,0.38,0.342,0.343	0.275,0.292,0.232,0.276,0.307	-0.067	TRUE	chr8	101204690	101204779	-	NA
MTCP1	MTCP1	chrX	-	147421487	147421639	147421200	147421371	147426526	147426966	132,129,149,174,164	10,2,5,3,2	167,241,162,223,182	14,21,14,11,8	298	149	0.000102753	0.00570181	0.868,0.97,0.937,0.967,0.976	0.856,0.852,0.853,0.91,0.919	-0.066	TRUE	chrX	155065906	155066057	-	MTCP1
CALU	CALU	chr8	-	116492741	116492935	116488435	116488602	116498332	116498564	541,699,641,473,391	7,49,30,27,34	265,396,234,387,394	29,64,19,27,29	298	149	2.68e-05	0.0020387	0.975,0.877,0.914,0.898,0.852	0.82,0.756,0.86,0.878,0.872	-0.066	TRUE	chr7	128754529	128754722	+	CALU
MKKS	MKKS	chr5	-	15375420	15375536	15372022	15372253	15378313	15378388	29,27,45,45,63	180,254,200,150,127	14,14,15,52,47	231,268,212,294,265	265	149	3.77157e-07	7.1772e-05	0.083,0.056,0.112,0.144,0.218	0.033,0.029,0.038,0.09,0.091	-0.066	FALSE	chr20	10423294	10423317	-	NA
LOC100401380	LOC100401380	chr6	-	128614798	128614923	128611946	128612193	128619293	128619442	525,579,622,470,511	488,503,549,577,593	419,444,428,356,441	576,627,490,506,632	274	149	7.1587e-05	0.00435001	0.369,0.385,0.381,0.307,0.319	0.283,0.278,0.322,0.277,0.275	-0.065	FALSE	chr2	130187699	130187823	+	NA
MPRIP	MPRIP	chr5	+	60997348	61001158	60994556	60994673	61004730	61004878	46,44,32,25,9	70,89,98,77,53	31,44,20,30,18	105,180,102,189,106	298	149	0.000136322	0.00709966	0.247,0.198,0.14,0.14,0.078	0.129,0.109,0.089,0.074,0.078	-0.065	TRUE	chr17	17164109	17167689	+	NA
FIP1L1	FIP1L1	chr3	-	141994570	141994597	141992455	141992510	142006561	142006718	181,195,198,259,233	598,638,571,443,456	161,196,153,168,149	582,674,537,649,571	176	149	0.000322805	0.0135932	0.204,0.206,0.227,0.331,0.302	0.19,0.198,0.194,0.18,0.181	-0.065	TRUE	chr4	53440582	53440608	+	FIP1L1
ZMAT5	ZMAT5	chr1	-	198619032	198619192	198610321	198610475	198620951	198621054	347,353,389,425,429	652,616,616,446,511	210,201,147,249,218	482,478,436,395,368	298	149	5.51748e-05	0.0035716	0.21,0.223,0.24,0.323,0.296	0.179,0.174,0.144,0.24,0.229	-0.065	FALSE	chr22	29757091	29757147	-	NA
FYN	FYN	chr4	-	114673801	114673958	114631685	114631943	114696968	114697038	256,417,297,427,354	726,974,867,895,693	85,98,107,121,61	373,484,357,411,314	298	149	1.39597e-10	7.64837e-08	0.15,0.176,0.146,0.193,0.203	0.102,0.092,0.13,0.128,0.089	-0.065	FALSE	chr6	111757489	111757645	-	NA
FLOT1	FLOT1	chr4	-	33896091	33896148	33895741	33895817	33896488	33896812	1675,1344,1197,1609,1537	201,161,173,136,69	466,590,498,631,608	67,161,87,75,81	206	149	2.5006e-06	0.000326802	0.858,0.858,0.833,0.895,0.942	0.834,0.726,0.805,0.859,0.844	-0.064	TRUE	chr6	30742147	30742203	-	FLOT1
CACNB3	CACNB3	chr9	-	68301789	68301809	68301514	68301595	68302023	68302088	509,512,416,787,597	20,46,32,28,32	509,570,536,613,488	55,71,99,77,46	169	149	1.46971e-12	1.30852e-09	0.957,0.908,0.92,0.961,0.943	0.891,0.876,0.827,0.875,0.903	-0.063	TRUE	chr12	48824949	48824968	+	CACNB3
NUMA1	NUMA1	chr11	+	66861804	66861846	66857984	66861350	66863268	66863337	862,816,709,1085,752	116,178,143,154,118	777,908,694,1114,622	175,243,179,238,177	191	149	3.03525e-06	0.000384578	0.853,0.781,0.795,0.846,0.833	0.776,0.745,0.752,0.785,0.733	-0.063	TRUE	chr11	72012401	72012442	-	NUMA1
CCDC125	CCDC125	chr2	+	138576820	138576906	138575666	138575744	138582613	138582696	236,270,229,211,181	8,10,3,19,7	227,267,171,222,180	14,26,22,14,19	235	149	3.36169e-05	0.00243085	0.949,0.945,0.98,0.876,0.943	0.911,0.867,0.831,0.91,0.857	-0.063	TRUE	chr5	69306817	69306902	-	CCDC125
SLC38A10	SLC38A10	chr5	-	135732026	135732146	135727990	135728167	135732698	135733187	1073,997,963,744,612	146,148,114,136,111	755,839,757,690,561	188,159,154,155,116	269	149	4.001e-05	0.00277251	0.803,0.789,0.824,0.752,0.753	0.69,0.745,0.731,0.711,0.728	-0.063	TRUE	chr17	81251493	81251612	-	SLC38A10
GUCD1	GUCD1	chr1	-	193353107	193353349	193350024	193352377	193355785	193355877	631,675,488,842,626	12,4,14,6,6	271,383,307,423,356	23,13,25,13,8	298	149	6.01853e-11	3.70459e-08	0.963,0.988,0.946,0.986,0.981	0.855,0.936,0.86,0.942,0.957	-0.063	TRUE	chr22	24543842	24544083	-	GUCD1
NOM1	NOM1	chr8	-	89356780	89356948	89355947	89356069	89358003	89358114	419,490,377,352,267	2,5,2,7,11	319,456,315,472,343	16,33,9,23,20	298	149	5.07336e-11	3.18173e-08	0.991,0.98,0.99,0.962,0.924	0.909,0.874,0.946,0.911,0.896	-0.062	TRUE	chr7	156963008	156963175	+	NOM1
MTPAP	MTPAP	chr7	-	28974046	28974139	28973891	28973965	28980751	28980978	392,558,556,547,533	50,29,21,34,47	277,348,272,270,281	44,38,42,40,16	242	149	5.90998e-05	0.00378254	0.828,0.922,0.942,0.908,0.875	0.795,0.849,0.799,0.806,0.915	-0.062	TRUE	chr10	30316118	30316210	-	MTPAP
CDK10	CDK10	chr20	+	44995693	44995833	44995357	44995481	44996063	44996116	252,265,251,246,190	9,4,22,4,0	133,162,136,144,181	8,13,12,9,9	289	149	0.00117361	0.0365942	0.935,0.972,0.855,0.969,1.0	0.896,0.865,0.854,0.892,0.912	-0.062	TRUE	chr16	89694931	89695070	+	CDK10
TFDP1	TFDP1	chr1	+	28382326	28382448	28374586	28374693	28383554	28383720	1563,2256,1996,1323,1241	195,164,203,127,129	1040,1332,940,1562,1510	157,204,149,229,217	271	149	1.84579e-07	4.05406e-05	0.815,0.883,0.844,0.851,0.841	0.785,0.782,0.776,0.789,0.793	-0.062	TRUE	chr13	113631623	113631744	+	TFDP1
MRPL10	MRPL10	chr5	+	117279750	117279920	117276503	117276652	117280914	117281079	1866,1545,1577,2377,2155	411,315,313,374,323	1613,1747,1622,1760,1456	445,507,437,351,311	298	149	4.98463e-05	0.0032919	0.694,0.71,0.716,0.761,0.769	0.644,0.633,0.65,0.715,0.701	-0.061	TRUE	chr17	47828501	47828670	-	MRPL10
LOC108590865	LOC108590865	chr3	+	113553465	113553593	113553124	113553387	113556510	113556584	584,678,597,550,598	76,101,93,83,42	281,501,350,390,329	58,102,50,80,56	277	149	0.000960864	0.0315176	0.805,0.783,0.775,0.781,0.885	0.723,0.725,0.79,0.724,0.76	-0.061	TRUE	chr4	82900207	82900223	-	NA
EPC1	EPC1	chr7	-	30581760	30581829	30580456	30580598	30581909	30582028	40,33,32,24,41	215,144,108,202,181	17,28,15,13,6	157,176,157,164,81	218	149	2.61534e-05	0.00200474	0.113,0.135,0.168,0.075,0.134	0.069,0.098,0.061,0.051,0.048	-0.06	TRUE	chr10	32273014	32273082	-	EPC1
CBX8	CBX8	chr5	-	134347730	134347774	134347485	134347551	134348169	134348552	322,242,245,300,349	5,4,7,11,24	188,285,217,268,245	36,8,20,21,14	193	149	5.30764e-06	0.000596009	0.98,0.979,0.964,0.955,0.918	0.801,0.965,0.893,0.908,0.931	-0.06	TRUE	chr17	79796497	79796540	-	CBX8
MMD	MMD	chr5	+	109616964	109617066	109613910	109613985	109618932	109619002	344,373,411,300,227	34,20,27,21,23	126,257,206,285,223	14,39,28,31,28	251	149	0.0003214	0.0135513	0.857,0.917,0.9,0.895,0.854	0.842,0.796,0.814,0.845,0.825	-0.06	TRUE	chr17	55403767	55403868	-	MMD
C2H7orf26	C2H7orf26	chr2	+	14700388	14700449	14694464	14694504	14700797	14701584	104,49,42,68,65	356,287,251,288,224	25,44,34,50,32	350,330,310,292,234	210	149	3.5718e-08	1.02641e-05	0.172,0.108,0.106,0.143,0.171	0.048,0.086,0.072,0.108,0.088	-0.06	TRUE	chr7	6607537	6607597	+	INTS15
EXTL2	EXTL2	chr7	+	143560054	143560107	143557931	143558290	143563996	143564074	15,31,33,24,16	127,133,119,113,84	18,19,4,43,15	170,178,191,203,163	202	149	6.24864e-05	0.0039436	0.08,0.147,0.17,0.135,0.123	0.072,0.073,0.015,0.135,0.064	-0.059	FALSE	chr1	100892817	100892869	-	NA
KIFC2	KIFC2	chr16	-	51631587	51631745	51629353	51629458	51631853	51631962	341,224,314,577,496	28,13,8,6,13	421,564,373,465,421	33,48,44,31,15	298	149	2.09362e-06	0.000287559	0.859,0.896,0.952,0.98,0.95	0.864,0.855,0.809,0.882,0.933	-0.059	TRUE	chr8	144469490	144469647	+	KIFC2
NFATC2	NFATC2	chr5	-	44902069	44902759	44855908	44860365	44905098	44905225	646,685,427,498,264	31,33,36,30,36	209,333,279,391,235	35,44,42,26,17	298	149	0.00106715	0.0341171	0.912,0.912,0.856,0.892,0.786	0.749,0.791,0.769,0.883,0.874	-0.058	TRUE	chr20	51432067	51432756	-	NFATC2
CCNH	CCNH	chr2	+	121822755	121822919	121813240	121813451	121826300	121826371	585,662,617,643,917	25,19,11,34,37	389,511,413,556,622	31,37,42,29,36	298	149	9.78015e-07	0.000155789	0.921,0.946,0.966,0.904,0.925	0.863,0.874,0.831,0.906,0.896	-0.058	TRUE	chr5	87404844	87405007	-	CCNH
PATZ1	PATZ1	chr1	-	200103882	200104020	200100906	200102395	200110245	200110417	23,31,20,36,45	105,92,99,138,106	2,23,16,13,16	101,108,95,102,71	287	149	3.19128e-05	0.00232788	0.102,0.149,0.095,0.119,0.181	0.01,0.1,0.08,0.062,0.105	-0.058	TRUE	chr22	31328787	31328924	-	PATZ1
ARHGAP25	ARHGAP25	chr14	-	42173962	42174079	42149036	42149244	42179566	42179654	741,671,478,787,539	32,30,21,38,42	294,453,371,396,263	29,33,26,36,36	266	149	1.40672e-05	0.00124465	0.928,0.926,0.927,0.921,0.878	0.85,0.885,0.889,0.86,0.804	-0.058	TRUE	chr2	68787840	68787956	+	ARHGAP25
NAA30	NAA30	chr10	+	88590798	88590865	88590253	88590309	88600153	88603521	29,76,70,58,33	195,203,204,220,224	33,30,23,34,13	166,308,143,170,222	216	149	5.53243e-06	0.000612289	0.093,0.205,0.191,0.154,0.092	0.121,0.063,0.1,0.121,0.039	-0.058	FALSE	chr14	57400372	57400398	+	NA
CARMIL1	CARMIL1	chr4	+	3576303	3576385	3563809	3564242	3577823	3578036	140,136,116,178,164	5,3,7,9,14	249,358,249,335,297	26,38,16,34,31	231	149	0.000233353	0.0106592	0.948,0.967,0.914,0.927,0.883	0.861,0.859,0.909,0.864,0.861	-0.057	TRUE	chr6	25604812	25604893	+	CARMIL1
ARAP2	ARAP2	chr3	+	156389429	156389465	156388255	156388338	156391729	156391793	226,271,222,372,267	2,8,8,22,28	172,254,170,202,204	15,15,20,25,25	185	149	4.62828e-05	0.00311623	0.989,0.965,0.957,0.932,0.885	0.902,0.932,0.873,0.867,0.868	-0.057	TRUE	chr4	36082251	36082286	-	ARAP2
FRA10AC1	FRA10AC1	chr12	-	83790075	83790114	83784549	83784628	83794864	83794983	57,69,65,88,96	253,212,290,223,247	81,63,63,58,61	336,388,281,256,358	188	149	0.000172885	0.00846728	0.152,0.205,0.151,0.238,0.235	0.16,0.114,0.151,0.152,0.119	-0.057	TRUE	chr10	93676653	93676691	-	FRA10AC1
IQSEC1	IQSEC1	chr15	-	64524546	64524596	64519022	64523333	64530444	64530621	137,106,107,117,35	331,347,251,366,199	44,86,35,80,64	264,273,205,437,262	199	149	0.00015454	0.00777501	0.237,0.186,0.242,0.193,0.116	0.111,0.191,0.113,0.121,0.155	-0.057	TRUE	chr3	12902773	12902822	-	IQSEC1
RHOT1	RHOT1	chr5	-	100685630	100685753	100669123	100670237	100687401	100687497	46,52,45,66,71	88,101,121,113,134	57,35,46,58,41	128,188,114,141,135	272	149	0.00154898	0.0452956	0.223,0.22,0.169,0.242,0.225	0.196,0.093,0.181,0.184,0.143	-0.056	TRUE	chr17	32211116	32211238	+	RHOT1
SYS1	SYS1	chr5	+	38629297	38629462	38628826	38629084	38631358	38631426	382,328,288,399,428	27,10,16,19,13	297,397,310,377,283	38,22,26,31,19	298	149	0.000215827	0.0100286	0.876,0.943,0.9,0.913,0.943	0.796,0.9,0.856,0.859,0.882	-0.056	TRUE	chr20	45363529	45363693	+	SYS1
DCTN2	DCTN2	chr9	+	59721245	59721251	59713084	59713153	59724335	59724432	241,202,188,271,242	657,763,757,807,675	110,154,130,179,169	589,691,596,776,661	155	149	4.29078e-05	0.00293055	0.261,0.203,0.193,0.244,0.256	0.152,0.176,0.173,0.181,0.197	-0.056	TRUE	chr12	57538519	57538524	-	DCTN2
NCBP1	NCBP1	chr1	+	144049138	144049354	144048623	144048693	144051890	144051988	880,1080,940,710,655	62,91,79,32,30	617,775,621,895,727	78,74,66,81,73	298	149	4.56902e-05	0.00308106	0.876,0.856,0.856,0.917,0.916	0.798,0.84,0.825,0.847,0.833	-0.056	TRUE	chr9	97648008	97648223	+	NCBP1
HPS1	HPS1	chr12	-	88608675	88608737	88607415	88607550	88609940	88610120	646,505,594,811,719	15,20,18,15,19	419,553,475,607,540	36,50,48,26,26	211	149	2.18237e-12	1.87811e-09	0.968,0.947,0.959,0.974,0.964	0.892,0.886,0.875,0.943,0.936	-0.056	TRUE	chr10	98424313	98424374	-	ENSG00000289758
RAB29	RAB29	chr19	-	30424979	30425051	30423931	30424113	30427915	30428041	1062,956,640,647,572	85,78,63,88,32	441,492,461,387,328	84,67,62,55,35	221	149	9.4846e-06	0.000927222	0.894,0.892,0.873,0.832,0.923	0.78,0.832,0.834,0.826,0.863	-0.056	TRUE	chr1	205772496	205772567	-	RAB29
EPS15	EPS15	chr7	-	86787540	86787728	86782118	86783754	86790213	86790379	528,686,550,586,616	14,38,48,32,46	518,654,464,633,516	35,56,50,78,50	298	149	5.00632e-05	0.00329729	0.95,0.9,0.851,0.902,0.87	0.881,0.854,0.823,0.802,0.838	-0.055	TRUE	chr1	51361171	51361233	-	NA
RMC1	RMC1	chr13	+	62734261	62734373	62732862	62732968	62738654	62738699	290,253,236,238,272	16,14,20,11,8	268,267,271,384,326	24,43,29,10,32	261	149	0.00167645	0.0479543	0.912,0.912,0.871,0.925,0.951	0.864,0.78,0.842,0.956,0.853	-0.055	TRUE	chr18	23520202	23520313	+	RMC1
VPS11	VPS11	chr11	+	16476045	16476232	16473910	16474062	16477288	16477435	473,428,357,358,338	11,12,9,10,9	207,156,221,179,169	14,9,11,14,7	298	149	0.000151777	0.00766853	0.956,0.947,0.952,0.947,0.949	0.881,0.897,0.909,0.865,0.923	-0.055	TRUE	chr11	119076897	119077083	+	VPS11
AP5Z1	AP5Z1	chr2	-	15983869	15984010	15983214	15983326	15984412	15984555	577,529,514,474,515	14,25,33,34,27	560,557,541,497,435	32,64,23,45,64	290	149	0.000146188	0.00744834	0.955,0.916,0.889,0.877,0.907	0.9,0.817,0.924,0.85,0.777	-0.055	TRUE	chr7	4788154	4788294	+	AP5Z1
KNTC1	KNTC1	chr9	+	123320476	123320540	123320338	123320393	123321307	123321437	111,312,332,300,323	5,3,4,8,3	175,194,149,363,321	8,25,14,15,5	213	149	1.15764e-07	2.73543e-05	0.94,0.986,0.983,0.963,0.987	0.939,0.844,0.882,0.944,0.978	-0.054	TRUE	chr12	122618482	122618545	+	KNTC1
YIPF1	YIPF1	chr7	-	89561281	89561445	89553021	89553102	89569035	89569115	387,431,409,440,435	33,47,28,45,36	457,550,499,610,544	55,86,90,64,51	298	149	0.00164906	0.0473474	0.854,0.821,0.88,0.83,0.858	0.806,0.762,0.735,0.827,0.842	-0.054	TRUE	chr1	53883113	53883276	-	YIPF1
MAP2K4	MAP2K4	chr5	+	77398208	77398254	77391089	77391238	77399495	77402087	428,469,448,405,375	4,8,8,19,15	231,320,259,314,329	9,29,26,29,15	195	149	7.89763e-10	3.50009e-07	0.988,0.978,0.977,0.942,0.95	0.951,0.894,0.884,0.892,0.944	-0.054	TRUE	chr17	12139839	12139884	+	MAP2K4
IP6K2	IP6K2	chr15	-	25808836	25808955	25793820	25794149	25812983	25813175	85,82,111,93,121	358,243,249,352,325	52,71,54,119,55	262,330,328,444,334	268	149	4.19338e-06	0.000495434	0.117,0.158,0.199,0.128,0.171	0.099,0.107,0.084,0.13,0.084	-0.054	FALSE	chr3	48710265	48710338	-	NA
LOC100389231	LOC100389231	chr1	-	191159101	191159277	191156734	191156988	191159624	191159822	1075,948,1122,1229,1408	79,74,76,94,135	1339,1517,1247,1328,1321	118,257,163,124,142	298	149	2.14175e-05	0.0017251	0.872,0.865,0.881,0.867,0.839	0.85,0.747,0.793,0.843,0.823	-0.054	TRUE	chr22	23967386	23967561	+	DDTL
DYRK1A	DYRK1A	chr21	+	42271464	42271550	42218748	42219012	42316765	42316962	155,233,136,193,96	10,13,6,8,4	104,140,84,199,106	5,17,5,25,12	235	149	0.00130092	0.0395979	0.908,0.919,0.935,0.939,0.938	0.93,0.839,0.914,0.835,0.849	-0.054	TRUE	chr21	37420299	37420384	+	DYRK1A
CHD2	CHD2	chr6	+	20293272	20293395	20292027	20292178	20294918	20295047	381,471,407,531,514	0,6,7,23,3	382,452,268,366,377	32,15,19,11,11	272	149	6.31297e-08	1.65659e-05	1.0,0.977,0.97,0.927,0.989	0.867,0.943,0.885,0.948,0.949	-0.054	TRUE	chr15	92998499	92998621	+	CHD2
DERA	DERA	chr9	-	5378721	5378817	5376043	5376178	5380303	5380451	905,1104,1022,900,966	119,83,84,67,57	945,1249,903,1028,1015	148,161,136,113,98	245	149	2.86797e-06	0.000365627	0.822,0.89,0.881,0.891,0.912	0.795,0.825,0.802,0.847,0.863	-0.053	TRUE	chr12	15959829	15959924	+	DERA
LOC108590331	LOC108590331	chr4	+	35316187	35316390	35311492	35311576	35318780	35319100	136,113,124,139,139	575,360,399,614,586	42,48,41,69,83	447,484,396,412,374	298	149	1.10847e-11	7.89515e-09	0.106,0.136,0.134,0.102,0.106	0.045,0.047,0.049,0.077,0.1	-0.053	TRUE	chr16	70444729	70444735	+	NA
MARF1	MARF1	chr12	-	11212173	11212234	11211959	11212085	11213508	11213721	186,177,133,190,132	0,0,4,7,3	125,172,163,221,160	8,7,11,17,8	210	149	9.55469e-07	0.000153176	1.0,1.0,0.959,0.951,0.969	0.917,0.946,0.913,0.902,0.934	-0.053	TRUE	chr16	15600641	15600701	-	MARF1
SMG1	SMG1	chr12	-	17944578	17944797	17943825	17944016	17944919	17945029	238,326,190,331,145	6,1,0,18,1	177,309,149,414,188	6,27,11,18,1	298	149	0.000136042	0.00709866	0.952,0.994,1.0,0.902,0.986	0.937,0.851,0.871,0.92,0.989	-0.053	TRUE	chr16	18838014	18838232	-	SMG1
RBM38	RBM38	chr5	+	50921159	50921214	50920519	50920673	50934372	50936149	1738,1518,1144,1463,1336	92,224,213,184,197	1366,1049,1322,1386,960	291,224,229,239,158	204	149	1.17915e-05	0.0010839	0.932,0.832,0.797,0.853,0.832	0.774,0.774,0.808,0.809,0.816	-0.053	TRUE	chr20	57393279	57393333	+	RBM38
LOC103790647	LOC103790647	chr1	+	62620561	62620627	62616121	62616256	62626687	62626752	1001,1208,1042,1372,1180	102,152,156,174,138	757,1094,910,1161,922	161,203,155,169,169	215	149	1.50428e-05	0.00131811	0.872,0.846,0.822,0.845,0.856	0.765,0.789,0.803,0.826,0.791	-0.053	TRUE	chr13	52423574	52423639	-	VPS36
TIAL1	TIAL1	chr12	-	109903306	109903368	109898108	109898205	109905969	109906471	96,106,110,128,105	370,376,405,383,248	53,91,72,76,61	339,383,308,366,295	211	149	6.95871e-05	0.00427802	0.155,0.166,0.161,0.191,0.23	0.099,0.144,0.142,0.128,0.127	-0.053	TRUE	chr10	119593452	119593513	-	TIAL1
AMMECR1L	AMMECR1L	chr6	+	34298471	34298582	34295431	34295876	34298903	34299018	259,234,174,215,171	4,8,6,6,4	123,233,150,238,199	16,15,4,21,3	260	149	0.000287941	0.0125217	0.974,0.944,0.943,0.954,0.961	0.815,0.899,0.956,0.867,0.974	-0.053	TRUE	chr2	127871249	127871359	-	AMMECR1L
AP2M1	AP2M1	chr15	+	7636431	7636437	7635957	7636040	7636635	7636771	1507,1349,1297,1133,1011	294,267,310,162,132	1071,1181,945,1061,920	262,281,289,277,217	155	149	6.42184e-06	0.000684146	0.831,0.829,0.801,0.871,0.88	0.797,0.802,0.759,0.786,0.803	-0.053	TRUE	chr3	184180645	184180650	+	AP2M1
SRSF7	SRSF7	chr14	+	73064971	73065418	73064610	73064787	73065663	73065738	718,1390,1197,1632,1285	3069,3314,3304,1875,2188	882,722,616,1029,687	2711,2785,2452,1997,2373	298	149	0.00160023	0.0462919	0.105,0.173,0.153,0.303,0.227	0.14,0.115,0.112,0.205,0.126	-0.053	TRUE	chr2	38749292	38749346	-	NA
MECR	MECR	chr7	-	64468833	64468931	64468249	64468381	64483529	64483764	454,473,439,308,280	37,25,16,6,7	267,370,270,291,297	31,30,24,23,13	247	149	0.000256026	0.0114227	0.881,0.919,0.943,0.969,0.96	0.839,0.882,0.872,0.884,0.932	-0.053	TRUE	chr1	29216588	29216685	-	MECR
GYS1	GYS1	chr22	-	42728155	42728245	42727615	42727797	42729311	42729649	14,27,15,45,55	127,214,182,207,183	8,6,27,11,15	169,206,226,208,185	239	149	1.45913e-08	4.69352e-06	0.064,0.073,0.049,0.119,0.158	0.029,0.018,0.069,0.032,0.048	-0.053	FALSE	chr19	48991846	48991889	-	NA
RBMS1	RBMS1	chr6	+	67303514	67303562	67300951	67301045	67304442	67304493	59,50,36,67,94	265,193,189,233,224	28,28,31,69,42	172,205,246,247,213	197	149	0.000694577	0.024465	0.144,0.164,0.126,0.179,0.241	0.11,0.094,0.087,0.174,0.13	-0.052	TRUE	chr2	160282257	160282304	-	RBMS1
EIF2B2	EIF2B2	chr10	+	106457426	106457564	106456423	106456519	106458477	106458544	729,695,632,539,740	22,26,26,34,39	425,474,377,450,358	28,46,34,37,21	287	149	1.08481e-05	0.0010157	0.945,0.933,0.927,0.892,0.908	0.887,0.843,0.852,0.863,0.898	-0.052	TRUE	chr14	75006577	75006714	+	EIF2B2
PDE7A	PDE7A	chr16	-	19985508	19985653	19984998	19985095	19987619	19987711	2637,2597,2700,2967,2464	26,144,94,161,113	1794,2756,2153,2758,2339	166,221,185,197,77	294	149	5.48439e-12	4.33326e-09	0.981,0.901,0.936,0.903,0.917	0.846,0.863,0.855,0.876,0.939	-0.052	TRUE	chr8	65724777	65724921	-	PDE7A
SFPQ	SFPQ	chr7	-	70341320	70344774	70338177	70338225	70347179	70347301	2938,2457,2414,1746,1703	232,99,152,190,278	2160,2481,1827,1704,1477	259,258,236,214,231	298	149	8.04802e-05	0.00472346	0.864,0.925,0.888,0.821,0.754	0.807,0.828,0.795,0.799,0.762	-0.052	TRUE	chr1	35181135	35181469	-	NA
TNK2	TNK2	chr17	+	74262592	74262870	74261473	74261626	74264278	74264405	314,390,314,537,399	9,8,28,14,23	365,533,397,589,367	41,58,36,21,15	298	149	0.000294254	0.0127186	0.946,0.961,0.849,0.95,0.897	0.817,0.821,0.846,0.933,0.924	-0.052	TRUE	chr3	195882051	195882328	-	TNK2
SGSM3	SGSM3	chr1	+	189393789	189393933	189393188	189393296	189394174	189394370	507,487,430,857,643	7,24,7,16,15	678,621,580,664,511	26,41,42,32,24	293	149	3.65609e-08	1.04462e-05	0.974,0.912,0.969,0.965,0.956	0.93,0.885,0.875,0.913,0.915	-0.052	TRUE	chr22	40405141	40405284	+	ENSG00000284431
CDK11B	CDK11B	chr7	-	38388206	38388253	38386874	38386990	38388325	38388449	79,120,78,110,92	640,709,712,354,323	81,134,82,59,71	690,1193,700,622,593	196	149	7.5805e-06	0.00077528	0.086,0.114,0.077,0.191,0.178	0.082,0.079,0.082,0.067,0.083	-0.051	TRUE	chr1	1657256	1657302	-	CDK11B
PISD	PISD	chr1	-	200372215	200372469	200370132	200370298	200376818	200376966	754,660,588,1086,703	24,44,34,55,49	288,348,311,350,259	31,29,20,36,22	298	149	0.000344449	0.0142994	0.94,0.882,0.896,0.908,0.878	0.823,0.857,0.886,0.829,0.855	-0.051	TRUE	chr22	31625763	31626016	-	PISD
C5H20orf27	C5H20orf27	chr5	-	9113721	9113841	9112714	9112768	9114173	9114329	37,21,27,19,17	143,135,179,83,45	8,21,10,12,11	96,129,78,87,123	269	149	0.00121826	0.0377151	0.125,0.079,0.077,0.113,0.173	0.044,0.083,0.066,0.071,0.047	-0.051	TRUE	chr20	3767209	3767328	-	NA
LOC103790647	LOC103790647	chr1	+	62628249	62628334	62626687	62626752	62629291	62629368	1243,1538,1457,1618,1436	45,37,48,91,68	946,1501,983,1391,1082	73,110,85,83,101	234	149	1.12905e-11	7.98472e-09	0.946,0.964,0.951,0.919,0.931	0.892,0.897,0.88,0.914,0.872	-0.051	TRUE	chr13	52417057	52417141	-	VPS36
KCTD18	KCTD18	chr6	-	119109131	119109234	119097711	119099378	119115646	119115741	216,159,227,239,243	0,11,5,10,7	193,272,203,209,188	7,6,27,15,15	252	149	0.00035145	0.014501	1.0,0.895,0.964,0.934,0.954	0.942,0.964,0.816,0.892,0.881	-0.05	TRUE	chr2	200493172	200493274	-	KCTD18
ARRB2	ARRB2	chr5	+	105076908	105076939	105072713	105072971	105077813	105077874	2183,1968,1813,1820,1783	132,116,120,171,149	1477,1754,1318,1498,1356	183,234,172,156,174	180	149	3.71448e-11	2.45294e-08	0.932,0.934,0.926,0.898,0.908	0.87,0.861,0.864,0.888,0.866	-0.05	TRUE	chr17	4715013	4715043	+	ARRB2
UBE3B	UBE3B	chr9	+	109986524	109986701	109982162	109982282	109986816	109986927	298,383,260,417,266	10,8,11,0,2	237,266,254,366,247	17,6,22,14,8	298	149	1.24572e-05	0.00113028	0.937,0.96,0.922,1.0,0.985	0.875,0.957,0.852,0.929,0.939	-0.05	TRUE	chr12	109521148	109521324	+	UBE3B
NSD2	NSD2	chr3	-	189943642	189943724	189942422	189942547	189946952	189947071	465,720,542,498,357	20,18,26,23,9	295,349,265,707,409	25,22,28,38,29	231	149	1.13807e-05	0.00105468	0.937,0.963,0.931,0.933,0.962	0.884,0.911,0.859,0.923,0.901	-0.05	TRUE	chr4	1938451	1938532	+	NSD2
ARFGAP2	ARFGAP2	chr11	-	110150498	110150540	110150087	110150140	110151225	110151282	163,190,163,120,127	459,487,484,456,389	86,126,56,89,80	374,378,367,439,288	191	149	0.000194027	0.00925279	0.217,0.233,0.208,0.17,0.203	0.152,0.206,0.106,0.137,0.178	-0.05	TRUE	chr11	47172710	47172751	-	ARFGAP2
TMED1	TMED1	chr22	-	9732074	9732147	9730060	9731199	9732923	9733107	51,76,80,63,79	334,304,293,269,298	24,31,12,39,25	161,245,195,186,154	222	149	2.27065e-05	0.00179782	0.093,0.144,0.155,0.136,0.151	0.091,0.078,0.04,0.123,0.098	-0.05	FALSE	chr19	10834083	10834155	-	NA
GTF2E1	GTF2E1	chr15	-	76784901	76785360	76768758	76768960	76790453	76790606	282,307,269,313,266	2,9,10,6,2	260,272,233,301,256	18,12,14,9,10	298	149	6.72805e-05	0.00417478	0.986,0.945,0.931,0.963,0.985	0.878,0.919,0.893,0.944,0.928	-0.05	TRUE	chr3	120750545	120751000	+	NA
ARHGEF11	ARHGEF11	chr18	-	10908416	10908512	10907258	10907506	10909571	10909934	59,43,18,32,44	1,0,2,0,2	166,256,161,211,192	19,4,16,18,7	245	149	4.2194e-05	0.00289767	0.973,1.0,0.846,1.0,0.93	0.842,0.975,0.86,0.877,0.943	-0.05	TRUE	chr1	156938418	156938513	-	ARHGEF11
ATG4B	ATG4B	chr6	+	160722979	160723111	160721996	160722068	160724433	160724532	64,56,67,40,45	431,417,403,357,366	51,79,48,68,70	240,318,220,275,211	281	149	5.9418e-08	1.5716e-05	0.073,0.066,0.081,0.056,0.061	0.101,0.116,0.104,0.116,0.15	0.05	FALSE	chr2	241652345	241652441	+	NA
COQ10B	COQ10B	chr6	+	116111534	116111684	116105044	116105371	116114062	116114255	474,800,725,660,557	43,36,29,34,46	559,713,543,606,503	11,26,25,18,13	298	149	6.98367e-06	0.000731495	0.846,0.917,0.926,0.907,0.858	0.962,0.932,0.916,0.944,0.951	0.05	TRUE	chr2	197459932	197460081	+	COQ10B
FRRS1	FRRS1	chr7	-	136272705	136272853	136270035	136270218	136274099	136274194	1188,936,763,1303,898	74,47,39,110,56	1301,1667,1319,1838,1119	31,58,43,69,34	297	149	4.83614e-10	2.36392e-07	0.89,0.909,0.908,0.856,0.889	0.955,0.935,0.939,0.93,0.943	0.05	TRUE	chr1	99740793	99740940	-	FRRS1
DNAJA1	DNAJA1	chr1	+	138494706	138494884	138494359	138494501	138497760	138497865	3475,3700,3357,2219,2406	42,143,118,143,105	2551,3381,2373,2367,2438	37,37,17,24,27	298	149	0	2.2e-16	0.976,0.928,0.934,0.886,0.92	0.972,0.979,0.986,0.98,0.978	0.05	TRUE	chr9	33026813	33026990	+	DNAJA1
SEL1L	SEL1L	chr10	-	112976494	112976667	112971799	112971928	112978380	112978455	402,424,274,406,269	2,33,15,16,7	277,400,305,459,310	5,5,8,0,1	298	149	1.19687e-08	3.95188e-06	0.99,0.865,0.901,0.927,0.951	0.965,0.976,0.95,1.0,0.994	0.05	TRUE	chr14	81484225	81484397	-	SEL1L
MAPKAP1	MAPKAP1	chr1	-	172347720	172347828	172332397	172332538	172383219	172383329	646,636,571,436,446	47,58,48,38,42	536,652,540,527,513	20,30,24,47,18	257	149	1.81072e-05	0.00151675	0.889,0.864,0.873,0.869,0.86	0.94,0.926,0.929,0.867,0.943	0.05	TRUE	chr9	125506310	125506417	-	MAPKAP1
PHF1	PHF1	chr4	+	38366813	38367003	38366584	38366689	38367093	38367188	680,546,532,812,706	26,60,67,44,21	682,905,788,968,719	36,29,35,36,17	298	149	9.18011e-05	0.00524286	0.929,0.82,0.799,0.902,0.944	0.905,0.94,0.918,0.931,0.955	0.051	TRUE	chr6	33414955	33415144	+	PHF1
POMT1	POMT1	chr1	+	178376840	178376996	178376491	178376585	178377901	178378032	258,206,252,260,249	19,14,22,19,13	621,815,598,634,446	29,36,14,26,19	298	149	0.000494036	0.0189468	0.872,0.88,0.851,0.872,0.905	0.915,0.919,0.955,0.924,0.921	0.051	TRUE	chr9	131510260	131510415	+	POMT1
GTF3A	GTF3A	chr5	+	145441142	145441372	145440487	145440568	145442407	145442467	2048,1905,2105,990,1279	132,113,149,46,59	2210,2219,1860,1475,1757	71,61,57,38,37	298	149	3.18634e-14	4.11603e-11	0.886,0.894,0.876,0.915,0.916	0.94,0.948,0.942,0.951,0.96	0.051	TRUE	chr13	27434805	27435034	+	GTF3A
UBE3C	UBE3C	chr8	-	89092464	89092712	89079826	89080039	89098358	89098491	718,684,636,517,499	30,48,22,60,61	734,1114,799,993,818	23,53,32,44,43	298	149	0.000202851	0.00958193	0.923,0.877,0.935,0.812,0.804	0.941,0.913,0.926,0.919,0.905	0.051	TRUE	chr7	157231080	157231327	+	UBE3C
IMPA1	IMPA1	chr16	+	43476563	43476697	43475755	43475841	43477489	43477594	531,633,571,576,480	27,17,17,20,21	592,725,680,665,561	4,10,4,1,5	283	149	4.44089e-15	6.15039e-12	0.912,0.951,0.946,0.938,0.923	0.987,0.974,0.989,0.997,0.983	0.052	TRUE	chr8	81680650	81680783	-	IMPA1
KIDINS220	KIDINS220	chr14	+	103000787	103000901	102998464	102998688	103011343	103011475	287,294,145,274,155	19,8,9,5,12	175,196,148,269,162	7,0,1,5,3	263	149	3.88543e-05	0.00270941	0.895,0.954,0.901,0.969,0.88	0.934,1.0,0.988,0.968,0.968	0.052	TRUE	chr2	8747887	8748000	-	KIDINS220
EXOC1	EXOC1	chr3	-	139603943	139603988	139602514	139602678	139609140	139609246	12,17,9,2,5	214,240,192,256,205	21,25,30,7,19	133,223,153,216,189	194	149	3.85757e-08	1.0959e-05	0.041,0.052,0.035,0.006,0.018	0.108,0.079,0.131,0.024,0.072	0.052	TRUE	chr4	55888888	55888932	+	EXOC1
RNF138	RNF138	chr13	+	71341866	71341974	71338816	71338928	71346861	71349185	370,433,455,290,390	0,18,16,29,18	163,241,192,251,210	2,2,0,0,6	257	149	4.36161e-09	1.61681e-06	1.0,0.933,0.943,0.853,0.926	0.979,0.986,1.0,1.0,0.953	0.053	TRUE	chr18	32126693	32126800	+	RNF138
TRAF3	TRAF3	chr10	+	134348697	134348772	134345734	134345815	134350424	134350517	207,196,157,154,145	6,20,11,9,15	117,101,125,100,88	6,6,2,2,1	224	149	0.000493953	0.0189468	0.958,0.867,0.905,0.919,0.865	0.928,0.918,0.977,0.971,0.983	0.053	TRUE	chr14	102889560	102889634	+	TRAF3
CMC2	CMC2	chr20	-	36183153	36183225	36177924	36178296	36197238	36197354	489,626,649,607,759	27,88,115,131,114	442,425,353,449,528	44,40,38,45,38	221	149	0.000506149	0.0192638	0.924,0.827,0.792,0.758,0.818	0.871,0.878,0.862,0.871,0.904	0.053	TRUE	chr16	80981806	80981877	-	CMC2
EIPR1	EIPR1	chr14	+	108634786	108634923	108618014	108618114	108637513	108637681	543,470,514,490,481	83,45,45,37,71	353,347,356,290,325	17,36,17,29,22	286	149	0.00107993	0.0343936	0.773,0.845,0.856,0.873,0.779	0.915,0.834,0.916,0.839,0.885	0.053	TRUE	chr2	3196881	3197017	-	EIPR1
NTPCR	NTPCR	chr19	-	49360114	49360277	49359409	49359510	49365604	49365813	250,270,271,215,220	10,5,3,17,17	308,327,280,271,267	2,2,7,5,4	298	149	5.495e-06	0.000608821	0.926,0.964,0.978,0.863,0.866	0.987,0.988,0.952,0.964,0.971	0.053	TRUE	chr1	232955557	232955719	+	NTPCR
BLM	BLM	chr6	-	17914914	17915107	17910787	17910910	17915545	17915745	223,302,312,232,320	2,24,15,19,1	198,297,259,334,331	5,2,5,2,2	298	149	1.14603e-07	2.7234e-05	0.982,0.863,0.912,0.859,0.994	0.952,0.987,0.963,0.988,0.988	0.054	TRUE	chr15	90804167	90804359	+	BLM
RHBDD3	RHBDD3	chr1	-	198180340	198180628	198179869	198180251	198180716	198180879	513,398,462,701,797	42,32,51,51,57	680,763,625,693,752	33,59,35,26,19	298	149	1.71756e-05	0.00145513	0.859,0.861,0.819,0.873,0.875	0.912,0.866,0.899,0.93,0.952	0.054	TRUE	chr22	29260326	29260613	-	RHBDD3
FBH1	FBH1	chr7	-	6542320	6542396	6541510	6541708	6544456	6544578	768,683,658,677,594	53,68,56,131,81	543,551,517,526,427	42,33,41,27,31	225	149	2.71123e-05	0.00205725	0.906,0.869,0.886,0.774,0.829	0.895,0.917,0.893,0.928,0.901	0.054	TRUE	chr10	5923621	5923696	+	FBH1
PPP6R1	PPP6R1	chr22	-	48118203	48118275	48117360	48118122	48118359	48118470	2040,1745,1492,1714,1730	512,418,385,239,189	1318,1136,1314,1472,1358	226,175,205,171,133	221	149	0.0014758	0.0435	0.729,0.738,0.723,0.829,0.861	0.797,0.814,0.812,0.853,0.873	0.054	TRUE	chr19	55230613	55230684	-	PPP6R1
NR4A1	NR4A1	chr9	-	64981057	64981187	64980571	64980723	64981993	64982871	270,299,413,280,257	0,2,6,31,37	248,274,242,108,98	4,4,8,2,0	279	149	0.000480231	0.018532	1.0,0.988,0.974,0.828,0.788	0.971,0.973,0.942,0.966,1.0	0.055	TRUE	chr12	52056030	52056159	+	NR4A1
HMGN3	HMGN3	chr4	-	81223235	81223278	81222360	81222842	81223398	81223512	23,25,22,44,77	669,835,873,642,766	50,47,64,65,62	438,592,381,373,480	192	149	2.22045e-16	3.62974e-13	0.026,0.023,0.019,0.051,0.072	0.081,0.058,0.115,0.119,0.091	0.055	TRUE	chr6	79202113	79202155	-	NA
DGKQ	DGKQ	chr3	+	190957457	190957558	190957306	190957381	190957734	190957967	218,257,189,387,264	5,12,11,25,18	238,312,246,396,296	4,3,6,11,0	250	149	4.38912e-08	1.20902e-05	0.963,0.927,0.911,0.902,0.897	0.973,0.984,0.961,0.955,1.0	0.055	TRUE	chr4	967549	967649	-	DGKQ
IRAK4	IRAK4	chr9	-	29342311	29342426	29341777	29341887	29345638	29345703	431,485,461,445,399	28,47,48,71,67	400,512,436,507,408	39,26,43,21,36	264	149	0.00039093	0.0157758	0.897,0.853,0.844,0.78,0.771	0.853,0.917,0.851,0.932,0.865	0.055	TRUE	chr12	43777630	43777744	+	IRAK4
FXYD5	FXYD5	chr22	+	31437350	31437407	31436429	31436510	31439440	31439533	2972,3093,2995,3538,3250	428,409,451,520,530	3068,2765,2808,3129,2695	277,261,280,253,274	206	149	3.00567e-10	1.52139e-07	0.834,0.845,0.828,0.831,0.816	0.889,0.885,0.879,0.899,0.877	0.055	TRUE	chr19	35158344	35158400	+	FXYD5
VAMP7	VAMP7	chrX	+	148090620	148090678	148082114	148082269	148093380	148093518	212,247,235,306,194	36,37,29,35,20	440,590,474,469,364	26,37,33,55,31	207	149	8.89737e-05	0.00512838	0.809,0.828,0.854,0.863,0.875	0.924,0.92,0.912,0.86,0.894	0.056	TRUE	chrX	155895623	155895680	+	VAMP7
ANLN	ANLN	chr8	+	4279750	4279861	4278748	4278875	4281257	4281484	134,243,237,306,296	5,18,17,29,26	175,171,135,360,323	3,7,9,14,3	260	149	1.79966e-06	0.00025311	0.939,0.886,0.889,0.858,0.867	0.971,0.933,0.896,0.936,0.984	0.056	TRUE	chr7	36417080	36417190	+	ANLN
GBF1	GBF1	chr12	+	92722933	92723128	92722277	92722376	92723365	92723555	340,352,254,265,162	7,12,4,23,6	144,235,186,286,206	0,1,1,2,4	298	149	1.35359e-08	4.3823e-06	0.96,0.936,0.969,0.852,0.931	1.0,0.992,0.989,0.986,0.963	0.056	TRUE	chr10	102361718	102361912	+	GBF1
HDDC2	HDDC2	chr4	-	128536422	128536525	128529671	128529740	128538242	128538364	333,276,317,278,329	37,44,44,32,28	409,511,401,431,454	24,41,29,41,32	252	149	0.000269595	0.0119109	0.842,0.788,0.81,0.837,0.874	0.91,0.881,0.891,0.861,0.893	0.057	TRUE	chr6	125298714	125298816	-	HDDC2
PHF1	PHF1	chr4	+	38366824	38367003	38366584	38366689	38367093	38367188	554,459,457,697,612	26,60,67,44,21	606,728,659,778,619	36,29,35,36,17	298	149	0.000310445	0.0132179	0.914,0.793,0.773,0.888,0.936	0.894,0.926,0.904,0.915,0.948	0.057	TRUE	chr6	33414966	33415144	+	PHF1
LOC100393894	LOC100393894	chr7	+	144375857	144375934	144371525	144371591	144377023	144377537	9,30,30,51,65	194,246,239,185,141	48,65,52,69,60	219,174,261,169,157	226	149	0.0004992	0.0190648	0.03,0.074,0.076,0.154,0.233	0.126,0.198,0.116,0.212,0.201	0.057	FALSE	chr13	63967996	63968033	-	NA
BRD8	BRD8	chr2	-	34900177	34900396	34899641	34899786	34900909	34901046	521,474,439,511,365	68,81,53,55,46	367,564,357,576,470	30,84,31,35,32	298	149	0.00115257	0.0361075	0.793,0.745,0.806,0.823,0.799	0.859,0.77,0.852,0.892,0.88	0.057	TRUE	chr5	138168470	138168688	-	BRD8
DUS2	DUS2	chr20	+	23193242	23193356	23162459	23162593	23202182	23202325	158,166,156,207,155	4,8,11,26,26	113,155,139,141,111	7,1,3,5,11	263	149	0.00128131	0.0390844	0.957,0.922,0.889,0.819,0.772	0.901,0.989,0.963,0.941,0.851	0.057	TRUE	chr16	68025381	68025434	+	NA
DTNBP1	DTNBP1	chr4	+	13340911	13340972	13326472	13326523	13354733	13354866	625,624,712,629,605	44,57,57,73,47	721,925,699,833,655	13,36,29,20,46	210	149	2.65343e-12	2.26145e-09	0.91,0.886,0.899,0.859,0.901	0.975,0.948,0.945,0.967,0.91	0.058	TRUE	chr6	15637744	15637804	-	DTNBP1
SHPRH	SHPRH	chr4	-	149304545	149304724	149299403	149299484	149305502	149305589	310,355,315,274,275	15,25,40,30,14	217,266,208,236,202	13,15,5,13,4	298	149	0.000574708	0.0212486	0.912,0.877,0.797,0.82,0.908	0.893,0.899,0.954,0.901,0.962	0.059	TRUE	chr6	145893215	145893393	-	SHPRH
MAP4	MAP4	chr15	-	25027991	25028105	25026048	25026141	25030535	25030828	1404,1567,1351,1515,1162	115,123,102,65,108	1101,1355,987,1282,964	46,51,29,47,23	263	149	2.14162e-13	2.22452e-10	0.874,0.878,0.882,0.93,0.859	0.931,0.938,0.951,0.939,0.96	0.059	TRUE	chr3	47869214	47869327	-	MAP4
RIPK2	RIPK2	chr16	-	35779575	35779665	35777152	35777246	35783549	35783635	124,158,149,116,131	12,14,12,9,5	142,98,110,114,140	1,0,6,9,4	239	149	0.000496546	0.0189998	0.866,0.876,0.886,0.889,0.942	0.989,1.0,0.92,0.888,0.956	0.059	TRUE	chr8	89784050	89784139	+	RIPK2
HSPH1	HSPH1	chr5	-	149176763	149176870	149176377	149176511	149178318	149178547	1690,1651,1569,1838,1935	30,95,56,259,250	967,1376,998,846,947	39,54,30,21,22	256	149	1.74617e-07	3.86935e-05	0.97,0.91,0.942,0.805,0.818	0.935,0.937,0.951,0.959,0.962	0.06	TRUE	chr13	31148374	31148480	-	HSPH1
NEK3	NEK3	chr1	+	62233707	62233801	62231351	62231524	62233888	62233986	437,458,459,350,229	44,46,55,33,33	283,408,276,283,252	7,27,12,27,23	243	149	9.03836e-05	0.00518268	0.859,0.859,0.837,0.867,0.81	0.961,0.903,0.934,0.865,0.87	0.06	TRUE	chr13	52154080	52154173	-	NEK3
CDKN3	CDKN3	chr10	+	85494821	85494866	85484059	85484115	85497835	85498058	92,193,208,166,187	6,2,9,21,42	250,246,208,359,344	3,11,2,11,27	194	149	0.00013655	0.00710289	0.922,0.987,0.947,0.859,0.774	0.985,0.945,0.988,0.962,0.907	0.06	TRUE	chr14	54408745	54408789	+	CDKN3
UTP23	UTP23	chr16	-	79011932	79012107	79008166	79010680	79015775	79016113	554,614,633,436,446	65,119,105,84,62	544,609,426,434,494	71,85,44,39,47	298	149	0.000637411	0.0229128	0.81,0.721,0.751,0.722,0.782	0.793,0.782,0.829,0.848,0.84	0.061	TRUE	chr8	116770192	116770366	+	UTP23
CLIP1	CLIP1	chr9	-	122992184	122992190	122989772	122989897	122993842	122993892	8,19,7,31,12	136,229,181,182,171	8,27,7,20,30	84,119,77,115,122	155	149	0.00010852	0.00595554	0.054,0.074,0.036,0.141,0.063	0.084,0.179,0.08,0.143,0.191	0.062	TRUE	chr12	122276439	122276444	-	CLIP1
CBX7	CBX7	chr1	-	208283064	208283137	208279442	208282707	208286870	208286937	230,143,149,181,132	8,8,16,11,11	299,439,318,420,258	5,5,14,7,3	222	149	1.74426e-07	3.86935e-05	0.951,0.923,0.862,0.917,0.89	0.976,0.983,0.938,0.976,0.983	0.063	TRUE	chr22	39134401	39134473	-	CBX7
TIPIN	TIPIN	chr10	-	11121946	11122044	11120247	11120388	11124516	11124672	155,164,169,107,107	208,246,317,179,226	100,166,101,171,210	137,226,143,196,202	247	149	0.000852142	0.0287457	0.31,0.287,0.243,0.265,0.222	0.306,0.307,0.299,0.345,0.385	0.063	FALSE	chr15	66354026	66354121	-	NA
LYPLAL1	LYPLAL1	chr19	-	7127861	7127961	7113217	7113387	7133738	7133902	99,131,138,129,94	8,12,11,17,10	72,119,74,120,115	5,7,4,4,4	249	149	0.00165679	0.0475009	0.881,0.867,0.882,0.82,0.849	0.896,0.91,0.917,0.947,0.945	0.063	TRUE	chr1	219179147	219179246	+	LYPLAL1
SH3KBP1	SH3KBP1	chrX	-	18358521	18358650	18354508	18354777	18362560	18362670	1791,1674,1412,1432,1178	191,150,149,250,186	1876,1726,1762,2152,1640	154,137,114,170,132	278	149	1.10041e-07	2.63137e-05	0.834,0.857,0.836,0.754,0.772	0.867,0.871,0.892,0.872,0.869	0.064	TRUE	chrX	19545922	19546050	-	SH3KBP1
TMOD3	TMOD3	chr10	+	36084460	36084568	36074421	36074552	36088199	36088343	350,611,409,433,467	24,56,57,49,35	360,486,340,468,342	13,18,30,21,15	257	149	3.08712e-07	6.13219e-05	0.894,0.863,0.806,0.837,0.886	0.941,0.94,0.868,0.928,0.93	0.064	TRUE	chr15	51896419	51896526	+	TMOD3
EIF4G3	EIF4G3	chr7	-	56393400	56393509	56384669	56385509	56414714	56414837	212,411,221,285,194	34,31,28,43,27	147,257,154,269,164	21,19,14,8,10	258	149	0.00102656	0.0331276	0.783,0.884,0.82,0.793,0.806	0.802,0.887,0.864,0.951,0.905	0.065	TRUE	chr1	20950003	20950111	-	EIF4G3
CZIB	CZIB	chr7	-	88911342	88911399	88910903	88910985	88912713	88912797	1205,1033,1050,1014,1002	160,132,158,127,113	944,1200,898,970,927	75,87,62,44,75	206	149	1.0372e-11	7.5705e-09	0.845,0.85,0.828,0.852,0.865	0.901,0.909,0.913,0.941,0.899	0.065	TRUE	chr1	53218867	53218923	-	CZIB
ANKRD13C	ANKRD13C	chr7	-	106103583	106103684	106092294	106094576	106106755	106106854	214,263,242,257,270	37,39,39,27,23	221,248,232,198,241	16,24,28,6,20	250	149	0.00138257	0.041513	0.775,0.801,0.787,0.85,0.875	0.892,0.86,0.832,0.952,0.878	0.065	TRUE	chr1	70270856	70270956	-	ANKRD13C
PIK3R4	PIK3R4	chr17	+	46664816	46664990	46659461	46659683	46673733	46673879	263,241,219,211,159	4,17,17,8,7	175,381,235,308,229	0,1,5,7,3	298	149	4.68215e-08	1.26871e-05	0.97,0.876,0.866,0.93,0.919	1.0,0.995,0.959,0.957,0.974	0.065	TRUE	chr3	130723414	130723587	-	PIK3R4
CHAF1B	CHAF1B	chr21	+	41323491	41323561	41317251	41317345	41323960	41324052	300,423,474,221,224	26,47,34,25,18	372,557,412,548,427	11,24,13,30,14	219	149	1.24486e-08	4.09677e-06	0.887,0.86,0.905,0.857,0.894	0.958,0.94,0.956,0.926,0.954	0.066	TRUE	chr21	36408761	36408830	+	CHAF1B
MTURN	MTURN	chr8	-	26172075	26172198	26152317	26157555	26184220	26184700	432,493,351,545,290	152,142,139,156,95	910,1548,918,1327,881	214,383,234,327,207	272	149	0.000522626	0.0197103	0.609,0.655,0.58,0.657,0.626	0.7,0.689,0.682,0.69,0.7	0.067	TRUE	chr7	30146177	30146299	+	MTURN
GZF1	GZF1	chr5	+	28293308	28293403	28290714	28292096	28295401	28295569	155,246,163,188,146	6,2,16,21,12	76,104,143,119,92	4,4,1,0,0	244	149	8.54251e-07	0.000139187	0.94,0.987,0.862,0.845,0.881	0.921,0.941,0.989,1.0,1.0	0.067	TRUE	chr20	23367003	23367097	+	GZF1
ST8SIA1	ST8SIA1	chr9	+	46597652	46597762	46565243	46565388	46603544	46603637	191,169,219,273,263	18,8,12,16,32	58,69,50,72,67	1,3,2,1,2	259	149	3.39229e-05	0.00244059	0.859,0.924,0.913,0.908,0.825	0.971,0.93,0.935,0.976,0.951	0.067	TRUE	chr12	22255280	22255389	-	ST8SIA1
EIPR1	EIPR1	chr14	+	108569075	108569232	108481531	108481664	108618014	108618114	502,569,531,471,502	43,49,40,44,48	432,366,359,362,284	11,20,22,16,11	298	149	1.20424e-06	0.000184826	0.854,0.853,0.869,0.843,0.839	0.952,0.901,0.891,0.919,0.928	0.067	TRUE	chr2	3257299	3257455	-	EIPR1
KLHL24	KLHL24	chr15	+	7174722	7174911	7168284	7168403	7176283	7176472	287,174,159,310,314	9,9,9,40,12	119,223,155,225,144	3,0,4,4,5	298	149	4.19385e-07	7.84604e-05	0.941,0.906,0.898,0.795,0.929	0.952,1.0,0.951,0.966,0.935	0.067	TRUE	chr3	183671034	183671222	+	KLHL24
MELK	MELK	chr1	+	141880366	141880453	141871497	141871596	141888649	141888781	141,284,261,225,236	21,53,48,52,68	201,211,242,310,315	34,32,21,44,44	236	149	0.00104056	0.0335253	0.809,0.772,0.774,0.732,0.687	0.789,0.806,0.879,0.816,0.819	0.067	TRUE	chr9	36642997	36643083	+	MELK
MLLT1	MLLT1	chr22	-	5609939	5610065	5604963	5605521	5613679	5613823	497,485,364,326,260	58,60,39,47,20	374,404,357,455,309	21,17,33,34,17	275	149	5.83111e-06	0.000638961	0.823,0.814,0.835,0.79,0.876	0.906,0.928,0.854,0.879,0.908	0.067	TRUE	chr19	6226977	6227102	-	MLLT1
BIN1	BIN1	chr6	+	35153894	35154023	35152361	35152506	35159175	35159265	34,25,33,22,18	116,112,124,130,108	41,45,38,46,40	111,119,98,116,91	278	149	4.28828e-05	0.00293055	0.136,0.107,0.125,0.083,0.082	0.165,0.169,0.172,0.175,0.191	0.068	TRUE	chr2	127057473	127057601	-	BIN1
TK2	TK2	chr20	-	21679790	21679864	21669879	21669968	21683197	21683287	178,187,149,238,190	19,20,13,29,8	136,141,121,156,130	0,8,4,14,2	223	149	4.34911e-05	0.00296429	0.862,0.862,0.885,0.846,0.941	1.0,0.922,0.953,0.882,0.977	0.068	TRUE	chr16	66528994	66529067	-	TK2
IDE	IDE	chr12	-	82649885	82650041	82646624	82646809	82692161	82692355	21,33,15,11,10	117,122,88,123,55	17,53,33,21,25	87,89,58,143,78	298	149	0.000545574	0.0203831	0.082,0.119,0.079,0.043,0.083	0.089,0.229,0.221,0.068,0.138	0.068	FALSE	chr10	92540529	92540538	-	NA
RBCK1	RBCK1	chr5	+	5997620	5997781	5996344	5996518	5998856	5998968	932,826,901,843,765	98,68,48,58,59	1122,1055,1079,1056,863	41,41,56,32,16	298	149	4.17399e-12	3.35656e-09	0.826,0.859,0.904,0.879,0.866	0.932,0.928,0.906,0.943,0.964	0.068	TRUE	chr20	420871	421031	+	RBCK1
ELP2	ELP2	chr13	+	75374618	75374683	75372065	75372143	75376043	75376110	299,300,312,354,222	23,29,35,31,26	319,406,295,333,303	20,20,8,8,11	214	149	2.18867e-08	6.69466e-06	0.901,0.878,0.861,0.888,0.856	0.917,0.934,0.963,0.967,0.95	0.069	TRUE	chr18	36141137	36141201	+	ELP2
ASAP1	ASAP1	chr16	+	65685976	65686147	65666437	65666666	65704793	65704863	504,709,464,578,314	47,49,46,68,31	425,466,497,578,376	22,37,18,31,11	298	149	1.1045e-06	0.000171553	0.843,0.879,0.835,0.81,0.835	0.906,0.863,0.932,0.903,0.945	0.069	TRUE	chr8	130091973	130092143	-	ASAP1
EFCAB14	EFCAB14	chr7	-	81983543	81983630	81980799	81980911	81986306	81986411	64,64,41,41,22	147,159,146,254,146	79,94,84,112,66	184,150,187,258,214	236	149	0.000212577	0.00992849	0.216,0.203,0.151,0.092,0.087	0.213,0.283,0.221,0.215,0.163	0.069	TRUE	chr1	46686784	46686870	-	EFCAB14
PHC1	PHC1	chr9	+	21515544	21515700	21513905	21513986	21526676	21527169	147,184,101,261,79	10,14,3,31,11	149,263,150,313,201	8,17,5,6,6	298	149	0.000215642	0.0100247	0.88,0.868,0.944,0.808,0.782	0.903,0.886,0.938,0.963,0.944	0.07	TRUE	chr12	8922633	8922788	+	PHC1
MINK1	MINK1	chr5	+	105264224	105264248	105263932	105264021	105264372	105264536	33,15,16,20,10	226,226,248,270,257	50,40,33,52,43	224,280,230,293,218	173	149	1.9341e-09	7.77663e-07	0.112,0.054,0.053,0.06,0.032	0.161,0.11,0.11,0.133,0.145	0.07	TRUE	chr17	4893286	4893309	+	MINK1
DMXL1	DMXL1	chr2	-	88721583	88721636	88718202	88718420	88722981	88723073	90,143,138,107,129	16,8,5,22,10	104,147,171,211,161	3,10,1,15,7	202	149	0.000547558	0.0204342	0.806,0.93,0.953,0.782,0.905	0.962,0.916,0.992,0.912,0.944	0.07	TRUE	chr5	119240419	119240471	+	DMXL1
KLRD1	KLRD1	chr9	-	10687575	10687665	10686274	10686381	10690058	10690151	928,905,824,1308,1337	81,89,99,49,74	13,25,18,26,29	0,0,3,0,0	239	149	4.46296e-06	0.00052111	0.877,0.864,0.838,0.943,0.918	1.0,1.0,0.789,1.0,1.0	0.07	TRUE	chr12	10311464	10311553	+	NA
MGRN1	MGRN1	chr12	+	4579972	4580038	4577229	4577339	4581421	4581648	317,354,247,310,176	88,73,55,56,57	216,235,231,302,229	36,48,32,41,35	215	149	0.000932198	0.0307798	0.714,0.771,0.757,0.793,0.682	0.806,0.772,0.833,0.836,0.819	0.07	TRUE	chr16	4680032	4680097	+	MGRN1
WDR74	WDR74	chr11	-	118075969	118076026	118075349	118075574	118076142	118076288	1139,885,1077,645,805	111,111,152,116,116	986,948,795,559,627	75,71,60,33,43	206	149	7.86506e-11	4.51391e-08	0.881,0.852,0.837,0.801,0.834	0.905,0.906,0.906,0.925,0.913	0.07	TRUE	chr11	62833618	62833674	-	WDR74
DCBLD1	DCBLD1	chr4	+	120509886	120510034	120508553	120508678	120510140	120510248	124,123,101,207,187	8,15,14,12,6	123,114,150,227,159	13,4,4,1,3	297	149	0.000695706	0.0244788	0.886,0.804,0.784,0.896,0.94	0.826,0.935,0.95,0.991,0.964	0.071	TRUE	chr6	117540668	117540815	+	DCBLD1
CCDC85A	CCDC85A	chr14	-	54853230	54853365	54839532	54841439	54881015	54881092	62,57,60,32,34	175,121,124,147,113	34,47,33,51,33	58,75,60,68,87	284	149	0.0011041	0.0349249	0.157,0.198,0.202,0.103,0.136	0.235,0.247,0.224,0.282,0.166	0.072	TRUE	chr2	56372344	56372478	+	CCDC85A
TERF1	TERF1	chr16	+	27032785	27032872	27031100	27031222	27036305	27036455	150,218,208,274,150	35,32,17,7,11	174,219,115,210,197	13,9,6,10,6	236	149	0.000428742	0.0169469	0.73,0.811,0.885,0.961,0.896	0.894,0.939,0.924,0.93,0.954	0.072	TRUE	chr8	73022216	73022302	+	TERF1
SERAC1	SERAC1	chr4	-	161692851	161692965	161690379	161690542	161703327	161703456	167,247,220,201,146	16,12,16,8,16	158,202,152,259,248	7,3,3,5,5	263	149	5.63073e-07	0.000100623	0.855,0.921,0.886,0.934,0.838	0.927,0.974,0.966,0.967,0.966	0.073	TRUE	chr6	158130373	158130486	-	SERAC1
PPP6R3	PPP6R3	chr11	+	123300241	123300392	123286978	123287103	123319803	123320036	361,600,357,456,267	50,88,36,87,45	298,489,305,457,358	25,47,14,80,26	298	149	0.000878062	0.0293815	0.783,0.773,0.832,0.724,0.748	0.856,0.839,0.916,0.741,0.873	0.073	TRUE	chr11	68519501	68519651	+	PPP6R3
ATP10A	ATP10A	chr6	+	2633141	2633329	2632234	2632339	2633472	2633966	215,180,121,114,129	17,18,9,2,4	1295,1169,1325,1476,1213	34,8,25,19,18	298	149	5.73646e-10	2.69819e-07	0.863,0.833,0.871,0.966,0.942	0.95,0.986,0.964,0.975,0.971	0.074	TRUE	chr15	25680121	25680308	-	ATP10A
TMCO3	TMCO3	chr1	+	28253691	28253784	28252789	28252918	28259503	28259690	282,386,334,277,263	28,38,33,63,65	293,400,269,387,234	26,17,21,31,32	242	149	0.000211068	0.00988581	0.861,0.862,0.862,0.73,0.714	0.874,0.935,0.887,0.885,0.818	0.074	TRUE	chr13	113503496	113503588	+	TMCO3
SLC26A6	SLC26A6	chr15	-	25729122	25729206	25727771	25727948	25729599	25729707	274,304,310,232,247	406,358,338,282,283	233,289,228,235,232	296,259,185,187,174	233	149	0.0011649	0.0364136	0.301,0.352,0.37,0.345,0.358	0.335,0.416,0.441,0.446,0.46	0.074	TRUE	chr3	48627952	48627976	-	NA
LRRC40	LRRC40	chr7	-	106024698	106024859	106017305	106017487	106037274	106037489	20,8,19,31,26	69,85,98,80,75	17,27,16,30,23	37,71,29,59,54	298	149	0.00105711	0.0338833	0.127,0.045,0.088,0.162,0.148	0.187,0.16,0.216,0.203,0.176	0.074	FALSE	chr1	70195946	70195995	-	NA
ORC4	ORC4	chr6	+	80100758	80100832	80066931	80067174	80103201	80103278	189,195,181,194,167	30,52,34,47,18	149,208,162,185,157	28,6,16,19,27	223	149	0.00146405	0.0432177	0.808,0.715,0.781,0.734,0.861	0.78,0.959,0.871,0.867,0.795	0.075	TRUE	chr2	147975902	147975975	-	ORC4
PTS	PTS	chr11	+	9661486	9661569	9659966	9660023	9662697	9662768	8,21,31,22,23	119,131,141,153,186	10,22,14,35,16	71,64,74,57,64	232	149	0.000357447	0.0147014	0.041,0.093,0.124,0.085,0.074	0.083,0.181,0.108,0.283,0.138	0.075	FALSE	chr11	112231878	112231892	+	NA
CYRIB	CYRIB	chr16	+	65877041	65877128	65843060	65843358	65878551	65878590	864,964,837,705,681	242,249,325,161,117	688,1021,747,919,823	101,188,156,134,158	236	149	0.000143855	0.00736803	0.693,0.71,0.619,0.734,0.786	0.811,0.774,0.751,0.812,0.767	0.075	TRUE	chr8	129904499	129904585	-	CYRIB
RAD1	RAD1	chr2	+	169064731	169064840	169063073	169063341	169066185	169066444	272,277,277,184,223	18,40,50,29,37	285,284,325,269,333	26,36,28,22,7	258	149	0.000212102	0.00991561	0.897,0.8,0.762,0.786,0.777	0.864,0.82,0.87,0.876,0.965	0.075	TRUE	chr5	34913470	34913578	-	RAD1
D2HGDH	D2HGDH	chr6	+	160831385	160831500	160829435	160829601	160839367	160840375	28,9,27,26,20	150,131,101,170,163	17,50,49,36,26	131,119,79,116,107	264	149	1.16182e-05	0.00107304	0.095,0.037,0.131,0.079,0.065	0.068,0.192,0.259,0.149,0.121	0.076	FALSE	chr2	241758002	241758032	+	NA
FARSB	FARSB	chr6	-	142078897	142078978	142074606	142074699	142079538	142079746	625,531,606,157,282	67,82,73,36,51	471,362,367,341,332	47,44,41,18,18	230	149	8.20325e-05	0.00480326	0.858,0.808,0.843,0.739,0.782	0.867,0.842,0.853,0.925,0.923	0.076	TRUE	chr2	222623650	222623730	-	FARSB
RAD51AP1	RAD51AP1	chr9	+	15929774	15929878	15926670	15926812	15931579	15931666	167,309,371,270,286	37,58,43,47,65	191,262,179,316,352	30,24,23,28,35	253	149	0.000117288	0.00633974	0.727,0.758,0.836,0.772,0.722	0.789,0.865,0.821,0.869,0.856	0.077	TRUE	chr12	4546309	4546344	+	NA
SLC35A1	SLC35A1	chr4	+	90242431	90242609	90237529	90237848	90259444	90259604	186,203,230,262,191	31,28,20,28,14	229,384,222,320,225	11,31,10,15,18	298	149	0.000186975	0.00899582	0.75,0.784,0.852,0.824,0.872	0.912,0.861,0.917,0.914,0.862	0.077	TRUE	chr6	87477362	87477539	+	ENSG00000213204
UBE2D2	UBE2D2	chr2	+	36321240	36321311	36314733	36314839	36322342	36322436	480,500,517,724,612	1031,984,1112,1143,1334	413,422,334,454,392	630,637,510,470,520	220	149	9.11676e-07	0.00014734	0.24,0.256,0.239,0.3,0.237	0.307,0.31,0.307,0.395,0.338	0.077	FALSE	chr5	139621346	139621416	+	NA
ESYT2	ESYT2	chr8	+	87640114	87640177	87633480	87633576	87643809	87643884	566,579,516,725,457	680,689,549,951,766	815,914,864,1520,1025	749,914,860,1288,848	212	149	6.20675e-06	0.000668877	0.369,0.371,0.398,0.349,0.295	0.433,0.413,0.414,0.453,0.459	0.078	TRUE	chr7	158752781	158752843	-	ESYT2
SLC25A33	SLC25A33	chr7	+	46033272	46033553	46028280	46028347	46035269	46035740	361,348,355,155,242	43,51,61,13,29	272,319,261,226,251	35,35,16,9,7	298	149	0.000179028	0.00870401	0.808,0.773,0.744,0.856,0.807	0.795,0.82,0.891,0.926,0.947	0.078	TRUE	chr1	9579954	9580234	+	SLC25A33
IL17RB	IL17RB	chr15	+	30832467	30832608	30831502	30831527	30835131	30835258	215,142,133,116,93	7,9,12,16,8	32,26,21,24,14	3,2,0,0,0	290	149	0.000715681	0.0249789	0.94,0.89,0.851,0.788,0.857	0.846,0.87,1.0,1.0,1.0	0.078	TRUE	chr3	53849655	53849795	+	IL17RB
LOC108590327	LOC108590327	chr1	-	132378610	132379645	132373655	132376911	132381175	132381311	366,533,432,587,438	41,53,52,33,20	471,836,536,707,453	16,25,26,17,20	298	149	5.50104e-10	2.62334e-07	0.817,0.834,0.806,0.899,0.916	0.936,0.944,0.912,0.954,0.919	0.079	TRUE	chr9	19057961	19058889	-	NA
MORF4L2	MORF4L2	chrX	-	98002945	98003047	97999990	98001541	98009934	98010024	1129,1193,1303,935,1041	226,279,279,277,315	992,1418,951,884,820	124,175,150,183,167	251	149	6.27531e-07	0.000109397	0.748,0.717,0.735,0.667,0.662	0.826,0.828,0.79,0.741,0.745	0.08	TRUE	chrX	103678499	103678600	-	MORF4L2
TOP3A	TOP3A	chr5	-	81478583	81478791	81477679	81477865	81480063	81480146	166,141,103,139,73	8,11,14,12,12	171,161,145,248,233	12,16,8,3,2	298	149	0.00111215	0.0351167	0.912,0.865,0.786,0.853,0.753	0.877,0.834,0.901,0.976,0.983	0.08	TRUE	chr17	18292645	18292852	-	TOP3A
CLK1	CLK1	chr6	-	119644306	119644397	119643527	119643880	119644700	119644780	1863,778,973,1252,1836	59,158,191,317,237	1162,1410,1150,1286,1635	116,124,93,110,109	240	149	0.000365156	0.0149474	0.951,0.754,0.76,0.71,0.828	0.861,0.876,0.885,0.879,0.903	0.08	TRUE	chr2	200853903	200853993	-	CLK1
RPS6KB2	RPS6KB2	chr11	+	122462354	122462395	122461833	122462017	122462491	122462612	199,198,227,248,219	70,52,67,91,65	227,287,213,319,247	49,65,67,43,36	190	149	0.000282373	0.0123226	0.69,0.749,0.727,0.681,0.725	0.784,0.776,0.714,0.853,0.843	0.08	TRUE	chr11	67428982	67429022	+	RPS6KB2
PAFAH2	PAFAH2	chr7	-	61223246	61223417	61221342	61221497	61225552	61225644	157,190,187,194,244	18,15,22,13,15	139,165,142,127,155	3,6,4,2,13	298	149	9.70232e-05	0.0054598	0.813,0.864,0.81,0.882,0.891	0.959,0.932,0.947,0.969,0.856	0.081	TRUE	chr1	25974480	25974650	-	PAFAH2
EIF4G3	EIF4G3	chr7	-	56393400	56393506	56384669	56385509	56414714	56414837	158,277,177,233,128	34,31,28,43,27	106,211,131,202,106	21,19,14,8,10	255	149	0.00117921	0.0367456	0.731,0.839,0.787,0.76,0.735	0.747,0.866,0.845,0.937,0.861	0.081	TRUE	chr1	20950003	20950108	-	EIF4G3
LOC100896535	LOC100896535	chr1	+	209822201	209822249	209821920	209822046	209824874	209824908	64,122,80,168,112	10,10,10,33,10	70,62,42,86,58	2,9,0,2,4	197	149	0.0001467	0.00745585	0.829,0.902,0.858,0.794,0.894	0.964,0.839,1.0,0.97,0.916	0.082	FALSE	chr22	25337558	25337574	+	NA
NFU1	NFU1	chr14	+	41468402	41468506	41463638	41463863	41480247	41480314	89,81,86,95,98	4,9,12,11,16	79,106,110,97,86	6,8,4,4,2	253	149	0.000609392	0.0221612	0.929,0.841,0.808,0.836,0.783	0.886,0.886,0.942,0.935,0.962	0.083	TRUE	chr2	69431902	69432005	-	NFU1
ETV3	ETV3	chr18	-	11098518	11098577	11097679	11097917	11100684	11100989	96,122,94,147,46	9,29,14,12,5	47,47,37,68,48	3,2,5,3,0	208	149	0.000165733	0.00818503	0.884,0.751,0.828,0.898,0.868	0.918,0.944,0.841,0.942,1.0	0.083	TRUE	chr1	157136307	157136365	-	ETV3
STARD5	STARD5	chr6	+	24607393	24607487	24606460	24606578	24613667	24616473	991,873,997,762,779	258,244,251,298,377	762,935,796,976,832	185,199,179,208,166	243	149	0.000199043	0.00946271	0.702,0.687,0.709,0.611,0.559	0.716,0.742,0.732,0.742,0.754	0.084	TRUE	chr15	81318409	81318502	-	STARD5
NLRP3	NLRP3	chr19	-	35531224	35531395	35522771	35522942	35533126	35533297	339,320,280,372,362	69,80,78,83,61	234,396,279,324,233	34,66,61,32,25	298	149	0.000913317	0.0302969	0.711,0.667,0.642,0.691,0.748	0.775,0.75,0.696,0.835,0.823	0.084	TRUE	chr1	247435970	247436140	+	NLRP3
PLK3	PLK3	chr7	+	80077061	80077191	80076749	80076912	80077358	80077472	298,189,220,112,153	3,26,37,11,12	310,302,268,199,223	17,7,12,13,0	279	149	4.96332e-05	0.00328725	0.981,0.795,0.761,0.845,0.872	0.907,0.958,0.923,0.891,1.0	0.085	TRUE	chr1	44804650	44804778	+	NA
TRAPPC1	TRAPPC1	chr5	-	73176248	73176319	73175755	73175894	73176464	73176563	1749,1601,1682,1806,2062	202,266,234,131,128	2207,2320,1975,2181,2178	96,117,87,58,64	220	149	0	2.2e-16	0.854,0.803,0.83,0.903,0.916	0.94,0.931,0.939,0.962,0.958	0.085	TRUE	chr17	7931506	7931576	-	TRAPPC1
LOC100896489	LOC100896489	chr1	+	180215112	180215192	180214790	180214931	180215469	180215540	138,92,116,144,179	4,27,10,8,9	183,156,160,107,114	5,9,4,1,2	229	149	5.49423e-05	0.00355986	0.957,0.689,0.883,0.921,0.928	0.96,0.919,0.963,0.986,0.974	0.085	TRUE	chr9	133350240	133350319	+	RPL7A
PPRC1	PPRC1	chr12	+	92468402	92468504	92468142	92468289	92468620	92471510	241,232,139,99,91	19,45,27,10,4	110,215,124,155,103	7,12,5,7,5	251	149	2.64131e-05	0.00201979	0.883,0.754,0.753,0.855,0.931	0.903,0.914,0.936,0.929,0.924	0.086	TRUE	chr10	102138879	102138980	+	PPRC1
MED15	MED15	chr1	+	208797324	208797537	208795517	208795547	208805468	208805716	476,482,357,467,291	78,65,82,93,55	309,482,308,463,295	49,37,33,44,35	298	149	7.02759e-06	0.000734159	0.753,0.788,0.685,0.715,0.726	0.759,0.867,0.824,0.84,0.808	0.086	TRUE	chr22	20554936	20555148	+	MED15
MTHFSD	MTHFSD	chr20	-	41845605	41845719	41841242	41841356	41847050	41847154	137,109,89,85,95	14,12,6,10,9	47,76,57,57,47	2,0,2,4,2	263	149	7.13352e-05	0.00435001	0.847,0.837,0.894,0.828,0.857	0.93,1.0,0.942,0.89,0.93	0.086	TRUE	chr16	86552033	86552146	-	MTHFSD
PPP1R12A	PPP1R12A	chr9	-	80073054	80073231	80065652	80065743	80073630	80073798	178,146,123,133,189	307,249,250,377,345	252,206,255,248,291	370,253,271,329,321	298	149	2.58956e-08	7.75436e-06	0.225,0.227,0.197,0.15,0.215	0.254,0.289,0.32,0.274,0.312	0.087	TRUE	chr12	79805592	79805768	-	PPP1R12A
RXYLT1	RXYLT1	chr9	-	53100138	53100453	53097204	53097375	53113157	53113260	381,380,367,379,367	100,93,129,122,146	332,484,457,331,409	95,86,58,83,98	298	149	0.00115214	0.0361053	0.656,0.671,0.587,0.608,0.557	0.636,0.738,0.798,0.666,0.676	0.087	TRUE	chr12	63802091	63802405	+	RXYLT1
HDAC8	HDAC8	chrX	-	68225987	68226040	68222414	68222545	68226571	68227019	103,116,88,107,79	11,11,10,23,17	75,96,96,108,106	5,7,2,13,4	202	149	0.000187601	0.00901099	0.874,0.886,0.867,0.774,0.774	0.917,0.91,0.973,0.86,0.951	0.087	TRUE	chrX	72572057	72572109	-	ENSG00000285547
POLR1A	POLR1A	chr14	+	23922634	23922805	23919085	23919248	23923246	23923369	176,214,145,96,42	12,16,11,12,4	64,112,49,102,51	4,4,0,3,2	298	149	0.000353305	0.0145519	0.88,0.87,0.868,0.8,0.84	0.889,0.933,1.0,0.944,0.927	0.087	TRUE	chr2	86078114	86078284	-	POLR1A
LOC100406231	LOC100406231	chr19	+	20916263	20916335	20916061	20916141	20917682	20917842	198,182,185,444,460	16,19,13,25,19	197,152,184,211,183	1,0,0,2,2	221	149	2.22045e-16	3.62974e-13	0.893,0.866,0.906,0.923,0.942	0.993,1.0,1.0,0.986,0.984	0.087	TRUE	chr1	222662458	222662529	+	NA
ASH1L	ASH1L	chr18	-	9433419	9433599	9406883	9406978	9447868	9448610	135,159,104,141,53	8,23,10,12,3	72,149,96,147,93	1,9,3,9,0	298	149	0.000300132	0.0129167	0.894,0.776,0.839,0.855,0.898	0.973,0.892,0.941,0.891,1.0	0.087	TRUE	chr1	155415744	155415923	-	ASH1L
MINK1	MINK1	chr5	+	105263331	105263442	105263085	105263171	105263585	105263698	267,276,191,326,224	33,36,35,32,23	233,199,250,393,249	21,20,21,7,3	260	149	9.05429e-07	0.000146806	0.823,0.815,0.758,0.854,0.848	0.864,0.851,0.872,0.97,0.979	0.088	TRUE	chr17	4892402	4892512	+	MINK1
SERAC1	SERAC1	chr4	-	161723868	161723988	161721127	161721203	161729765	161729912	123,126,94,100,80	15,13,5,17,10	80,124,99,148,121	3,6,2,17,4	269	149	0.00139222	0.0417046	0.82,0.843,0.912,0.765,0.816	0.937,0.92,0.965,0.828,0.944	0.088	TRUE	chr6	158162102	158162152	-	NA
C11H11orf54	C11H11orf54	chr11	-	44544643	44544791	44541802	44541901	44549303	44549463	264,369,313,319,279	34,28,52,48,37	277,393,294,336,323	12,26,22,34,16	297	149	3.57358e-06	0.000437231	0.796,0.869,0.751,0.769,0.791	0.921,0.883,0.87,0.832,0.91	0.088	TRUE	chr11	93747395	93747448	+	NA
LOC100410987	LOC100410987	chr12	-	90054047	90054162	90051628	90051810	90054299	90054441	39,47,25,57,37	159,142,127,240,174	43,98,59,103,64	143,186,104,190,151	264	149	4.04218e-08	1.13222e-05	0.122,0.157,0.1,0.118,0.107	0.145,0.229,0.243,0.234,0.193	0.088	FALSE	chr10	99731707	99731715	-	NA
FGGY	FGGY	chr7	+	95219446	95219554	95173445	95173549	95230733	95230795	55,104,113,71,92	4,16,17,10,21	136,184,113,218,172	6,11,13,14,15	257	149	0.000265564	0.0117589	0.889,0.79,0.794,0.805,0.718	0.929,0.907,0.834,0.9,0.869	0.089	TRUE	chr1	59607803	59607910	+	FGGY
HNRNPM	HNRNPM	chr22	+	7715244	7715289	7712721	7712823	7715742	7715820	3378,3678,3770,1615,1609	935,855,952,797,700	3067,3776,2926,2464,2420	631,676,586,611,473	194	149	1.49952e-05	0.00131625	0.735,0.768,0.753,0.609,0.638	0.789,0.811,0.793,0.756,0.797	0.089	TRUE	chr19	8473664	8473708	+	HNRNPM
SEMA4D	SEMA4D	chr1	-	72308183	72308246	72294964	72295310	72342920	72342986	304,297,245,252,149	63,66,36,44,37	87,104,113,114,136	17,5,11,10,16	212	149	0.000107753	0.00592318	0.772,0.76,0.827,0.801,0.739	0.782,0.936,0.878,0.889,0.857	0.089	TRUE	chr9	89418056	89418118	-	SEMA4D
BRD1	BRD1	chr1	-	217020382	217020693	217020195	217020300	217026502	217026763	54,36,17,41,27	94,80,72,85,53	31,71,64,47,32	40,97,67,74,50	298	149	0.000427719	0.0169248	0.223,0.184,0.106,0.194,0.203	0.279,0.268,0.323,0.241,0.242	0.089	TRUE	chr22	49787577	49787887	-	NA
NUMB	NUMB	chr10	-	104817286	104817433	104813601	104815676	104820016	104820163	30,29,45,12,13	88,101,62,102,100	43,47,39,80,41	114,77,88,98,68	296	149	7.32131e-05	0.00441265	0.146,0.126,0.268,0.056,0.061	0.16,0.235,0.182,0.291,0.233	0.089	TRUE	chr14	73279281	73279393	-	NA
KIAA0319L	KIAA0319L	chr7	-	70681375	70681899	70646549	70646796	70729359	70729529	292,407,273,389,259	63,65,53,36,51	189,361,213,380,201	19,44,14,49,15	298	149	0.000513182	0.0194572	0.699,0.758,0.72,0.844,0.717	0.833,0.804,0.884,0.795,0.87	0.09	TRUE	chr1	35506612	35507135	-	KIAA0319L
MBNL1	MBNL1	chr17	-	26234454	26235418	26135076	26135247	26264656	26264820	1886,2742,1757,2152,1071	175,312,199,384,181	869,1624,983,1801,1235	58,84,53,176,85	298	149	6.25799e-12	4.80017e-09	0.843,0.815,0.815,0.737,0.747	0.882,0.906,0.903,0.837,0.879	0.09	TRUE	chr3	152300169	152300367	+	NA
ERMARD	ERMARD	chr4	+	173248874	173248988	173246232	173246457	173251025	173251218	129,91,119,165,235	10,13,18,7,4	127,116,106,116,118	2,3,5,2,0	263	149	3.47339e-06	0.000426543	0.88,0.799,0.789,0.93,0.971	0.973,0.956,0.923,0.97,1.0	0.091	TRUE	chr6	169779182	169779295	+	ERMARD
IZUMO4	IZUMO4	chr22	+	1709773	1709797	1709241	1709256	1710038	1710274	59,19,31,55,54	230,127,112,174,166	56,49,47,42,39	137,80,96,122,105	173	149	0.000353676	0.0145612	0.181,0.114,0.192,0.214,0.219	0.26,0.345,0.297,0.229,0.242	0.091	TRUE	chr19	2099006	2099029	+	NA
CHAF1A	CHAF1A	chr22	+	3884091	3884142	3880380	3880697	3886915	3887778	181,290,265,117,105	25,45,37,30,12	230,349,199,280,199	15,15,14,30,12	200	149	1.54121e-07	3.511e-05	0.844,0.828,0.842,0.744,0.867	0.92,0.945,0.914,0.874,0.925	0.091	TRUE	chr19	4405912	4405962	+	CHAF1A
ZCCHC4	ZCCHC4	chr3	-	167229208	167229281	167223722	167223873	167241895	167241976	57,111,82,78,63	7,16,10,9,13	48,62,61,77,69	2,5,4,4,4	222	149	0.00040354	0.0161799	0.845,0.823,0.846,0.853,0.765	0.942,0.893,0.911,0.928,0.92	0.092	TRUE	chr4	25345548	25345620	+	ZCCHC4
PPFIA1	PPFIA1	chr11	+	125221018	125221089	125217392	125217558	125221889	125223060	249,191,224,140,151	14,32,27,21,28	222,218,195,225,199	16,15,11,9,6	220	149	6.66927e-07	0.000113875	0.923,0.802,0.849,0.819,0.785	0.904,0.908,0.923,0.944,0.957	0.092	TRUE	chr11	70382088	70382158	+	PPFIA1
NFYB	NFYB	chr9	-	104629272	104629361	104625736	104625830	104632944	104633029	166,218,242,226,168	169,227,187,192,212	246,357,218,337,258	164,192,168,221,184	238	149	4.83943e-05	0.00323654	0.381,0.375,0.448,0.424,0.332	0.484,0.538,0.448,0.488,0.467	0.093	TRUE	chr12	104131754	104131821	-	NA
LOC118150930	LOC118150930	chrY	-	1167779	1167913	1165099	1167565	1168271	1168425	633,666,470,754,542	29,130,88,142,67	478,803,569,705,475	41,78,39,45,22	283	149	6.09174e-06	0.000657407	0.92,0.73,0.738,0.737,0.81	0.86,0.844,0.885,0.892,0.919	0.093	TRUE	chrY	12917409	12917542	+	NA
IKZF3	IKZF3	chr5	-	119060628	119060796	119058000	119058117	119062166	119062427	388,468,303,451,231	67,104,82,98,75	241,346,204,354,220	33,60,32,58,26	298	149	0.000278464	0.0121926	0.743,0.692,0.649,0.697,0.606	0.785,0.742,0.761,0.753,0.809	0.093	TRUE	chr17	39791416	39791583	-	IKZF3
PCBP2	PCBP2	chr9	-	63636833	63636872	63635854	63635910	63637383	63637456	3753,3764,3860,4162,4216	2198,1748,1657,2362,2371	4170,3737,3634,4597,4231	1376,1387,1437,1451,1299	188	149	2.98465e-10	1.51846e-07	0.575,0.631,0.649,0.583,0.585	0.706,0.681,0.667,0.715,0.721	0.093	TRUE	chr12	53467805	53467843	+	PCBP2
PAPOLG	PAPOLG	chr14	-	50373456	50373566	50369047	50369169	50374030	50374150	169,116,90,100,102	26,25,12,28,14	101,148,175,164,161	18,22,15,9,7	259	149	0.00106136	0.0339975	0.789,0.727,0.812,0.673,0.807	0.763,0.795,0.87,0.913,0.93	0.093	TRUE	chr2	60787511	60787620	+	PAPOLG
GLCCI1	GLCCI1	chr8	-	48751449	48751602	48738665	48738876	48755870	48755987	351,191,175,258,165	5,44,13,23,14	99,162,91,169,158	7,0,7,2,2	298	149	7.5131e-06	0.000770758	0.972,0.685,0.871,0.849,0.855	0.876,1.0,0.867,0.977,0.975	0.093	TRUE	chr7	8060096	8060248	+	GLCCI1
ENOX1	ENOX1	chr5	-	161249264	161249371	161245209	161245327	161266867	161267080	340,323,245,218,265	17,9,21,28,46	229,305,258,242,235	7,6,3,5,8	256	149	2.44118e-10	1.25477e-07	0.921,0.954,0.872,0.819,0.77	0.95,0.967,0.98,0.966,0.945	0.094	TRUE	chr13	43326419	43326525	-	ENOX1
TBRG1	TBRG1	chr11	+	21932348	21932485	21931563	21931796	21932775	21932922	929,837,729,941,864	341,364,371,477,535	393,470,437,430,356	113,198,121,149,114	286	149	6.14971e-05	0.00390589	0.587,0.545,0.506,0.507,0.457	0.644,0.553,0.653,0.601,0.619	0.094	TRUE	chr11	124626473	124626609	+	TBRG1
SLC26A6	SLC26A6	chr15	-	25729116	25729206	25727771	25727948	25729599	25729707	416,506,523,383,432	406,358,338,282,283	394,505,390,446,418	296,259,185,187,174	239	149	0.000277428	0.0121707	0.39,0.468,0.491,0.458,0.488	0.454,0.549,0.568,0.598,0.6	0.095	TRUE	chr3	48627946	48627976	-	NA
PLA2G7	PLA2G7	chr4	-	51887739	51887876	51883671	51883814	51891313	51891444	269,322,216,323,223	93,143,87,127,72	159,223,128,307,188	38,64,41,68,38	286	149	9.68986e-05	0.00545926	0.601,0.54,0.564,0.57,0.617	0.686,0.645,0.619,0.702,0.72	0.096	FALSE	chr6	46728846	46728847	-	NA
CCDC77	CCDC77	chr9	+	11579253	11579307	11571905	11572270	11582754	11582986	132,145,151,142,116	39,46,49,39,23	144,218,188,305,215	28,51,26,29,34	203	149	2.53269e-05	0.00195472	0.713,0.698,0.693,0.728,0.787	0.791,0.758,0.841,0.885,0.823	0.096	TRUE	chr12	409368	409421	+	CCDC77
LOC103794173	LOC103794173	chr7	-	33593780	33593870	33589977	33590051	33599568	33599630	54,64,48,94,75	10,12,12,21,11	113,168,123,185,154	13,9,20,23,12	239	149	0.00159978	0.0462919	0.771,0.769,0.714,0.736,0.81	0.844,0.921,0.793,0.834,0.889	0.096	FALSE	chr10	35330637	35330726	-	NA
ELP6	ELP6	chr15	-	24620140	24620233	24616047	24616166	24623160	24623231	16,19,30,23,18	128,81,100,83,82	21,25,35,32,15	62,48,64,52,51	242	149	2.87448e-05	0.00214064	0.071,0.126,0.156,0.146,0.119	0.173,0.243,0.252,0.275,0.153	0.096	FALSE	chr3	47507536	47507628	-	NA
ARHGAP26	ARHGAP26	chr2	+	39982582	39982693	39915233	39915384	39989264	39989356	179,245,161,154,111	20,24,7,19,15	330,279,337,616,373	5,8,11,22,17	260	149	1.83044e-09	7.44997e-07	0.837,0.854,0.929,0.823,0.809	0.974,0.952,0.946,0.941,0.926	0.097	TRUE	chr5	143207198	143207308	+	ARHGAP26
PCNT	PCNT	chr21	+	50894318	50894446	50893424	50893566	50894989	50895423	229,257,230,287,351	44,33,46,40,43	143,142,168,214,202	18,14,10,14,9	277	149	5.00283e-06	0.000570129	0.737,0.807,0.729,0.794,0.814	0.81,0.845,0.9,0.892,0.924	0.098	TRUE	chr21	46444694	46444821	+	PCNT
DYNC1I2	DYNC1I2	chr6	-	55560210	55560270	55557310	55557426	55565663	55565754	76,90,99,58,64	468,402,475,412,478	150,206,165,144,179	453,526,385,418,501	209	149	1.11022e-16	1.87639e-13	0.104,0.138,0.129,0.091,0.087	0.191,0.218,0.234,0.197,0.203	0.099	TRUE	chr2	171712767	171712826	+	DYNC1I2
SDHD	SDHD	chr11	+	9532474	9532619	9531209	9531326	9538266	9539235	1916,1756,1763,1243,1614	301,283,308,240,393	1048,1045,1083,912,908	98,120,106,92,93	294	149	8.11684e-13	7.63565e-10	0.763,0.759,0.744,0.724,0.675	0.844,0.815,0.838,0.834,0.832	0.1	TRUE	chr11	112088867	112089011	+	ENSG00000255292
LOC103791316	LOC103791316	chr1	+	208866586	208866714	208864687	208864889	208868615	208868726	472,329,236,581,316	27,32,9,34,18	1066,1384,1041,1649,999	0,3,0,1,2	277	149	0	2.2e-16	0.904,0.847,0.934,0.902,0.904	1.0,0.996,1.0,0.999,0.996	0.1	TRUE	chr14	19331968	19331972	-	NA
EFCAB14	EFCAB14	chr7	-	81983543	81983630	81980799	81980911	81985072	81985264	75,97,69,52,24	145,175,129,132,93	71,103,78,100,68	87,163,113,106,104	236	149	0.000110225	0.0060259	0.246,0.259,0.252,0.199,0.14	0.34,0.285,0.304,0.373,0.292	0.1	TRUE	chr1	46686784	46686870	-	EFCAB14
NEK3	NEK3	chr1	+	62255381	62255525	62254739	62254842	62255775	62255910	594,525,594,497,552	257,322,350,207,208	475,680,539,477,368	157,201,163,139,133	293	149	1.48341e-05	0.00130556	0.54,0.453,0.463,0.55,0.574	0.606,0.632,0.627,0.636,0.585	0.101	TRUE	chr13	52136116	52136259	-	NEK3
DPY19L4	DPY19L4	chr16	-	30856012	30856132	30850462	30850583	30857674	30857833	107,111,71,77,113	0,6,10,21,19	70,107,64,152,73	2,9,1,4,4	269	149	0.000921493	0.0305072	1.0,0.911,0.797,0.67,0.767	0.951,0.868,0.973,0.955,0.91	0.102	TRUE	chr8	94770452	94770571	+	DPY19L4
LOC100388088	LOC100388088	chrX	+	97086316	97086394	97084722	97085325	97086950	97086996	6,8,9,11,6	84,108,74,76,59	13,10,23,16,22	46,74,69,52,44	227	149	3.56772e-07	6.90794e-05	0.045,0.046,0.074,0.087,0.063	0.156,0.081,0.18,0.168,0.247	0.103	TRUE	chrX	102600840	102600860	+	NA
BRD8	BRD8	chr2	-	34898388	34898598	34897702	34897983	34899641	34899786	453,415,309,500,330	56,112,93,77,46	299,446,338,558,413	46,39,40,46,34	298	149	2.11326e-05	0.00170905	0.802,0.649,0.624,0.765,0.782	0.765,0.851,0.809,0.858,0.859	0.104	TRUE	chr5	138166518	138166727	-	BRD8
XAF1	XAF1	chr5	+	71927272	71927358	71925877	71926073	71936845	71937187	45,61,55,107,65	6,9,2,26,7	64,57,31,67,45	2,3,1,7,0	235	149	0.000134665	0.00703788	0.826,0.811,0.946,0.723,0.855	0.953,0.923,0.952,0.859,1.0	0.105	TRUE	chr17	6762155	6762240	+	XAF1
LOC100388062	LOC100388062	chr19	-	14937947	14938068	14932906	14933102	14939559	14939694	171,185,138,153,114	135,122,147,96,90	208,352,256,258,230	126,152,120,120,132	270	149	4.87762e-05	0.00325224	0.411,0.456,0.341,0.468,0.411	0.477,0.561,0.541,0.543,0.49	0.105	FALSE	chr15	28914786	28914906	+	NA
MYBL1	MYBL1	chr16	-	20829823	20830003	20825971	20828596	20830473	20830578	91,149,111,114,116	20,69,45,49,38	134,254,197,251,202	43,48,42,66,34	298	149	0.00156188	0.0455533	0.695,0.519,0.552,0.538,0.604	0.609,0.726,0.701,0.655,0.748	0.106	TRUE	chr8	66566064	66566243	-	MYBL1
ARAP3	ARAP3	chr2	-	38416607	38416646	38414752	38415770	38416864	38417002	322,275,320,269,280	1051,1005,931,1320,1171	36,51,29,18,18	53,88,63,62,34	188	149	2.13128e-05	0.00171944	0.195,0.178,0.214,0.139,0.159	0.35,0.315,0.267,0.187,0.296	0.106	TRUE	chr5	141655362	141655400	-	ARAP3
PCMTD2	PCMTD2	chr5	+	57660797	57661128	57656608	57656767	57673995	57674098	252,211,188,388,205	25,55,28,52,16	326,611,376,492,332	34,19,20,39,15	298	149	6.36469e-07	0.000110184	0.834,0.657,0.77,0.789,0.865	0.827,0.941,0.904,0.863,0.917	0.107	TRUE	chr20	64259942	64260272	+	PCMTD2
SHPRH	SHPRH	chr4	-	149321159	149321348	149306182	149306275	149324274	149324346	210,143,146,140,129	18,31,44,19,17	90,131,112,162,127	4,13,11,18,8	298	149	0.00116575	0.0364171	0.854,0.698,0.624,0.787,0.791	0.918,0.834,0.836,0.818,0.888	0.108	TRUE	chr6	145910448	145910636	-	SHPRH
TMEM63A	TMEM63A	chr19	+	20456958	20457148	20455098	20455937	20458847	20459038	80,104,86,112,60	92,119,47,74,46	195,301,173,317,167	110,171,85,135,91	298	149	0.000527819	0.0198536	0.303,0.304,0.478,0.431,0.395	0.47,0.468,0.504,0.54,0.479	0.11	FALSE	chr1	225881300	225881323	-	NA
NR2C1	NR2C1	chr9	-	95723958	95724140	95721260	95721426	95730737	95730828	124,119,123,210,187	6,46,17,20,23	132,185,133,236,139	9,13,7,19,5	298	149	0.00127116	0.0388461	0.912,0.564,0.783,0.84,0.803	0.88,0.877,0.905,0.861,0.933	0.111	TRUE	chr12	95051762	95051943	-	NR2C1
GSAP	GSAP	chr8	+	70927640	70927740	70927381	70927483	70928131	70928835	755,544,609,628,682	203,294,302,319,339	518,698,500,507,391	149,178,135,155,111	249	149	1.37621e-05	0.00122418	0.69,0.525,0.547,0.541,0.546	0.675,0.701,0.689,0.662,0.678	0.111	TRUE	chr7	77311841	77311940	-	GSAP
ST7L	ST7L	chr7	-	149179514	149179587	149178481	149178584	149182589	149182704	77,115,121,107,100	12,22,18,10,9	89,92,80,125,77	7,3,0,8,2	222	149	8.03755e-07	0.000132475	0.812,0.778,0.819,0.878,0.882	0.895,0.954,1.0,0.913,0.963	0.111	TRUE	chr1	112578345	112578410	-	NA
ZNF746	ZNF746	chr8	+	96361625	96361817	96349204	96349318	96362325	96362451	276,186,178,177,171	28,54,47,37,21	163,243,205,334,204	38,23,21,17,8	298	149	0.000586299	0.0215652	0.831,0.633,0.654,0.705,0.803	0.682,0.841,0.83,0.908,0.927	0.112	TRUE	chr7	149477564	149477755	-	ZNF746
SEMA4D	SEMA4D	chr1	-	72342920	72342986	72294964	72295310	72383490	72383648	236,246,147,183,81	37,32,21,25,17	45,48,41,79,55	2,2,0,11,2	215	149	6.05236e-05	0.00384651	0.816,0.842,0.829,0.835,0.768	0.94,0.943,1.0,0.833,0.95	0.115	TRUE	chr9	89455888	89455953	-	SEMA4D
SPDL1	SPDL1	chr2	+	30836441	30836623	30831872	30832143	30839035	30839212	56,169,128,106,105	16,18,14,10,25	118,144,118,191,161	4,11,9,22,10	298	149	0.0017305	0.0489537	0.636,0.824,0.821,0.841,0.677	0.937,0.867,0.868,0.813,0.89	0.115	TRUE	chr5	169588394	169588575	+	SPDL1
ZFAND5	ZFAND5	chr1	+	90737457	90737594	90735837	90736370	90740170	90740330	265,236,237,379,344	222,207,187,207,159	249,401,241,382,307	138,175,128,115,108	286	149	0.000461212	0.017972	0.383,0.373,0.398,0.488,0.53	0.485,0.544,0.495,0.634,0.597	0.117	TRUE	chr9	72363470	72363606	-	ZFAND5
C7H1orf159	C7H1orf159	chr7	-	37908498	37908713	37908262	37908397	37911223	37911289	19,28,16,16,14	88,95,59,80,58	24,30,22,26,13	36,33,41,42,42	298	149	3.21335e-06	0.000402035	0.097,0.128,0.119,0.091,0.108	0.25,0.312,0.212,0.236,0.134	0.12	FALSE	chr1	1086119	1086146	-	NA
ZSCAN25	ZSCAN25	chr2	-	12341898	12342027	12340256	12340693	12343553	12344018	82,82,50,85,59	18,12,12,19,13	77,98,92,87,74	11,11,6,10,6	278	149	0.000635736	0.0228871	0.709,0.786,0.691,0.706,0.709	0.79,0.827,0.892,0.823,0.869	0.12	TRUE	chr7	99618636	99618651	+	NA
WRNIP1	WRNIP1	chr4	-	27088483	27088563	27087148	27087885	27089292	27089448	252,301,290,223,269	170,173,219,170,167	418,412,413,403,339	153,163,189,170,143	229	149	1.52984e-08	4.85825e-06	0.491,0.531,0.463,0.46,0.512	0.64,0.622,0.587,0.607,0.607	0.121	TRUE	chr6	2784324	2784403	+	WRNIP1
KTN1	KTN1	chr10	+	86793777	86793846	86793539	86793630	86795091	86795129	425,569,488,446,443	219,195,214,146,109	519,741,483,647,545	106,186,152,69,83	218	149	3.64128e-06	0.000444968	0.57,0.666,0.609,0.676,0.735	0.77,0.731,0.685,0.865,0.818	0.123	TRUE	chr14	55650569	55650637	+	KTN1
RNF185	RNF185	chr1	+	199958232	199958347	199937619	199937778	199961221	199961445	189,145,126,135,134	157,160,110,143,136	189,167,181,240,177	69,118,104,146,134	264	149	6.4804e-05	0.00405904	0.405,0.338,0.393,0.348,0.357	0.607,0.444,0.496,0.481,0.427	0.123	FALSE	chr22	31179977	31180091	+	NA
DPH7	DPH7	chr1	-	184178183	184178277	184177984	184178072	184179171	184179296	203,203,172,163,149	216,233,164,133,124	178,166,173,143,168	114,106,73,90,93	243	149	4.1018e-07	7.68826e-05	0.366,0.348,0.391,0.429,0.424	0.489,0.49,0.592,0.493,0.526	0.126	TRUE	chr9	137576309	137576402	-	DPH7
PLA2G6	PLA2G6	chr1	-	207464562	207464724	207462708	207462787	207465744	207465853	140,95,82,125,194	26,9,13,23,28	169,173,147,143,123	8,12,9,10,6	298	149	4.68932e-07	8.64248e-05	0.729,0.841,0.759,0.731,0.776	0.914,0.878,0.891,0.877,0.911	0.127	TRUE	chr22	38128269	38128430	-	PLA2G6
NVL	NVL	chr19	+	1923172	1923235	1916847	1916952	1927713	1927833	690,785,869,614,595	274,296,332,465,519	693,856,708,783,633	179,282,177,240,221	212	149	8.24838e-05	0.00482685	0.639,0.651,0.648,0.481,0.446	0.731,0.681,0.738,0.696,0.668	0.13	TRUE	chr1	224281123	224281185	-	NVL
MYO18A	MYO18A	chr5	+	103298725	103298737	103297053	103297198	103299310	103299487	160,174,127,176,92	23,32,35,70,38	175,205,158,199,131	11,27,11,31,10	161	149	1.94527e-08	6.00541e-06	0.866,0.834,0.771,0.699,0.691	0.936,0.875,0.93,0.856,0.924	0.132	TRUE	chr17	29116444	29116455	-	MYO18A
SLC9A8	SLC9A8	chr5	+	43346526	43346628	43340743	43340827	43353151	43353295	91,78,81,101,45	11,6,8,11,15	58,58,62,61,67	0,4,3,4,0	251	149	7.17128e-06	0.000743339	0.831,0.885,0.857,0.845,0.64	1.0,0.896,0.925,0.901,1.0	0.133	TRUE	chr20	49849579	49849680	+	SLC9A8
MKKS	MKKS	chr5	-	15378313	15378388	15372022	15372253	15387079	15387177	207,317,268,189,166	102,143,179,103,72	267,319,245,334,312	75,102,56,105,94	224	149	1.67865e-08	5.29709e-06	0.574,0.596,0.499,0.55,0.605	0.703,0.675,0.744,0.679,0.688	0.133	FALSE	chr20	10425820	10425849	-	NA
CD47	CD47	chr15	-	93598758	93598791	93592854	93596812	93599416	93599441	75,168,173,127,100	137,211,203,243,271	120,111,60,71,70	81,132,50,85,68	182	149	0.000141053	0.00727638	0.309,0.395,0.411,0.3,0.232	0.548,0.408,0.496,0.406,0.457	0.134	TRUE	chr3	108049619	108049651	-	CD47
CELF2	CELF2	chr7	-	1560558	1560638	1556455	1556614	1569005	1569140	1249,1583,1245,1154,811	285,297,254,483,285	596,895,643,1017,686	61,135,62,125,94	229	149	5.88719e-11	3.64626e-08	0.74,0.776,0.761,0.609,0.649	0.864,0.812,0.871,0.841,0.826	0.136	TRUE	chr10	11266598	11266677	+	CELF2
MARF1	MARF1	chr12	-	11234511	11234937	11234151	11234309	11239381	11239554	95,136,49,71,35	8,15,9,10,8	70,88,49,114,67	3,4,1,9,4	298	149	0.000406134	0.0162698	0.856,0.819,0.731,0.78,0.686	0.921,0.917,0.961,0.864,0.893	0.137	TRUE	chr16	15625372	15625797	-	MARF1
HINFP	HINFP	chr11	+	16532033	16532088	16531619	16531772	16532286	16532364	31,24,30,35,29	86,105,69,81,59	23,26,34,24,17	30,35,57,27,21	204	149	9.06481e-05	0.00519228	0.208,0.143,0.241,0.24,0.264	0.359,0.352,0.303,0.394,0.372	0.137	TRUE	chr11	119132243	119132297	+	HINFP
C9H12orf29	C9H12orf29	chr9	-	90704500	90704618	90701559	90701655	90709074	90709373	67,94,73,49,35	46,55,57,44,29	78,112,80,103,67	37,29,42,36,41	267	149	0.00118636	0.0369182	0.448,0.488,0.417,0.383,0.402	0.541,0.683,0.515,0.615,0.477	0.139	TRUE	chr12	88040148	88040265	+	C12orf29
PHKB	PHKB	chr20	+	2782007	2782119	2779308	2779483	2820397	2820487	52,62,54,80,66	14,6,14,31,16	34,46,19,75,40	5,4,2,6,4	261	149	0.000228332	0.0104586	0.68,0.855,0.688,0.596,0.702	0.795,0.868,0.844,0.877,0.851	0.143	TRUE	chr16	47463882	47463993	+	PHKB
LOC103793239	LOC103793239	chr5	+	63779391	63779452	63778354	63778421	63786610	63786671	49,79,63,71,113	13,10,16,9,6	52,58,35,58,48	2,1,0,1,3	210	149	2.42614e-08	7.31924e-06	0.728,0.849,0.736,0.848,0.93	0.949,0.976,1.0,0.976,0.919	0.146	TRUE	chr17	58724040	58724100	+	RAD51C
ZDHHC20	ZDHHC20	chr5	-	139707929	139708007	139702026	139706046	139710206	139710319	128,204,134,198,155	38,58,46,62,66	119,165,135,230,171	17,30,19,29,27	227	149	1.56534e-09	6.47675e-07	0.689,0.698,0.657,0.677,0.607	0.821,0.783,0.823,0.839,0.806	0.149	TRUE	chr13	21378661	21378738	-	ZDHHC20
PITPNC1	PITPNC1	chr5	-	89334417	89334536	89324811	89329458	89346343	89346407	33,37,43,91,56	19,14,5,18,18	285,348,337,389,347	37,65,50,45,32	268	149	0.0013489	0.0407349	0.491,0.595,0.827,0.738,0.634	0.811,0.749,0.789,0.828,0.858	0.15	TRUE	chr17	67687066	67687184	+	PITPNC1
KCTD17	KCTD17	chr1	+	206302237	206302364	206301569	206301660	206302506	206302637	52,45,42,43,36	100,56,68,63,72	31,38,26,47,39	39,40,29,18,25	276	149	0.00111701	0.0352083	0.219,0.303,0.25,0.269,0.213	0.3,0.339,0.326,0.585,0.457	0.151	FALSE	chr22	37062247	37062249	+	NA
TUSC3	TUSC3	chr13	-	22846576	22846641	22839937	22840406	22855637	22855728	91,145,128,107,144	102,147,166,92,139	88,89,57,54,83	34,62,50,31,34	214	149	7.49574e-05	0.00448436	0.383,0.407,0.349,0.447,0.419	0.643,0.5,0.443,0.548,0.63	0.152	TRUE	chr8	15757791	15757855	+	TUSC3
PHLDB3	PHLDB3	chr22	-	37878885	37878942	37875977	37876194	37879450	37879538	24,26,22,12,29	8,3,0,7,7	304,306,331,262,227	22,14,15,10,22	206	149	0.00119741	0.037185	0.685,0.862,1.0,0.554,0.75	0.909,0.941,0.941,0.95,0.882	0.154	TRUE	chr19	43486266	43486322	-	PHLDB3
MACF1	MACF1	chr7	+	74535919	74535928	74534992	74535196	74537159	74537391	626,810,529,700,327	208,273,123,334,194	352,661,383,724,442	45,100,65,123,42	158	149	3.10862e-15	4.42828e-12	0.739,0.737,0.802,0.664,0.614	0.881,0.862,0.847,0.847,0.908	0.158	TRUE	chr1	39436482	39436490	+	MACF1
WARS1	WARS1	chr10	-	131839773	131839873	131837166	131837331	131843623	131843751	176,243,155,89,71	353,327,219,196,177	86,95,76,69,57	63,99,71,54,45	249	149	8.68418e-10	3.81482e-07	0.23,0.308,0.298,0.214,0.194	0.45,0.365,0.39,0.433,0.431	0.165	FALSE	NA	NA	NA	NA	NA
LOC103795751	LOC103795751	chr10	-	22901376	22901464	22900849	22900989	22901657	22901763	50,50,24,73,41	11,25,6,18,9	55,82,54,99,73	7,8,10,7,2	237	149	8.12946e-06	0.000821314	0.741,0.557,0.715,0.718,0.741	0.832,0.866,0.772,0.899,0.958	0.171	TRUE	chr15	75289892	75289979	+	GOLGA6D
EBAG9	EBAG9	chr16	-	85860722	85860798	85853907	85854005	85860892	85861392	44,57,31,45,48	27,32,13,12,12	43,73,39,64,41	2,16,9,11,9	225	149	0.000554234	0.0206448	0.519,0.541,0.612,0.713,0.726	0.934,0.751,0.742,0.794,0.751	0.172	TRUE	chr8	109540553	109540628	+	NA
SF1	SF1	chr11	-	119788239	119788444	119786881	119787808	119789485	119789545	107,93,86,93,72	26,19,23,27,12	43,78,28,49,29	0,13,9,2,0	298	149	0.000860872	0.028952	0.673,0.71,0.652,0.633,0.75	1.0,0.75,0.609,0.925,1.0	0.173	TRUE	chr11	64765951	64766155	-	SF1
SIK3	SIK3	chr11	-	14254624	14254768	14254133	14254211	14255015	14255126	98,112,76,123,37	44,65,39,52,34	68,89,57,94,40	21,14,17,34,10	293	149	0.000284469	0.0123978	0.531,0.467,0.498,0.546,0.356	0.622,0.764,0.63,0.584,0.67	0.174	TRUE	chr11	116875866	116876009	-	SIK3
CLK1	CLK1	chr6	-	119651304	119651395	119650842	119650909	119652396	119652625	445,146,170,282,393	425,308,258,406,409	299,430,377,445,465	240,286,224,241,294	240	149	1.62188e-11	1.13096e-08	0.394,0.227,0.29,0.301,0.374	0.436,0.483,0.511,0.534,0.495	0.175	TRUE	chr2	200860125	200860215	-	CLK1
CLEC2B	CLEC2B	chr9	+	22063167	22063248	22038573	22038851	22075033	22075197	150,196,184,97,128	42,59,54,89,129	122,155,131,102,103	26,19,20,29,34	230	149	0.00086839	0.0291361	0.698,0.683,0.688,0.414,0.391	0.752,0.841,0.809,0.695,0.662	0.177	TRUE	chr12	9862520	9862573	-	NA
LOC103793365	LOC103793365	chr5	-	88925285	88925423	88920809	88921085	88933175	88933183	60,84,66,75,79	20,15,22,43,33	68,60,45,89,39	7,12,6,11,8	287	149	7.54493e-05	0.00450509	0.609,0.744,0.609,0.475,0.554	0.835,0.722,0.796,0.808,0.717	0.177	TRUE	chr17	58531183	58531248	-	NA
SERAC1	SERAC1	chr4	-	161716880	161716917	161711744	161711881	161719702	161719794	38,56,75,52,31	32,35,25,71,34	74,91,72,101,67	26,49,20,33,18	186	149	0.000565933	0.0209397	0.488,0.562,0.706,0.37,0.422	0.695,0.598,0.743,0.71,0.749	0.189	TRUE	chr6	158155315	158155351	-	SERAC1
OSBPL8	OSBPL8	chr9	-	76655879	76655916	76647086	76647224	76679795	76679904	106,131,88,104,52	33,48,46,76,31	53,131,70,141,90	20,34,2,20,17	186	149	7.12481e-06	0.000741605	0.72,0.686,0.605,0.523,0.573	0.68,0.755,0.966,0.85,0.809	0.191	TRUE	chr12	76459859	76459895	-	OSBPL8
ATPAF1	ATPAF1	chr7	-	81957325	81957388	81953124	81953175	81957884	81957935	63,134,110,50,48	79,126,67,86,101	85,94,95,118,147	43,64,47,76,56	212	149	1.65834e-05	0.00141821	0.359,0.428,0.536,0.29,0.25	0.581,0.508,0.587,0.522,0.648	0.197	TRUE	chr1	46658127	46658189	-	ATPAF1
LOC103790783	LOC103790783	chr18	-	2774983	2775067	2771680	2771738	2781294	2781379	456,387,398,919,845	598,572,531,843,930	2565,2886,2372,3062,2335	1500,1750,1252,1353,1215	233	149	0	2.2e-16	0.328,0.302,0.324,0.411,0.368	0.522,0.513,0.548,0.591,0.551	0.198	FALSE	chr10	95159624	95159707	+	NA
DEPDC1	DEPDC1	chr7	-	104224670	104225522	104224070	104224243	104226562	104226703	39,44,79,77,87	27,25,48,94,102	78,163,79,102,127	32,44,43,33,36	298	149	1.26304e-06	0.000191466	0.419,0.468,0.451,0.291,0.299	0.549,0.649,0.479,0.607,0.638	0.199	TRUE	chr1	68482046	68482897	-	DEPDC1
HERC6	HERC6	chr3	-	107992729	107992913	107992236	107992339	107994894	107994965	26,39,52,60,34	17,33,17,14,11	111,114,89,74,65	14,25,17,12,11	298	149	0.000182368	0.00883626	0.433,0.371,0.605,0.682,0.607	0.799,0.695,0.724,0.755,0.747	0.204	TRUE	chr4	88439874	88440057	+	HERC6
FAM114A2	FAM114A2	chr2	-	51556709	51556847	51555193	51555417	51559790	51559868	133,138,142,97,71	105,110,76,107,69	155,225,181,171,182	49,79,51,62,84	287	149	5.225e-10	2.52921e-07	0.397,0.394,0.492,0.32,0.348	0.622,0.597,0.648,0.589,0.529	0.207	TRUE	chr5	154036242	154036379	-	NA
LOC103793679	LOC103793679	chr6	-	24591985	24592092	24591316	24591858	24594197	24594394	34,35,37,63,91	13,13,6,21,10	110,105,82,101,97	9,19,4,1,2	256	149	2.19145e-06	0.000296906	0.604,0.61,0.782,0.636,0.841	0.877,0.763,0.923,0.983,0.966	0.208	FALSE	chr15	81334609	81334673	+	NA
RAPGEF3	RAPGEF3	chr9	-	60938	61120	60603	60694	61213	61339	169,112,102,142,97	27,26,33,30,24	45,72,40,29,29	2,3,4,2,0	298	149	5.63971e-09	2.03757e-06	0.758,0.683,0.607,0.703,0.669	0.918,0.923,0.833,0.879,1.0	0.227	TRUE	chr12	47740642	47740823	-	RAPGEF3
IFRD1	IFRD1	chr8	+	81083014	81083123	81082745	81082924	81088922	81089057	256,184,190,119,139	30,164,135,104,45	199,207,131,172,215	46,48,31,20,14	258	149	0.000228265	0.0104586	0.831,0.393,0.448,0.398,0.641	0.714,0.714,0.709,0.832,0.899	0.231	TRUE	chr7	112462270	112462378	+	ENSG00000288640
SERAC1	SERAC1	chr4	-	161723931	161723988	161721127	161721203	161729765	161729912	15,16,20,25,13	15,13,5,17,10	19,30,25,23,35	3,6,2,17,4	206	149	0.00118697	0.0369182	0.42,0.471,0.743,0.515,0.485	0.821,0.783,0.9,0.495,0.864	0.246	TRUE	chr6	158162102	158162152	-	NA
TBC1D1	TBC1D1	chr3	-	154506279	154506441	154505236	154505356	154508449	154508730	8,17,15,25,21	3,23,7,21,19	51,52,56,78,49	15,15,11,34,6	298	149	0.000102319	0.00568088	0.571,0.27,0.517,0.373,0.356	0.63,0.634,0.718,0.534,0.803	0.246	TRUE	chr4	38051899	38052060	+	TBC1D1
MTHFSD	MTHFSD	chr20	-	41845751	41845865	41841242	41841356	41847050	41847154	48,26,35,32,20	14,12,6,10,9	25,31,24,29,25	2,0,2,4,2	263	149	2.36825e-06	0.00031445	0.66,0.551,0.768,0.644,0.557	0.876,1.0,0.872,0.804,0.876	0.25	TRUE	chr16	86552179	86552292	-	MTHFSD
CEP152	CEP152	chr10	-	32987456	32987624	32984144	32984241	32991270	32991391	24,16,17,17,21	10,23,22,17,24	19,25,20,34,33	6,15,3,7,20	298	149	0.00105155	0.0337593	0.545,0.258,0.279,0.333,0.304	0.613,0.455,0.769,0.708,0.452	0.256	TRUE	chr15	48748443	48748610	-	CEP152
MAP3K2	MAP3K2	chr6	+	34855989	34856083	34839757	34839894	34873343	34873412	21,37,18,31,11	23,25,14,47,20	19,19,16,27,8	1,8,7,11,7	243	149	0.0017503	0.0493311	0.359,0.476,0.441,0.288,0.252	0.921,0.593,0.584,0.601,0.412	0.259	TRUE	chr2	127362283	127362316	-	NA
SPINK2	SPINK2	chr3	+	138684797	138684938	138684373	138684417	138693142	138693252	25,13,21,92,86	897,605,659,529,501	2024,1911,1858,2478,2245	2396,2302,2467,2482,2339	290	149	0	2.2e-16	0.014,0.011,0.016,0.082,0.081	0.303,0.299,0.279,0.339,0.33	0.269	TRUE	chr19	17811586	17811726	+	NA
LOC100399449	LOC100399449	chr1	-	211677619	211677825	211672926	211672998	211692063	211692174	49,50,34,64,19	11,8,23,28,17	77,89,53,105,98	7,14,8,2,7	298	149	1.00841e-06	0.000158994	0.69,0.758,0.425,0.533,0.358	0.846,0.761,0.768,0.963,0.875	0.29	FALSE	chr22	17055747	17055840	+	NA

## Sheet: Retained Introns
GeneID	geneSymbol	chr	strand	riExonStart_0base	riExonEnd	upstreamES	upstreamEE	downstreamES	downstreamEE	IJC_SAMPLE_WT	SJC_SAMPLE_WT	IJC_SAMPLE_deltaH1	SJC_SAMPLE_deltaH1	IncFormLen	SkipFormLen	PValue	FDR	IncLevel1	IncLevel2	IncLevelDifference
ACCS	ACCS	chr11	+	107034748	107035303	107034748	107034842	107035000	107035303	115,84,117,157,126	66,54,39,63,85	57,60,31,19,34	65,39,51,61,46	298	149	1.45988e-06	3.2751e-05	0.466,0.438,0.6,0.555,0.426	0.305,0.435,0.233,0.135,0.27	-0.221
ZNF776	ZNF776	chr22	+	50516307	50521339	50516307	50518662	50520058	50521339	109,138,117,96,69	37,23,32,31,36	33,47,40,31,45	20,32,29,29,34	298	149	3.2566e-06	6.59199e-05	0.596,0.75,0.646,0.608,0.489	0.452,0.423,0.408,0.348,0.398	-0.212
CELF2	CELF2	chr7	-	1492121	1499687	1492121	1498162	1499515	1499687	1859,2369,1891,2289,1641	269,320,294,268,261	804,1158,797,1194,799	205,313,225,295,269	298	149	0	2.2e-16	0.776,0.787,0.763,0.81,0.759	0.662,0.649,0.639,0.669,0.598	-0.136
OSGIN2	OSGIN2	chr16	-	35652585	35655459	35652585	35654029	35654413	35655459	134,131,93,112,101	44,16,10,25,27	101,139,90,103,84	33,72,42,25,23	298	149	0.00448654	0.0258285	0.604,0.804,0.823,0.691,0.652	0.605,0.491,0.517,0.673,0.646	-0.128
ZNF322	ZNF322	chr4	+	2274507	2277683	2274507	2276674	2277617	2277683	161,107,131,125,186	8,3,6,5,10	160,241,196,226,180	25,48,14,23,16	298	149	6.01119e-07	1.50881e-05	0.91,0.947,0.916,0.926,0.903	0.762,0.715,0.875,0.831,0.849	-0.114
ZNF621	ZNF621	chr17	+	71568486	71570520	71568486	71569466	71570060	71570520	198,387,443,206,241	62,54,73,43,51	145,196,145,121,91	50,84,62,26,27	298	149	0.00033256	0.00313807	0.615,0.782,0.752,0.705,0.703	0.592,0.538,0.539,0.699,0.628	-0.112
ZNF322	ZNF322	chr4	+	2274507	2278874	2274507	2277683	2278628	2278874	175,113,133,167,186	12,21,14,10,16	199,239,226,238,188	42,49,63,36,17	298	149	0.000326416	0.00312712	0.879,0.729,0.826,0.893,0.853	0.703,0.709,0.642,0.768,0.847	-0.102
SRSF6	SRSF6	chr5	+	36751630	36752681	36751630	36751779	36752413	36752681	371,443,412,575,379	43,51,45,60,26	232,252,137,259,198	34,39,38,41,32	298	149	0.000133672	0.00149784	0.812,0.813,0.821,0.827,0.879	0.773,0.764,0.643,0.76,0.756	-0.091
LOC118142883	LOC118142883	chrY	+	1096943	1097702	1096943	1097409	1097654	1097702	87,82,63,107,66	1,0,11,3,6	194,184,164,274,146	10,25,20,19,28	298	149	0.0024171	0.015882	0.978,1.0,0.741,0.947,0.846	0.907,0.786,0.804,0.878,0.723	-0.083
TRPV2	TRPV2	chr5	-	82981759	82983867	82981759	82981839	82982209	82983867	491,386,433,228,237	6,13,4,2,7	178,220,193,148,126	7,20,20,11,3	298	149	3.64177e-09	1.63229e-07	0.976,0.937,0.982,0.983,0.944	0.927,0.846,0.828,0.871,0.955	-0.079
UBC	UBC	chr9	-	125609141	125610585	125609141	125610348	125610576	125610585	1412,1435,1391,1566,1278	776,953,1047,1112,985	1352,1047,1193,1148,1005	963,1297,1028,1146,950	298	149	6.29313e-05	0.000840199	0.476,0.43,0.399,0.413,0.393	0.412,0.288,0.367,0.334,0.346	-0.073
TEDC1	TEDC1	chr10	+	136929742	136932446	136929742	136932055	136932163	136932446	534,466,494,540,628	36,31,28,92,71	1044,927,882,793,622	122,117,86,147,138	257	149	0.000492899	0.00438715	0.896,0.897,0.911,0.773,0.837	0.832,0.821,0.856,0.758,0.723	-0.065
RSRP1	RSRP1	chr7	-	60563445	60563900	60563445	60563621	60563732	60563900	2848,1871,2242,3687,4676	176,105,146,194,248	5511,5712,4275,4207,3543	617,704,453,323,347	260	149	9.88098e-15	2.06677e-12	0.903,0.911,0.898,0.916,0.915	0.837,0.823,0.844,0.882,0.854	-0.061
SMAD3	SMAD3	chr10	+	11961311	11965924	11961311	11962082	11962487	11965924	751,678,633,687,593	35,61,49,74,43	35,29,29,16,8	1,3,0,0,1	298	149	0.00028228	0.00276767	0.915,0.848,0.866,0.823,0.873	0.946,0.829,1.0,1.0,0.8	0.05
CELSR3	CELSR3	chr15	-	25737962	25740590	25737962	25739728	25740413	25740590	155,187,152,154,135	5,16,9,11,10	101,155,80,114,98	1,4,2,7,5	298	149	0.005898	0.0323231	0.939,0.854,0.894,0.875,0.871	0.981,0.951,0.952,0.891,0.907	0.05
ZNF131	ZNF131	chr2	-	160680973	160681656	160680973	160681196	160681291	160681656	173,229,158,209,198	14,5,14,22,30	180,240,216,201,137	5,6,11,18,8	244	149	0.00344305	0.0208746	0.883,0.965,0.873,0.853,0.801	0.956,0.961,0.923,0.872,0.913	0.05
ADA	ADA	chr5	-	37892716	37892962	37892716	37892818	37892899	37892962	528,513,465,654,679	257,297,284,350,416	676,776,610,636,525	320,368,250,247,291	230	149	0.00688562	0.0358566	0.571,0.528,0.515,0.548,0.514	0.578,0.577,0.613,0.625,0.539	0.051
RMND5A	RMND5A	chr14	-	23218711	23223409	23218711	23222839	23223321	23223409	646,656,761,642,523	69,89,79,99,66	328,421,277,343,296	26,30,38,22,26	298	149	0.00129399	0.00944163	0.824,0.787,0.828,0.764,0.798	0.863,0.875,0.785,0.886,0.851	0.052
RAVER1	RAVER1	chr22	-	9242691	9242991	9242691	9242822	9242897	9242991	594,676,568,613,500	116,103,79,128,93	597,619,586,651,487	70,57,52,108,79	224	149	0.000372466	0.00343709	0.773,0.814,0.827,0.761,0.781	0.85,0.878,0.882,0.8,0.804	0.052
MBD1	MBD1	chr13	-	89582837	89585524	89582837	89583805	89585452	89585524	534,610,558,548,534	90,65,58,49,59	508,667,579,537,417	48,53,48,35,29	298	149	0.000671044	0.00550432	0.748,0.824,0.828,0.848,0.819	0.841,0.863,0.858,0.885,0.878	0.052
LOC100394606	LOC100394606	chr6	-	49042626	49043405	49042626	49042884	49043037	49043405	15,14,8,7,10	95,163,143,135,159	38,29,25,15,25	148,158,109,132,106	298	149	2.45914e-08	9.95555e-07	0.073,0.041,0.027,0.025,0.03	0.114,0.084,0.103,0.054,0.105	0.053
TYW1	TYW1	chr2	+	1990558	1990849	1990558	1990609	1990705	1990849	281,266,228,149,177	22,14,16,14,8	171,212,165,174,159	5,10,5,5,2	245	149	0.000155863	0.00170094	0.886,0.92,0.897,0.866,0.931	0.954,0.928,0.953,0.955,0.98	0.054
TBCE	TBCE	chr19	-	47111306	47111925	47111306	47111612	47111833	47111925	83,41,68,61,88	385,486,542,368,514	118,154,146,149,100	519,592,428,418,409	298	149	1.71213e-11	1.95339e-09	0.097,0.04,0.059,0.077,0.079	0.102,0.115,0.146,0.151,0.109	0.054
AKAP8L	AKAP8L	chr22	+	13709763	13710004	13709763	13709821	13709923	13710004	884,846,810,1163,882	71,25,34,45,72	791,1080,725,790,574	8,19,8,23,11	251	149	8.88178e-16	2.22933e-13	0.881,0.953,0.934,0.939,0.879	0.983,0.971,0.982,0.953,0.969	0.054
SRSF2	SRSF2	chr5	-	131420843	131421883	131420843	131421285	131421781	131421883	5643,7131,7538,4707,4590	1064,847,902,972,1011	6216,6798,5275,5010,4850	653,884,651,570,687	298	149	0.00049753	0.00439718	0.726,0.808,0.807,0.708,0.694	0.826,0.794,0.802,0.815,0.779	0.055
PIF1	PIF1	chr10	-	9246304	9246703	9246304	9246450	9246615	9246703	24,18,22,69,65	35,48,38,100,170	86,83,83,189,185	121,178,101,235,213	298	149	0.00845127	0.0420887	0.255,0.158,0.224,0.257,0.16	0.262,0.189,0.291,0.287,0.303	0.056
MFSD10	MFSD10	chr3	+	188937535	188938080	188937535	188937632	188937976	188938080	304,282,273,252,235	576,476,455,312,344	304,411,329,346,212	345,367,376,417,350	298	149	0.00059577	0.00501806	0.209,0.229,0.231,0.288,0.255	0.306,0.359,0.304,0.293,0.232	0.056
TMEM14A	TMEM14A	chr4	+	57707167	57708052	57707167	57707351	57707860	57708052	414,437,393,281,350	26,26,32,36,42	564,534,442,535,487	20,32,26,28,26	298	149	0.000197556	0.00206611	0.888,0.894,0.86,0.796,0.806	0.934,0.893,0.895,0.905,0.904	0.057
HIP1R	HIP1R	chr9	+	123554066	123554815	123554066	123554273	123554481	123554815	799,736,733,767,703	46,39,51,59,55	300,285,283,323,282	9,10,11,8,9	298	149	1.23651e-06	2.90066e-05	0.897,0.904,0.878,0.867,0.865	0.943,0.934,0.928,0.953,0.94	0.057
ANKS6	ANKS6	chr1	-	145131255	145136526	145131255	145132224	145136429	145136526	380,394,356,387,297	17,29,22,21,22	123,128,103,143,130	0,6,5,2,4	298	149	8.12345e-05	0.0010403	0.918,0.872,0.89,0.902,0.871	1.0,0.914,0.912,0.973,0.942	0.058
FAM156A	FAM156A	chrX	-	51424557	51425875	51424557	51424930	51425372	51425875	296,249,204,355,249	24,17,26,27,16	237,402,275,351,256	21,15,11,10,9	298	149	0.000186167	0.00196336	0.86,0.88,0.797,0.868,0.886	0.849,0.931,0.926,0.946,0.934	0.059
MSL1	MSL1	chr5	+	70491185	70492574	70491185	70491954	70492478	70492574	1157,1031,1024,1501,1178	84,105,86,99,73	906,1084,916,1265,856	32,30,38,61,41	298	149	8.66111e-10	4.34787e-08	0.873,0.831,0.856,0.883,0.89	0.934,0.948,0.923,0.912,0.913	0.059
MED12	MED12	chrX	+	66809698	66809916	66809698	66809753	66809828	66809916	770,630,534,507,429	117,95,70,109,80	445,545,484,640,381	37,55,34,67,76	224	149	0.000148548	0.0016498	0.814,0.815,0.835,0.756,0.781	0.889,0.868,0.904,0.864,0.769	0.059
C13H18orf54	C13H18orf54	chr13	+	93687086	93689991	93687086	93688622	93689284	93689991	120,105,111,124,155	5,7,7,15,29	114,124,101,142,180	8,1,8,10,8	298	149	0.00912891	0.0449286	0.923,0.882,0.888,0.805,0.728	0.877,0.984,0.863,0.877,0.918	0.059
GMPR2	GMPR2	chr10	+	55008803	55009193	55008803	55008828	55009071	55009193	133,111,107,108,100	402,336,307,232,220	95,135,108,102,73	183,199,161,168,182	298	149	2.64654e-05	0.000405049	0.142,0.142,0.148,0.189,0.185	0.206,0.253,0.251,0.233,0.167	0.061
RNF215	RNF215	chr1	-	199241387	199242340	199241387	199242149	199242237	199242340	168,129,154,181,178	212,225,233,300,298	176,215,150,192,144	188,218,184,226,196	237	149	0.000931744	0.00726298	0.333,0.265,0.294,0.275,0.273	0.371,0.383,0.339,0.348,0.316	0.063
TAZ	TAZ	chrX	+	146838010	146838718	146838010	146838073	146838189	146838718	118,105,139,145,99	188,179,141,327,307	250,362,264,344,308	326,399,304,490,438	265	149	0.00358405	0.0216249	0.261,0.248,0.357,0.2,0.153	0.301,0.338,0.328,0.283,0.283	0.063
GIGYF1	GIGYF1	chr2	+	11421240	11423744	11421240	11421370	11421462	11423744	92,92,66,97,62	214,121,86,150,122	117,133,70,126,93	118,132,128,156,111	241	149	0.0100015	0.0480917	0.21,0.32,0.322,0.286,0.239	0.38,0.384,0.253,0.333,0.341	0.063
KHSRP	KHSRP	chr22	-	5772994	5774961	5772994	5773793	5774800	5774961	1498,1721,1602,1159,1157	366,377,350,259,279	1144,1152,1039,1145,1176	186,183,211,193,175	298	149	5.3741e-05	0.000741153	0.672,0.695,0.696,0.691,0.675	0.755,0.759,0.711,0.748,0.771	0.063
SCRIB	SCRIB	chr16	+	52284626	52284977	52284626	52284701	52284925	52284977	28,28,36,34,21	186,157,197,99,155	71,66,58,49,39	175,181,118,174,133	298	149	1.55956e-07	5.1144e-06	0.07,0.082,0.084,0.147,0.063	0.169,0.154,0.197,0.123,0.128	0.065
HNRNPDL	HNRNPDL	chr3	+	114061829	114062398	114061829	114061922	114062293	114062398	1377,1642,1518,1531,1859	312,233,222,395,482	1737,1753,1279,1522,1357	204,168,190,262,257	298	149	0.000829673	0.0066321	0.688,0.779,0.774,0.66,0.659	0.81,0.839,0.771,0.744,0.725	0.066
ANKS6	ANKS6	chr1	-	145131255	145136526	145131255	145132485	145136429	145136526	282,296,225,255,209	30,20,21,17,19	74,82,69,118,70	2,3,4,6,3	298	149	0.00108191	0.0081572	0.825,0.881,0.843,0.882,0.846	0.949,0.932,0.896,0.908,0.921	0.066
NDEL1	NDEL1	chr5	+	73736523	73737449	73736523	73736708	73737310	73737449	590,576,510,497,613	39,44,54,76,82	943,844,809,729,687	60,49,34,37,62	298	149	3.09689e-06	6.37148e-05	0.883,0.867,0.825,0.766,0.789	0.887,0.896,0.922,0.908,0.847	0.066
ARHGAP33	ARHGAP33	chr22	+	31910281	31911936	31910281	31910673	31910757	31911936	53,68,76,118,125	77,145,135,208,178	64,79,80,172,118	108,85,82,179,175	233	149	0.00647828	0.0347446	0.306,0.231,0.265,0.266,0.31	0.275,0.373,0.384,0.381,0.301	0.067
CCDC142	CCDC142	chr14	+	35752191	35753095	35752191	35752673	35752793	35753095	795,657,792,791,874	56,39,66,63,62	446,441,328,401,403	14,8,9,17,10	269	149	8.08654e-11	6.34288e-09	0.887,0.903,0.869,0.874,0.886	0.946,0.968,0.953,0.929,0.957	0.067
RTEL1	RTEL1	chr5	+	57129619	57129945	57129619	57129772	57129866	57129945	117,80,118,162,167	18,10,10,25,15	183,181,174,272,210	14,12,7,25,12	243	149	0.00212903	0.0145214	0.799,0.831,0.879,0.799,0.872	0.889,0.902,0.938,0.87,0.915	0.067
TCEA2	TCEA2	chr5	+	57487521	57487986	57487521	57487593	57487815	57487986	51,72,63,100,78	192,118,175,260,251	81,70,57,73,52	102,120,85,116,157	298	149	0.0004508	0.00407017	0.117,0.234,0.153,0.161,0.134	0.284,0.226,0.251,0.239,0.142	0.069
DNAJB2	DNAJB2	chr6	+	138735797	138738062	138735797	138736001	138737150	138738062	662,579,511,905,749	718,605,509,987,870	475,616,486,568,446	377,470,380,403,420	298	149	3.8185e-05	0.000538452	0.316,0.324,0.334,0.314,0.301	0.386,0.396,0.39,0.413,0.347	0.069
LOC103794592	LOC103794592	chr7	-	136318994	136321318	136318994	136321116	136321228	136321318	337,289,213,528,296	916,782,662,1814,1115	327,456,325,642,325	639,744,620,1216,839	261	149	5.00773e-10	3.14235e-08	0.174,0.174,0.155,0.142,0.132	0.226,0.259,0.23,0.232,0.181	0.07
MKNK2	MKNK2	chr22	-	1662438	1662763	1662438	1662540	1662675	1662763	961,930,773,795,617	620,546,398,591,407	775,1042,835,871,646	323,423,386,461,355	284	149	8.32122e-05	0.00104431	0.448,0.472,0.505,0.414,0.443	0.557,0.564,0.532,0.498,0.488	0.071
MAP4K2	MAP4K2	chr11	-	119819466	119819726	119819466	119819572	119819692	119819726	208,221,218,340,248	89,82,91,169,111	319,500,293,456,383	75,141,122,132,147	269	149	0.00303621	0.0188636	0.564,0.599,0.57,0.527,0.553	0.702,0.663,0.571,0.657,0.591	0.074
TINF2	TINF2	chr10	-	55015743	55016254	55015743	55016030	55016162	55016254	530,434,441,602,511	111,64,72,143,93	582,752,531,615,450	71,88,77,51,64	281	149	4.27135e-06	8.12204e-05	0.717,0.782,0.765,0.691,0.744	0.813,0.819,0.785,0.865,0.789	0.074
MLXIP	MLXIP	chr9	+	122862372	122864260	122862372	122863306	122864141	122864260	483,359,353,397,269	40,19,31,31,48	220,250,187,285,219	14,4,5,5,24	298	149	7.73555e-05	0.00100084	0.858,0.904,0.851,0.865,0.737	0.887,0.969,0.949,0.966,0.82	0.075
LOC103789555	LOC103789555	chr20	-	42949568	42951450	42949568	42950981	42951366	42951450	191,175,212,132,98	22,35,29,37,20	196,236,183,176,90	18,29,16,16,18	298	149	0.00686865	0.0358566	0.813,0.714,0.785,0.641,0.71	0.845,0.803,0.851,0.846,0.714	0.079
TAZ	TAZ	chrX	+	146830843	146832188	146830843	146830972	146832078	146832188	252,208,180,401,305	87,82,83,111,99	441,679,458,802,553	158,124,134,157,146	298	149	0.00524202	0.0291398	0.592,0.559,0.52,0.644,0.606	0.583,0.732,0.631,0.719,0.654	0.08
TRIM41	TRIM41	chr2	-	71942269	71943827	71942269	71943070	71943290	71943827	572,515,471,577,684	60,81,50,79,85	275,310,253,376,283	19,18,24,23,16	298	149	5.16881e-07	1.34818e-05	0.827,0.761,0.825,0.785,0.801	0.879,0.896,0.841,0.891,0.898	0.081
MAP7D1	MAP7D1	chr7	+	71356645	71357028	71356645	71356768	71356864	71357028	743,831,677,700,603	545,517,439,504,476	970,999,839,922,762	406,538,346,537,450	245	149	3.88045e-05	0.000541107	0.453,0.494,0.484,0.458,0.435	0.592,0.53,0.596,0.511,0.507	0.082
LOC103789555	LOC103789555	chr20	-	42949568	42951450	42949568	42951148	42951366	42951450	157,216,247,125,82	10,23,6,13,6	163,210,162,144,73	3,7,6,0,2	298	149	9.83189e-06	0.00016452	0.887,0.824,0.954,0.828,0.872	0.964,0.938,0.931,1.0,0.948	0.083
DGAT1	DGAT1	chr16	+	51779220	51779379	51779220	51779262	51779334	51779379	379,311,312,346,379	331,350,326,333,344	319,353,348,292,245	225,182,224,258,190	221	149	0.000261629	0.00260591	0.436,0.375,0.392,0.412,0.426	0.489,0.567,0.512,0.433,0.465	0.085
SLC26A6	SLC26A6	chr15	-	25735003	25735829	25735003	25735162	25735774	25735829	277,186,122,209,102	78,82,61,71,37	109,215,126,245,145	34,49,41,56,32	298	149	0.00400029	0.0235698	0.64,0.531,0.5,0.595,0.58	0.616,0.687,0.606,0.686,0.694	0.089
SRRM2	SRRM2	chr12	-	2733384	2735324	2733384	2733987	2734559	2735324	1194,845,819,1733,1458	146,153,148,165,125	1351,1968,1473,2134,1485	125,124,110,91,79	298	149	2.3041e-11	2.22434e-09	0.803,0.734,0.735,0.84,0.854	0.844,0.888,0.87,0.921,0.904	0.092
LOC103790434	LOC103790434	chr1	+	201988044	201991733	201988044	201988093	201989054	201991733	296,219,174,185,150	122,144,128,171,135	200,246,216,261,227	99,122,109,134,90	298	149	0.00469952	0.0268086	0.548,0.432,0.405,0.351,0.357	0.503,0.502,0.498,0.493,0.558	0.092
LOC103789555	LOC103789555	chr20	-	42949568	42952254	42949568	42951665	42951764	42952254	169,167,156,92,103	14,7,13,12,12	96,176,125,100,70	1,1,2,4,3	248	149	2.59749e-08	1.0187e-06	0.879,0.935,0.878,0.822,0.838	0.983,0.991,0.974,0.938,0.933	0.093
HNRNPM	HNRNPM	chr22	+	7706178	7706370	7706178	7706217	7706334	7706370	4242,4898,5161,2044,1821	2589,3016,2860,1989,1943	4200,5968,4218,3350,3069	1989,2459,1799,1951,1945	266	149	0.000470922	0.00422148	0.479,0.476,0.503,0.365,0.344	0.542,0.576,0.568,0.49,0.469	0.096
CELSR3	CELSR3	chr15	-	25737962	25742035	25737962	25739728	25741149	25742035	234,243,218,195,158	187,206,202,209,180	130,203,109,174,116	91,116,79,72,99	298	149	0.00110875	0.00828259	0.385,0.371,0.35,0.318,0.305	0.417,0.467,0.408,0.547,0.369	0.096
SFPQ	SFPQ	chr7	-	70338177	70344774	70338177	70338225	70341320	70344774	669,782,740,801,722	323,537,611,765,654	903,996,848,843,732	547,690,380,415,259	298	149	0.00142284	0.0102624	0.509,0.421,0.377,0.344,0.356	0.452,0.419,0.527,0.504,0.586	0.096
LOC108590531	LOC108590531	chr7	+	89708709	89714864	89708709	89708774	89714826	89714864	191,182,182,264,187	134,107,96,131,124	167,226,145,222,138	59,126,70,63,51	298	149	0.00215023	0.0145867	0.416,0.46,0.487,0.502,0.43	0.586,0.473,0.509,0.638,0.575	0.097
FRYL	FRYL	chr3	+	144047908	144049987	144047908	144048163	144048198	144049987	470,531,528,590,476	64,43,63,31,25	325,541,369,450,328	0,0,0,0,0	184	149	0	2.2e-16	0.856,0.909,0.872,0.939,0.939	1.0,1.0,1.0,1.0,1.0	0.097
LENG8	LENG8	chr22	+	47633449	47636836	47633449	47633657	47635609	47636836	1115,972,933,1185,939	229,299,255,455,246	1479,1894,1501,1727,1091	306,313,286,269,190	298	149	3.20866e-07	9.15198e-06	0.709,0.619,0.647,0.566,0.656	0.707,0.752,0.724,0.762,0.742	0.098
NAT9	NAT9	chr5	-	129515666	129516021	129515666	129515752	129515954	129516021	73,44,65,56,60	102,113,88,76,81	64,107,67,88,90	64,88,64,86,89	298	149	8.65667e-05	0.00106511	0.264,0.163,0.27,0.269,0.27	0.333,0.378,0.344,0.338,0.336	0.099
LOC100405506	LOC100405506	chr7	-	125239696	125242969	125239696	125241024	125242733	125242969	292,350,279,295,303	111,134,101,69,56	337,464,355,353,239	120,78,62,47,37	298	149	0.00384089	0.02298	0.568,0.566,0.58,0.681,0.73	0.584,0.748,0.741,0.79,0.764	0.1
TVP23A	TVP23A	chr12	+	15971341	15973918	15971341	15971550	15971800	15973918	127,76,54,119,81	83,51,72,78,88	362,498,369,426,278	176,229,201,222,214	298	149	0.00250129	0.016098	0.433,0.427,0.273,0.433,0.315	0.507,0.521,0.479,0.49,0.394	0.102
CLDND2	CLDND2	chr22	-	44860564	44861030	44860564	44860687	44860910	44861030	1902,1017,1195,744,877	221,138,154,299,313	1390,1511,1379,694,720	147,86,132,114,133	298	149	0.00276831	0.0175466	0.811,0.787,0.795,0.554,0.583	0.825,0.898,0.839,0.753,0.73	0.103
HIP1	HIP1	chr2	-	8827429	8829475	8827429	8828985	8829401	8829475	220,177,146,166,73	34,43,27,22,12	51,59,79,97,58	6,17,0,8,2	298	149	0.00481347	0.0273344	0.764,0.673,0.73,0.79,0.753	0.81,0.634,1.0,0.858,0.935	0.105
LUC7L	LUC7L	chr12	-	268690	269838	268690	268785	269768	269838	358,221,250,601,492	145,134,134,256,229	365,496,341,544,378	131,140,137,128,117	298	149	2.61044e-05	0.000404458	0.552,0.452,0.483,0.54,0.518	0.582,0.639,0.554,0.68,0.618	0.106
FBXO44	FBXO44	chr7	+	48141150	48142281	48141150	48141329	48141420	48142281	189,166,147,185,183	36,33,31,37,43	340,369,345,358,322	35,36,30,39,41	240	149	1.58934e-07	5.1144e-06	0.765,0.757,0.746,0.756,0.725	0.858,0.864,0.877,0.851,0.83	0.106
HNRNPLL	HNRNPLL	chr14	+	73224260	73227332	73224260	73226910	73227166	73227332	642,680,576,698,602	157,147,170,202,221	924,1223,873,909,886	152,195,125,178,158	298	149	2.21478e-08	9.26518e-07	0.672,0.698,0.629,0.633,0.577	0.752,0.758,0.777,0.719,0.737	0.107
SLC25A29	SLC25A29	chr10	-	131763923	131766298	131763923	131764007	131766226	131766298	58,52,54,95,87	69,75,57,252,272	48,55,50,58,80	40,34,45,94,96	298	149	0.0013775	0.00999284	0.296,0.257,0.321,0.159,0.138	0.375,0.447,0.357,0.236,0.294	0.108
LOC103789555	LOC103789555	chr20	-	42949568	42951450	42949568	42951128	42951366	42951450	160,209,245,127,81	26,18,27,19,13	162,204,161,141,74	11,4,11,8,5	298	149	4.26625e-06	8.12204e-05	0.755,0.853,0.819,0.77,0.757	0.88,0.962,0.88,0.898,0.881	0.109
ACAP1	ACAP1	chr5	+	72565835	72566970	72565835	72566232	72566538	72566970	123,116,127,168,106	9,8,10,40,19	178,172,141,199,145	6,2,4,22,8	298	149	5.94761e-05	0.000811332	0.872,0.879,0.864,0.677,0.736	0.937,0.977,0.946,0.819,0.901	0.11
LOC100413665	LOC100413665	chr5	-	51765354	51770534	51765354	51767962	51770445	51770534	73,73,75,71,84	23,23,20,27,33	90,118,66,92,79	14,18,18,19,19	298	149	0.00247811	0.0160423	0.613,0.613,0.652,0.568,0.56	0.763,0.766,0.647,0.708,0.675	0.111
RMND5A	RMND5A	chr14	-	23218711	23223409	23218711	23222843	23223321	23223409	635,647,756,632,510	116,167,136,112,97	323,415,274,336,295	61,51,24,38,5	298	149	4.95642e-06	9.14752e-05	0.732,0.66,0.735,0.738,0.724	0.726,0.803,0.851,0.816,0.967	0.115
LOC103789555	LOC103789555	chr20	-	42949568	42951128	42949568	42950948	42951029	42951128	191,138,152,97,85	17,18,18,28,7	147,133,152,140,84	9,5,1,6,4	230	149	4.44726e-08	1.59466e-06	0.879,0.832,0.845,0.692,0.887	0.914,0.945,0.99,0.938,0.932	0.117
LOC103789555	LOC103789555	chr20	-	42949568	42953070	42949568	42952137	42952861	42953070	198,193,190,110,67	16,16,18,23,19	172,223,127,108,94	7,9,9,9,5	298	149	0.000106186	0.0012572	0.861,0.858,0.841,0.705,0.638	0.925,0.925,0.876,0.857,0.904	0.117
AMBRA1	AMBRA1	chr11	-	109500763	109502217	109500763	109501800	109502070	109502217	71,87,58,64,65	138,135,86,161,97	80,100,78,136,104	74,85,65,153,113	298	149	1.03174e-07	3.49953e-06	0.205,0.244,0.252,0.166,0.251	0.351,0.37,0.375,0.308,0.315	0.12
C16H8orf82	C16H8orf82	chr16	+	51574208	51575775	51574208	51575047	51575368	51575775	157,145,114,227,180	124,111,110,117,83	139,156,137,137,141	78,67,64,48,42	298	149	0.00149405	0.0107145	0.388,0.395,0.341,0.492,0.52	0.471,0.538,0.517,0.588,0.627	0.121
SRRM2	SRRM2	chr12	-	2733384	2735324	2733384	2733498	2734559	2735324	2152,1328,1531,2939,2426	2158,1934,2046,2441,2081	2441,3016,2659,3552,2353	1968,1935,1825,1749,1334	298	149	1.34625e-08	5.82603e-07	0.333,0.256,0.272,0.376,0.368	0.383,0.438,0.421,0.504,0.469	0.122
LOC103794592	LOC103794592	chr7	-	136321228	136322739	136321228	136321318	136322639	136322739	1029,1029,652,1715,967	494,380,305,874,454	814,1207,874,1694,1012	214,245,258,512,319	298	149	2.67075e-11	2.39414e-09	0.51,0.575,0.517,0.495,0.516	0.655,0.711,0.629,0.623,0.613	0.124
TEDC2	TEDC2	chr12	-	2125688	2126164	2125688	2125770	2126110	2126164	147,167,229,210,188	136,154,153,66,68	191,231,235,288,233	94,71,94,73,77	298	149	0.00720552	0.0372137	0.351,0.352,0.428,0.614,0.58	0.504,0.619,0.556,0.664,0.602	0.124
ZNF276	ZNF276	chr20	+	45025284	45025857	45025284	45025331	45025407	45025857	160,116,123,181,155	99,108,74,120,110	186,187,155,243,139	85,67,64,89,73	225	149	3.89051e-06	7.69987e-05	0.517,0.416,0.524,0.5,0.483	0.592,0.649,0.616,0.644,0.558	0.124
LOC108591245	LOC108591245	chr4	-	88294550	88294952	88294550	88294710	88294763	88294952	117,98,84,141,116	24,13,10,13,17	154,107,126,88,102	0,2,1,6,3	202	149	5.92859e-14	1.06291e-11	0.782,0.848,0.861,0.889,0.834	1.0,0.975,0.989,0.915,0.962	0.125
LOC100412910	LOC100412910	chr2	-	1109330	1109873	1109330	1109423	1109746	1109873	41,77,58,99,86	55,58,69,115,85	83,138,62,91,79	41,69,51,65,51	298	149	0.000129968	0.00148282	0.272,0.399,0.296,0.301,0.336	0.503,0.5,0.378,0.412,0.436	0.125
LOC103796386	LOC103796386	chr11	-	120603110	120605772	120603110	120603183	120605311	120605772	175,114,95,121,139	29,25,29,47,49	188,245,214,275,170	34,45,22,23,34	298	149	0.000214195	0.00222161	0.751,0.695,0.621,0.563,0.586	0.734,0.731,0.829,0.857,0.714	0.13
LOC103789555	LOC103789555	chr20	-	42949568	42951665	42949568	42951450	42951551	42951665	126,163,160,82,90	20,18,45,27,18	136,165,117,140,80	3,9,7,12,20	250	149	3.40246e-05	0.000490814	0.79,0.844,0.679,0.644,0.749	0.964,0.916,0.909,0.874,0.704	0.132
HIP1R	HIP1R	chr9	+	123554066	123555672	123554066	123554273	123554849	123555672	882,780,840,977,942	81,85,104,157,129	336,367,371,374,360	11,16,13,14,8	298	149	0	2.2e-16	0.845,0.821,0.802,0.757,0.785	0.939,0.92,0.935,0.93,0.957	0.134
LOC103794592	LOC103794592	chr7	-	136321228	136322739	136321228	136321318	136322595	136322739	894,868,581,1491,844	156,184,130,505,302	717,1103,815,1534,892	102,105,111,210,113	298	149	5.27814e-10	3.15432e-08	0.741,0.702,0.691,0.596,0.583	0.779,0.84,0.786,0.785,0.798	0.135
CDK6	CDK6	chr8	+	54860059	54862263	54860059	54861476	54861658	54862263	89,92,98,76,32	16,17,12,10,9	48,107,56,65,59	6,6,3,3,4	298	149	0.000132343	0.00149631	0.736,0.73,0.803,0.792,0.64	0.8,0.899,0.903,0.915,0.881	0.139
DCAF1	DCAF1	chr15	-	28428580	28429743	28428580	28428855	28429672	28429743	107,114,95,117,106	39,42,39,61,89	115,130,123,111,111	33,29,29,26,40	298	149	0.000353983	0.00329073	0.578,0.576,0.549,0.49,0.373	0.635,0.691,0.68,0.681,0.581	0.14
OSBPL7	OSBPL7	chr5	+	117300249	117301278	117300249	117300429	117300985	117301278	219,157,144,370,374	124,114,108,130,71	397,415,435,399,363	127,133,118,88,65	298	149	0.00440726	0.025489	0.469,0.408,0.4,0.587,0.725	0.61,0.609,0.648,0.694,0.736	0.142
LOC100406723	LOC100406723	chr1	+	204350287	204350515	204350287	204350333	204350378	204350515	96,57,82,73,94	22,11,7,10,2	43,33,37,36,25	0,0,0,0,0	194	149	5.17364e-12	6.49292e-10	0.77,0.799,0.9,0.849,0.973	1.0,1.0,1.0,1.0,1.0	0.142
CLASRP	CLASRP	chr22	+	39170647	39171096	39170647	39170687	39171035	39171096	292,200,247,338,398	216,222,253,169,242	480,649,469,546,530	213,255,215,218,229	298	149	2.07884e-06	4.42194e-05	0.403,0.311,0.328,0.5,0.451	0.53,0.56,0.522,0.556,0.536	0.142
LOC103789555	LOC103789555	chr20	-	42949568	42953070	42949568	42952254	42952861	42953070	179,208,158,84,72	17,11,7,14,15	141,216,125,114,110	3,3,0,5,0	298	149	1.01135e-10	7.46613e-09	0.84,0.904,0.919,0.75,0.706	0.959,0.973,1.0,0.919,1.0	0.146
RAD17	RAD17	chr2	-	138464205	138464840	138464205	138464248	138464556	138464840	81,112,90,121,82	43,26,36,34,19	92,100,118,100,67	7,22,17,20,12	298	149	0.000595012	0.00501806	0.485,0.683,0.556,0.64,0.683	0.868,0.694,0.776,0.714,0.736	0.148
LOC100407094	LOC100407094	chr7	+	146211217	146213440	146211217	146211330	146211908	146213440	299,372,273,319,329	141,117,121,106,118	386,405,366,464,411	75,76,78,90,80	298	149	7.09982e-11	5.94018e-09	0.515,0.614,0.53,0.601,0.582	0.72,0.727,0.701,0.72,0.72	0.149
KRTCAP3	KRTCAP3	chr14	-	84381371	84381699	84381371	84381477	84381586	84381699	66,41,58,74,50	28,33,43,79,69	84,100,84,84,70	56,38,26,34,37	258	149	0.00200339	0.0138146	0.577,0.418,0.438,0.351,0.295	0.464,0.603,0.651,0.588,0.522	0.15
POLR2E	POLR2E	chr22	-	753736	756302	753736	755913	756193	756302	845,759,898,540,520	205,201,183,233,267	714,625,715,655,721	129,100,83,109,99	298	149	1.95134e-07	5.97301e-06	0.673,0.654,0.71,0.537,0.493	0.735,0.758,0.812,0.75,0.785	0.155
EHD4	EHD4	chr10	+	41174104	41179245	41174104	41177982	41178126	41179245	128,104,83,102,111	9,17,11,23,22	31,25,28,17,21	2,2,2,0,0	293	149	1.56867e-05	0.000252395	0.879,0.757,0.793,0.693,0.72	0.887,0.864,0.877,1.0,1.0	0.157
KRTCAP3	KRTCAP3	chr14	-	84381371	84381699	84381371	84381474	84381586	84381699	66,41,58,74,50	22,15,32,56,38	84,100,84,84,70	17,41,21,33,10	261	149	0.00208161	0.0142755	0.631,0.609,0.509,0.43,0.429	0.738,0.582,0.695,0.592,0.8	0.16
MAP1LC3A	MAP1LC3A	chr5	-	2580701	2581283	2580701	2580859	2581113	2581283	159,133,139,135,193	53,52,57,68,61	44,51,63,35,41	13,21,4,5,4	298	149	0.00239126	0.0157949	0.6,0.561,0.549,0.498,0.613	0.629,0.548,0.887,0.778,0.837	0.172
PLPP5	PLPP5	chr13	-	36024197	36024741	36024197	36024288	36024632	36024741	37,37,31,61,34	26,21,10,10,7	16,34,31,24,21	3,4,3,2,7	298	149	0.00670558	0.0353592	0.416,0.468,0.608,0.753,0.708	0.727,0.81,0.838,0.857,0.6	0.176
ZBED5	ZBED5	chr11	-	74617993	74621496	74617993	74620359	74621382	74621496	30,25,13,17,13	11,16,9,14,8	54,64,53,43,34	9,12,28,13,13	298	149	0.00807514	0.0405372	0.577,0.439,0.419,0.378,0.448	0.75,0.727,0.486,0.623,0.567	0.178
CD72	CD72	chr1	-	140804398	140805173	140804398	140804734	140805083	140805173	18,19,12,24,30	14,25,21,41,41	70,61,68,56,46	29,43,37,47,19	298	149	1.69567e-05	0.000266009	0.391,0.275,0.222,0.226,0.268	0.547,0.415,0.479,0.373,0.548	0.196
PLPP5	PLPP5	chr13	-	36023098	36023792	36023098	36023223	36023728	36023792	49,65,53,69,31	14,8,11,11,12	36,34,31,31,27	2,2,0,4,2	298	149	3.21304e-05	0.000480043	0.636,0.802,0.707,0.758,0.564	0.9,0.895,1.0,0.795,0.871	0.199
LOC100414663	LOC100414663	chr8	-	10957099	10962167	10957099	10957264	10957545	10962167	70,36,24,47,35	12,7,14,17,16	472,411,461,477,380	67,62,55,48,34	298	149	3.34727e-05	0.000488468	0.745,0.72,0.462,0.58,0.522	0.779,0.768,0.807,0.832,0.848	0.201
LOC100394606	LOC100394606	chr6	-	49043037	49043405	49043037	49043065	49043343	49043405	87,78,78,74,89	57,55,47,41,71	154,131,127,126,103	42,47,35,21,35	298	149	3.43232e-09	1.59539e-07	0.433,0.415,0.453,0.474,0.385	0.647,0.582,0.645,0.75,0.595	0.212
TAS1R3	TAS1R3	chr7	+	38129536	38130780	38129536	38130080	38130176	38130780	29,38,36,48,29	27,28,25,59,37	17,43,26,31,9	8,9,8,10,8	245	149	0.00025485	0.00257933	0.395,0.452,0.467,0.331,0.323	0.564,0.744,0.664,0.653,0.406	0.213
LOC108590379	LOC108590379	chr10	+	40797854	40801212	40797854	40800729	40801154	40801212	209,194,169,150,146	49,68,57,39,33	33,24,26,9,8	3,0,0,1,2	298	149	4.73699e-07	1.26488e-05	0.681,0.588,0.597,0.658,0.689	0.846,1.0,1.0,0.818,0.667	0.224
DGKZ	DGKZ	chr11	+	109308428	109314601	109308428	109309527	109313851	109314601	242,262,154,287,190	110,124,117,154,68	187,251,175,192,176	31,47,25,53,21	298	149	2.58549e-12	3.60532e-10	0.524,0.514,0.397,0.482,0.583	0.751,0.728,0.778,0.644,0.807	0.242
CD72	CD72	chr1	-	140806455	140808174	140806455	140806563	140806666	140808174	8,9,9,23,6	12,10,9,16,23	27,44,27,48,21	18,19,18,5,12	252	149	0.000669471	0.00550432	0.283,0.347,0.372,0.459,0.134	0.47,0.578,0.47,0.85,0.509	0.256
TOP3B	TOP3B	chr1	-	192198427	192199249	192198427	192198624	192199167	192199249	22,25,7,23,6	17,23,6,32,23	35,48,40,61,28	7,16,5,24,29	298	149	9.30395e-05	0.00112622	0.393,0.352,0.368,0.264,0.115	0.714,0.6,0.8,0.56,0.326	0.302

## Sheet: Alternative 3'ss
GeneID	geneSymbol	chr	strand	longExonStart_0base	longExonEnd	shortES	shortEE	flankingES	flankingEE	IJC_SAMPLE_WT	SJC_SAMPLE_WT	IJC_SAMPLE_deltaH1	SJC_SAMPLE_deltaH1	IncFormLen	SkipFormLen	PValue	FDR	IncLevel1	IncLevel2	IncLevelDifference
EOLA2	EOLA2	chrX	-	142914291	142914434	142914291	142914355	142916448	142916515	280,215,215,150,118	51,16,24,24,19	73,90,91,47,72	34,39,36,23,25	228	149	9.55902e-14	5.05238e-11	0.782,0.898,0.854,0.803,0.802	0.584,0.601,0.623,0.572,0.653	-0.221
TTLL4	TTLL4	chr6	+	138198106	138198221	138198118	138198221	138196332	138196470	53,30,17,15,12	92,72,85,53,50	1,0,1,2,4	98,106,104,87,101	161	149	0	2.2e-16	0.348,0.278,0.156,0.208,0.182	0.009,0.0,0.009,0.021,0.035	-0.22
KLHL18	KLHL18	chr15	+	24451396	24451634	24451411	24451634	24449374	24449511	26,56,19,13,11	17,25,13,10,18	7,8,22,16,16	28,24,20,34,18	164	149	0.00153603	0.0253707	0.582,0.671,0.57,0.542,0.357	0.185,0.232,0.5,0.299,0.447	-0.212
GUCD1	GUCD1	chr1	-	193350024	193352380	193350024	193352377	193355785	193355877	31,30,38,17,10	12,4,14,6,6	17,24,21,14,17	23,13,25,13,8	152	149	0.000939566	0.0186438	0.717,0.88,0.727,0.735,0.62	0.42,0.644,0.452,0.514,0.676	-0.195
EOLA2	EOLA2	chrX	-	142914291	142914528	142914291	142914355	142916448	142916515	157,125,136,101,85	51,16,24,24,19	60,83,80,46,65	34,39,36,23,25	298	149	3.50732e-06	0.000248458	0.606,0.796,0.739,0.678,0.691	0.469,0.516,0.526,0.5,0.565	-0.187
SEC31A	SEC31A	chr3	+	113579622	113579717	113579634	113579717	113569619	113570091	34,26,15,25,5	74,85,44,34,18	9,21,8,13,2	51,72,50,70,38	161	149	0.000278331	0.00766927	0.298,0.221,0.24,0.405,0.205	0.14,0.213,0.129,0.147,0.046	-0.139
CELF2	CELF2	chr7	-	1492121	1499244	1492121	1498162	1499515	1499687	788,1036,802,1032,680	269,320,294,268,261	401,628,382,554,378	205,313,225,295,269	298	149	1.64538e-11	5.97891e-09	0.594,0.618,0.577,0.658,0.566	0.494,0.501,0.459,0.484,0.413	-0.132
GCC2	GCC2	chr14	+	16033650	16033779	16033694	16033779	16031947	16032004	37,45,27,44,31	91,119,88,107,68	5,25,8,24,23	78,112,84,135,83	193	149	2.82914e-07	3.04604e-05	0.239,0.226,0.192,0.241,0.26	0.047,0.147,0.068,0.121,0.176	-0.12
FXYD5	FXYD5	chr22	+	31434574	31434653	31434592	31434653	31433994	31434279	53,30,34,26,24	59,88,61,55,40	38,39,34,32,27	99,145,100,100,110	167	149	0.000618911	0.0141493	0.445,0.233,0.332,0.297,0.349	0.255,0.194,0.233,0.222,0.18	-0.114
NRGN	NRGN	chr11	+	22051929	22051950	22051932	22051950	22051475	22051702	13,12,19,24,29	45,44,72,67,89	7,5,5,7,11	32,62,40,64,65	152	149	4.76442e-05	0.00184757	0.221,0.211,0.206,0.26,0.242	0.177,0.073,0.109,0.097,0.142	-0.108
CA9	CA9	chr1	+	140853899	140854023	140853956	140854023	140851951	140852044	9,7,9,7,21	41,41,45,52,38	2,2,0,5,3	27,24,37,32,54	206	149	8.03907e-06	0.000472113	0.137,0.11,0.126,0.089,0.286	0.051,0.057,0.0,0.102,0.039	-0.1
TRRAP	TRRAP	chr2	-	13005256	13005459	13005256	13005456	13006344	13006491	102,125,75,129,63	74,71,42,58,42	59,69,53,114,52	52,59,46,96,46	152	149	0.00238196	0.0347958	0.575,0.633,0.636,0.686,0.595	0.527,0.534,0.53,0.538,0.526	-0.094
AP1S2	AP1S2	chrX	-	14499070	14501986	14499070	14500559	14515516	14515654	238,330,250,203,188	114,167,125,93,81	137,184,114,143,148	91,124,102,84,82	298	149	0.00165206	0.0268425	0.511,0.497,0.5,0.522,0.537	0.429,0.426,0.358,0.46,0.474	-0.084
PIGH	PIGH	chr10	-	99132023	99132228	99132023	99132116	99137667	99137917	136,97,131,98,81	19,17,12,4,11	172,196,185,231,210	44,28,41,49,28	261	149	0.00371122	0.0483379	0.803,0.765,0.862,0.933,0.808	0.691,0.8,0.72,0.729,0.811	-0.084
FMR1	FMR1	chrX	+	141142725	141142872	141142764	141142872	141138440	141138527	34,27,22,23,23	2,5,2,2,0	55,69,70,62,71	9,12,8,11,16	188	149	0.00371638	0.0483379	0.931,0.811,0.897,0.901,1.0	0.829,0.82,0.874,0.817,0.779	-0.084
MSI2	MSI2	chr5	-	107460060	107460269	107460060	107460215	107482877	107482940	73,77,77,79,57	82,140,98,117,84	29,52,40,42,28	53,104,76,88,73	203	149	0.00383208	0.0494007	0.395,0.288,0.366,0.331,0.332	0.287,0.268,0.279,0.259,0.22	-0.08
SLC25A39	SLC25A39	chr5	-	69907727	69907861	69907727	69907837	69908107	69908152	993,882,852,668,734	573,627,598,456,423	593,464,566,565,451	534,505,447,389,424	173	149	0.000222109	0.00658847	0.599,0.548,0.551,0.558,0.599	0.489,0.442,0.522,0.556,0.478	-0.074
LOC103787315	LOC103787315	chr22	-	8706246	8706403	8706246	8706350	8708278	8708358	83,84,56,67,69	125,124,97,169,139	31,74,41,44,34	100,148,90,142,101	202	149	0.00358201	0.0471172	0.329,0.333,0.299,0.226,0.268	0.186,0.269,0.252,0.186,0.199	-0.073
IL18BP	IL18BP	chr11	-	66872824	66872945	66872824	66872911	66873540	66873747	1182,1323,1118,1112,951	24,22,23,45,45	349,530,380,416,363	34,44,46,38,29	183	149	0	2.2e-16	0.976,0.98,0.975,0.953,0.945	0.893,0.907,0.871,0.899,0.911	-0.07
SPATA13	SPATA13	chr5	-	142273704	142278465	142273704	142278461	142280760	142280835	13,15,16,14,12	152,90,67,119,45	20,24,15,29,30	198,353,244,425,251	153	149	0.0012078	0.022222	0.077,0.14,0.189,0.103,0.206	0.09,0.062,0.056,0.062,0.104	-0.068
LY9	LY9	chr18	+	14324861	14325196	14324903	14325196	14318265	14318610	134,122,101,116,119	2,0,2,6,5	224,161,260,320,155	21,11,9,34,20	191	149	1.03886e-07	1.31302e-05	0.981,1.0,0.975,0.938,0.949	0.893,0.919,0.958,0.88,0.858	-0.067
PRC1	PRC1	chr6	+	17767072	17768192	17767536	17768192	17764711	17764888	326,505,517,709,979	41,49,64,50,50	321,364,319,687,687	54,47,54,79,96	298	149	3.24538e-05	0.00140811	0.799,0.837,0.802,0.876,0.907	0.748,0.795,0.747,0.813,0.782	-0.067
SAAL1	SAAL1	chr11	-	82021090	82021287	82021090	82021284	82024403	82024592	104,180,151,149,125	10,40,17,19,21	214,204,174,143,196	56,55,34,38,28	152	149	0.00317911	0.0431854	0.911,0.815,0.897,0.885,0.854	0.789,0.784,0.834,0.787,0.873	-0.059
GORASP1	GORASP1	chr17	-	70218880	70219154	70218880	70219084	70219679	70219760	28,28,27,27,36	100,120,103,122,97	11,25,8,20,15	85,80,67,153,129	219	149	0.00054615	0.0129605	0.16,0.137,0.151,0.131,0.202	0.081,0.175,0.075,0.082,0.073	-0.059
FMR1	FMR1	chrX	+	141142689	141142872	141142764	141142872	141138440	141138527	61,53,60,54,56	2,5,2,2,0	115,141,138,132,131	9,12,8,11,16	224	149	0.000878309	0.0178919	0.953,0.876,0.952,0.947,1.0	0.895,0.887,0.92,0.889,0.845	-0.058
ATP13A1	ATP13A1	chr22	-	18081388	18081829	18081388	18081461	18083911	18084102	73,47,42,62,57	210,184,133,126,106	32,34,16,22,29	113,134,103,126,98	298	149	0.000298884	0.00805749	0.148,0.113,0.136,0.197,0.212	0.124,0.113,0.072,0.08,0.129	-0.058
CCHCR1	CCHCR1	chr4	-	34332902	34333066	34332902	34333048	34337509	34337813	114,122,131,91,88	13,1,6,5,4	73,103,91,125,82	5,20,5,15,10	167	149	0.00089246	0.0180165	0.887,0.991,0.951,0.942,0.952	0.929,0.821,0.942,0.881,0.88	-0.054
ALG9	ALG9	chr11	-	9288703	9288854	9288703	9288833	9290794	9290949	8,9,16,34,24	84,85,92,144,164	7,3,6,7,2	44,89,52,99,57	170	149	0.000236354	0.00680277	0.077,0.085,0.132,0.171,0.114	0.122,0.029,0.092,0.058,0.03	-0.05
CPD	CPD	chr5	-	101976733	101976829	101976733	101976826	101977828	101977960	186,247,166,192,118	13,37,15,31,29	102,126,129,171,100	4,12,11,14,10	152	149	0.00261766	0.0376223	0.933,0.867,0.916,0.859,0.8	0.962,0.911,0.92,0.923,0.907	0.05
ATF6	ATF6	chr18	+	15312178	15312293	15312181	15312293	15309222	15309290	135,175,162,172,140	14,47,27,18,25	129,119,134,182,138	11,14,15,14,13	152	149	0.00118599	0.0220147	0.904,0.785,0.855,0.904,0.846	0.92,0.893,0.898,0.927,0.912	0.051
TASOR	TASOR	chr15	+	69943258	69944231	69943535	69944231	69942469	69942634	689,858,713,886,806	94,72,84,61,51	987,1333,1007,1160,1097	63,98,61,57,51	298	149	3.28325e-05	0.00141399	0.786,0.856,0.809,0.879,0.888	0.887,0.872,0.892,0.911,0.915	0.052
TMC8	TMC8	chr5	+	132731522	132731653	132731594	132731653	132731209	132731393	658,699,535,941,927	167,141,113,224,161	997,1034,1065,1260,976	164,132,191,207,151	221	149	0.000248277	0.00704137	0.727,0.77,0.761,0.739,0.795	0.804,0.841,0.79,0.804,0.813	0.052
STAU1	STAU1	chr5	-	42126797	42127028	42126797	42127010	42129768	42129867	38,46,58,32,30	295,349,272,282,250	53,52,53,47,34	194,208,201,286,193	167	149	0.000171386	0.00529918	0.103,0.105,0.16,0.092,0.097	0.196,0.182,0.19,0.128,0.136	0.055
IBTK	IBTK	chr4	-	84371327	84371491	84371327	84371389	84373132	84373281	353,480,371,478,351	34,31,34,42,55	188,338,290,308,223	8,25,12,12,20	251	149	0.000261174	0.0073712	0.86,0.902,0.866,0.871,0.791	0.933,0.889,0.935,0.938,0.869	0.055
PLA2G12A	PLA2G12A	chr3	+	86303157	86303304	86303177	86303304	86302708	86302751	370,401,389,488,446	37,43,29,36,40	486,540,516,605,492	24,21,13,14,13	169	149	1.26699e-12	6.13855e-10	0.898,0.892,0.922,0.923,0.908	0.947,0.958,0.972,0.974,0.971	0.056
NFATC2	NFATC2	chr5	-	44855908	44860365	44855908	44859904	44902069	44902759	632,702,458,559,307	32,23,29,18,16	788,1083,879,1136,798	3,15,14,17,17	298	149	1.81122e-12	8.10032e-10	0.908,0.939,0.888,0.939,0.906	0.992,0.973,0.969,0.971,0.959	0.057
TPCN1	TPCN1	chr9	+	113831444	113831694	113831604	113831694	113831008	113831080	52,39,26,66,41	243,296,208,311,190	23,35,36,45,40	86,105,106,138,108	298	149	4.27095e-06	0.000285417	0.097,0.062,0.059,0.096,0.097	0.118,0.143,0.145,0.14,0.156	0.058
LUC7L3	LUC7L3	chr5	-	114396322	114397731	114396322	114396831	114398176	114398282	901,847,886,1342,1463	120,124,125,131,125	1389,1778,1212,1319,1205	126,133,97,77,103	298	149	3.44508e-06	0.00024728	0.79,0.774,0.78,0.837,0.854	0.846,0.87,0.862,0.895,0.854	0.058
SARAF	SARAF	chr13	-	28174343	28174485	28174343	28174431	28178412	28178830	2444,2239,2179,2737,2306	462,367,398,617,519	2602,3530,2638,2840,2356	382,389,350,422,300	203	149	3.69735e-08	5.89847e-06	0.795,0.817,0.801,0.765,0.765	0.833,0.869,0.847,0.832,0.852	0.058
TRPC4AP	TRPC4AP	chr5	+	2138429	2138624	2138471	2138624	2137807	2137941	210,197,199,247,304	19,20,20,23,23	293,274,258,270,242	23,2,7,10,12	191	149	3.0395e-06	0.00022656	0.896,0.885,0.886,0.893,0.912	0.909,0.991,0.966,0.955,0.94	0.058
DOCK10	DOCK10	chr6	-	144194340	144194462	144194340	144194435	144195173	144195285	566,629,496,638,512	173,157,157,130,97	506,813,548,809,418	89,114,91,128,94	176	149	2.38877e-05	0.00112002	0.735,0.772,0.728,0.806,0.817	0.828,0.858,0.836,0.843,0.79	0.059
RBM26	RBM26	chr1	+	34902130	34902189	34902133	34902189	34900319	34901481	86,99,115,127,117	21,15,6,24,29	84,118,92,49,63	10,8,4,4,12	152	149	0.00273448	0.0387762	0.801,0.866,0.949,0.838,0.798	0.892,0.935,0.958,0.923,0.837	0.059
PLEKHM1	PLEKHM1	chr5	-	84577732	84577890	84577732	84577833	84578431	84578495	388,361,286,383,236	38,37,26,30,12	297,322,304,243,188	11,15,7,9,4	206	149	3.21307e-08	5.33736e-06	0.881,0.876,0.888,0.902,0.934	0.951,0.939,0.969,0.951,0.971	0.06
VEGFB	VEGFB	chr11	+	119245933	119246169	119246034	119246169	119245694	119245730	2023,2425,2250,2551,2672	273,362,352,309,327	1242,1288,1444,1664,1701	88,115,139,162,134	250	149	1.07885e-08	2.16291e-06	0.815,0.8,0.792,0.831,0.83	0.894,0.87,0.861,0.86,0.883	0.06
ARID3B	ARID3B	chr10	+	19137603	19137705	19137606	19137705	19136038	19136293	16,25,19,11,9	174,150,119,117,101	21,35,30,35,23	156,168,138,179,88	152	149	0.00143177	0.0241161	0.083,0.14,0.135,0.084,0.08	0.117,0.17,0.176,0.161,0.204	0.061
MMS19	MMS19	chr12	-	87661436	87661597	87661436	87661575	87662114	87662192	51,33,37,35,34	206,261,207,202,203	54,61,59,64,33	146,264,175,225,170	171	149	0.000234929	0.00680277	0.177,0.099,0.135,0.131,0.127	0.244,0.168,0.227,0.199,0.145	0.063
PHF11	PHF11	chr1	-	65533064	65533186	65533064	65533175	65536985	65537273	210,273,266,266,238	30,62,21,33,32	289,337,363,292,327	17,27,13,29,19	160	149	9.02464e-08	1.22022e-05	0.867,0.804,0.922,0.882,0.874	0.941,0.921,0.963,0.904,0.941	0.064
TANGO2	TANGO2	chr1	+	210173022	210173214	210173099	210173214	210172193	210172313	20,12,20,17,24	114,121,113,129,105	15,38,11,20,24	62,78,55,95,71	226	149	0.000522699	0.0126098	0.104,0.061,0.104,0.08,0.131	0.138,0.243,0.116,0.122,0.182	0.064
CUTA	CUTA	chr4	-	38369329	38369684	38369329	38369544	38369938	38370182	424,510,536,361,465	49,51,55,22,20	1066,1365,858,1007,1149	47,61,40,31,50	289	149	2.99696e-08	5.12479e-06	0.817,0.838,0.834,0.894,0.923	0.921,0.92,0.917,0.944,0.922	0.064
CDV3	CDV3	chr17	-	43808901	43811994	43808901	43810798	43812419	43812579	831,920,882,760,646	153,174,180,148,138	536,585,589,573,511	83,76,52,98,80	298	149	0.000225066	0.00664231	0.731,0.726,0.71,0.72,0.701	0.764,0.794,0.85,0.745,0.762	0.065
TUBGCP5	TUBGCP5	chr6	+	151478	151640	151524	151640	149617	149820	31,29,32,27,23	202,220,150,184,138	39,65,34,37,49	151,172,135,183,154	195	149	1.61915e-05	0.000833074	0.105,0.092,0.14,0.101,0.113	0.165,0.224,0.161,0.134,0.196	0.066
CDV3	CDV3	chr17	-	43808901	43811994	43808901	43811257	43812419	43812579	318,403,293,231,189	554,646,504,581,481	266,297,210,244,167	239,363,267,403,367	298	149	0.00102544	0.0197474	0.223,0.238,0.225,0.166,0.164	0.358,0.29,0.282,0.232,0.185	0.066
HCFC1	HCFC1	chrX	-	146488676	146489250	146488676	146489121	146489760	146489924	118,148,117,77,72	240,267,188,165,122	123,155,120,168,93	179,142,158,221,150	278	149	0.000698351	0.0153796	0.209,0.229,0.25,0.2,0.24	0.269,0.369,0.289,0.289,0.249	0.067
FLT3LG	FLT3LG	chr22	+	43155355	43155494	43155409	43155494	43153981	43154369	1775,1653,1682,1748,1830	492,500,513,573,667	1946,1605,1563,1011,836	420,386,334,235,180	203	149	2.61824e-06	0.000202966	0.726,0.708,0.706,0.691,0.668	0.773,0.753,0.775,0.759,0.773	0.067
MOV10	MOV10	chr7	+	149276186	149276404	149276202	149276404	149275652	149276084	99,89,82,99,59	9,13,7,23,9	80,133,70,130,73	0,7,10,4,8	165	149	0.000239579	0.00686163	0.909,0.861,0.914,0.795,0.855	1.0,0.945,0.863,0.967,0.892	0.067
TAZ	TAZ	chrX	+	146839166	146839350	146839304	146839350	146838839	146838932	251,185,182,327,310	12,8,11,38,27	488,421,441,507,493	8,11,13,15,18	287	149	2.20096e-08	3.8777e-06	0.916,0.923,0.896,0.817,0.856	0.969,0.952,0.946,0.946,0.934	0.068
SDCCAG8	SDCCAG8	chr19	-	40097213	40097369	40097213	40097366	40112247	40112386	2,6,8,5,10	44,95,55,68,97	8,23,12,10,10	45,93,75,63,80	152	149	0.00119573	0.0220697	0.043,0.058,0.125,0.067,0.092	0.148,0.195,0.136,0.135,0.109	0.068
NR4A2	NR4A2	chr6	+	71362917	71363783	71363095	71363783	71362278	71362402	1227,2189,1600,1697,998	127,271,180,195,93	288,450,272,224,168	22,42,18,6,9	298	149	4.5319e-05	0.00180469	0.828,0.802,0.816,0.813,0.843	0.867,0.843,0.883,0.949,0.903	0.069
PICALM	PICALM	chr11	+	52233952	52234102	52233973	52234102	52227469	52227573	216,237,205,220,226	22,52,63,37,32	169,211,191,256,214	28,13,15,25,22	170	149	4.32357e-05	0.00176169	0.896,0.8,0.74,0.839,0.861	0.841,0.934,0.918,0.9,0.895	0.07
TRERF1	TRERF1	chr4	-	47428873	47429121	47428873	47429085	47432054	47432258	264,203,200,239,201	639,624,520,612,496	72,84,102,121,76	154,150,151,209,155	185	149	9.67256e-05	0.00330802	0.25,0.208,0.237,0.239,0.246	0.274,0.311,0.352,0.318,0.283	0.072
PANK4	PANK4	chr7	-	39157755	39157860	39157755	39157826	39158247	39158297	215,244,213,326,337	155,94,93,182,139	319,378,270,369,309	139,106,106,122,107	183	149	0.00319546	0.0433063	0.53,0.679,0.651,0.593,0.664	0.651,0.744,0.675,0.711,0.702	0.073
LYAR	LYAR	chr3	-	183164135	183164648	183164135	183164456	183170353	183170437	52,33,82,41,39	126,126,147,100,108	128,109,87,53,62	162,157,124,108,129	298	149	0.000104634	0.00353689	0.171,0.116,0.218,0.17,0.153	0.283,0.258,0.26,0.197,0.194	0.073
KRCC1	KRCC1	chr14	+	23093152	23093311	23093213	23093311	23092536	23092682	163,194,210,192,231	21,35,20,36,33	159,218,147,187,147	13,18,7,17,12	210	149	7.10821e-05	0.0025669	0.846,0.797,0.882,0.791,0.832	0.897,0.896,0.937,0.886,0.897	0.073
MFSD10	MFSD10	chr3	+	188938679	188938841	188938719	188938841	188937535	188938080	184,175,181,124,117	28,16,25,25,26	138,215,127,120,141	9,13,9,7,24	189	149	0.000420817	0.0105006	0.838,0.896,0.851,0.796,0.78	0.924,0.929,0.918,0.931,0.822	0.073
ANKS6	ANKS6	chr1	-	145131255	145132485	145131255	145132224	145136429	145136526	285,286,289,277,243	17,29,22,21,22	96,111,71,88,117	0,6,5,2,4	298	149	9.01253e-05	0.00313766	0.893,0.831,0.868,0.868,0.847	1.0,0.902,0.877,0.957,0.936	0.073
P2RY14	P2RY14	chr17	+	27236244	27237686	27236301	27237686	27231757	27231861	670,759,639,751,588	220,216,187,216,245	1104,1102,969,971,782	241,212,246,211,169	206	149	2.48989e-06	0.000198305	0.688,0.718,0.712,0.715,0.634	0.768,0.79,0.74,0.769,0.77	0.074
FAM193B	FAM193B	chr2	+	66911574	66911962	66911833	66911962	66909879	66910114	538,606,445,701,581	19,25,12,60,56	413,504,493,663,499	5,3,9,11,7	298	149	4.44089e-16	3.22742e-13	0.934,0.924,0.949,0.854,0.838	0.976,0.988,0.965,0.968,0.973	0.074
BBX	BBX	chr15	+	93328697	93328886	93328775	93328886	93312295	93312355	253,316,161,282,194	27,48,28,44,27	80,151,122,214,119	5,10,13,26,5	227	149	0.000768973	0.0162575	0.86,0.812,0.791,0.808,0.825	0.913,0.908,0.86,0.844,0.94	0.074
FAM122B	FAM122B	chrX	-	127630301	127632974	127630301	127632037	127641415	127641512	215,295,266,180,177	359,501,378,671,572	388,670,472,452,365	594,646,586,809,561	298	149	3.963e-05	0.00165762	0.23,0.227,0.26,0.118,0.134	0.246,0.341,0.287,0.218,0.245	0.074
ATXN2L	ATXN2L	chr12	-	26778401	26778912	26778401	26778889	26779463	26779707	258,211,255,284,332	127,120,144,130,121	245,289,221,281,282	97,90,69,113,86	172	149	0.000725544	0.0157989	0.638,0.604,0.605,0.654,0.704	0.686,0.736,0.735,0.683,0.74	0.075
ANKS3	ANKS3	chr12	-	4627111	4627307	4627111	4627233	4627431	4627630	18,17,27,12,13	110,52,68,90,93	27,33,31,28,22	69,90,81,68,56	223	149	0.0004945	0.0120991	0.099,0.179,0.21,0.082,0.085	0.207,0.197,0.204,0.216,0.208	0.075
CHKA	CHKA	chr11	-	122854127	122854234	122854127	122854217	122855223	122855332	83,94,83,51,60	12,10,11,13,8	81,131,91,105,54	12,6,2,4,5	166	149	0.000410884	0.0102969	0.861,0.894,0.871,0.779,0.871	0.858,0.951,0.976,0.959,0.906	0.075
PPIG	PPIG	chr6	-	57676429	57676579	57676429	57676506	57676826	57676878	548,622,480,520,403	47,51,79,47,25	549,702,545,473,462	20,23,10,19,20	222	149	1.85407e-14	1.07796e-11	0.887,0.891,0.803,0.881,0.915	0.949,0.953,0.973,0.944,0.939	0.076
FAM193B	FAM193B	chr2	+	66908835	66909078	66908940	66909078	66893248	66894455	261,287,231,420,345	67,60,48,115,82	226,348,276,428,237	28,57,41,75,42	254	149	0.00021206	0.00632265	0.696,0.737,0.738,0.682,0.712	0.826,0.782,0.798,0.77,0.768	0.076
LOC103794592	LOC103794592	chr7	-	136324009	136324188	136324009	136324171	136335668	136335698	203,235,163,395,262	323,312,255,638,378	177,222,150,305,195	164,217,158,426,228	166	149	0.000522609	0.0126098	0.361,0.403,0.365,0.357,0.384	0.492,0.479,0.46,0.391,0.434	0.077
NOP9	NOP9	chr10	+	55076836	55076989	55076878	55076989	55075438	55075885	54,61,63,74,42	290,332,372,193,200	74,118,84,107,115	267,374,287,227,218	191	149	1.11186e-05	0.000590824	0.127,0.125,0.117,0.23,0.141	0.178,0.198,0.186,0.269,0.292	0.077
IRF7	IRF7	chr11	+	129181357	129181416	129181360	129181416	129180896	129181104	69,64,50,56,63	18,11,15,10,11	105,70,116,89,88	14,12,12,7,6	152	149	0.00124245	0.0224169	0.79,0.851,0.766,0.846,0.849	0.88,0.851,0.905,0.926,0.935	0.079
TIPIN	TIPIN	chr10	-	11120247	11120464	11120247	11120388	11124516	11124672	246,329,402,230,230	208,246,317,179,226	313,321,233,274,349	137,226,143,196,202	225	149	0.00125032	0.0224169	0.439,0.47,0.456,0.46,0.403	0.602,0.485,0.519,0.481,0.534	0.079
FANCE	FANCE	chr4	+	40435458	40435602	40435485	40435602	40435069	40435138	123,126,104,79,106	21,15,33,18,38	113,126,95,113,134	15,19,14,8,21	176	149	0.00223068	0.0332543	0.832,0.877,0.727,0.788,0.703	0.864,0.849,0.852,0.923,0.844	0.081
HCFC1	HCFC1	chrX	-	146488676	146489253	146488676	146489121	146489760	146489924	210,299,213,124,109	240,267,188,165,122	223,231,230,273,181	179,142,158,221,150	281	149	0.000269984	0.00752772	0.317,0.373,0.375,0.285,0.321	0.398,0.463,0.436,0.396,0.39	0.082
CDADC1	CDADC1	chr1	-	65791598	65791776	65791598	65791636	65795148	65795223	270,496,492,448,524	24,22,50,72,84	181,177,117,189,165	10,6,7,2,17	289	149	2.796e-05	0.00125046	0.853,0.921,0.835,0.762,0.763	0.903,0.938,0.896,0.98,0.833	0.083
PPP1R16A	PPP1R16A	chr16	-	51600769	51601440	51600769	51601368	51601597	51601763	209,185,172,254,268	90,74,73,87,69	288,286,250,249,208	75,43,71,76,53	221	149	0.00158132	0.0258981	0.61,0.628,0.614,0.663,0.724	0.721,0.818,0.704,0.688,0.726	0.084
VEZT	VEZT	chr9	+	95957817	95957967	95957829	95957967	95954498	95954774	144,167,145,162,136	189,166,173,175,147	99,118,116,144,124	75,96,69,138,108	161	149	0.00126851	0.0224169	0.414,0.482,0.437,0.461,0.461	0.55,0.532,0.609,0.491,0.515	0.088
LOC103794592	LOC103794592	chr7	-	136324009	136324188	136324009	136324171	136333063	136333111	117,132,101,279,202	51,56,48,124,105	74,110,72,185,134	29,23,18,69,39	166	149	0.00130668	0.0228139	0.673,0.679,0.654,0.669,0.633	0.696,0.811,0.782,0.706,0.755	0.088
MTFR1L	MTFR1L	chr7	+	61065019	61065341	61065128	61065341	61061867	61062079	636,668,530,628,582	180,243,197,157,152	611,626,685,626,507	125,129,137,115,98	258	149	2.12512e-06	0.000175351	0.671,0.614,0.608,0.698,0.689	0.738,0.737,0.743,0.759,0.749	0.089
FBXW5	FBXW5	chr1	-	183616311	183616660	183616311	183616469	183616909	183617125	273,234,234,352,274	669,512,480,520,406	346,347,261,367,230	338,412,357,428,262	298	149	3.1533e-09	7.05126e-07	0.169,0.186,0.196,0.253,0.252	0.339,0.296,0.268,0.3,0.305	0.09
SRGAP2	SRGAP2	chr19	+	31041732	31041957	31041735	31041957	31033189	31033318	100,192,119,176,144	93,154,133,169,112	119,204,133,242,171	95,129,77,127,107	152	149	0.000180375	0.00543368	0.513,0.55,0.467,0.505,0.558	0.551,0.608,0.629,0.651,0.61	0.091
FBXW5	FBXW5	chr1	-	183616311	183616601	183616311	183616469	183616909	183617125	259,233,239,332,251	669,512,480,520,406	338,327,253,365,224	338,412,357,428,262	281	149	5.61309e-10	1.55402e-07	0.17,0.194,0.209,0.253,0.247	0.347,0.296,0.273,0.311,0.312	0.093
FAAP24	FAAP24	chr22	+	29766168	29766305	29766226	29766305	29765935	29766054	87,56,56,66,70	16,17,7,11,14	66,86,73,67,85	11,8,4,4,10	207	149	0.00222155	0.0332543	0.796,0.703,0.852,0.812,0.783	0.812,0.886,0.929,0.923,0.86	0.093
P2RY14	P2RY14	chr17	+	27236247	27237686	27236301	27237686	27231757	27231861	291,248,255,294,248	220,216,187,216,245	450,411,396,375,308	241,212,246,211,169	203	149	7.33498e-06	0.000448901	0.493,0.457,0.5,0.5,0.426	0.578,0.587,0.542,0.566,0.572	0.094
TMEM245	TMEM245	chr1	-	155731368	155731602	155731368	155731599	155733913	155734030	80,113,71,82,45	18,23,9,16,12	55,60,41,97,51	3,4,4,7,6	152	149	2.61068e-05	0.00119199	0.813,0.828,0.885,0.834,0.786	0.947,0.936,0.909,0.931,0.893	0.094
PSIP1	PSIP1	chr1	-	120298253	120298834	120298253	120298779	120300193	120300312	80,104,138,114,140	47,94,88,74,95	120,120,116,156,178	63,63,60,68,60	204	149	0.000746551	0.0160517	0.554,0.447,0.534,0.529,0.518	0.582,0.582,0.585,0.626,0.684	0.095
KCTD3	KCTD3	chr19	-	10852434	10852587	10852434	10852515	10852790	10852849	2,7,4,6,5	35,55,56,57,40	11,36,22,18,19	61,75,58,124,80	221	149	6.2907e-06	0.000397545	0.037,0.079,0.046,0.066,0.078	0.108,0.244,0.204,0.089,0.138	0.095
LOC108590531	LOC108590531	chr7	+	89715628	89715751	89715717	89715751	89708709	89714864	88,66,51,94,110	251,266,245,313,290	98,89,93,116,100	194,278,143,191,156	238	149	3.42116e-07	3.5519e-05	0.18,0.134,0.115,0.158,0.192	0.24,0.167,0.289,0.275,0.286	0.096
TGFBR3	TGFBR3	chr7	-	127802329	127802667	127802329	127802664	127804367	127804557	52,84,56,57,38	8,33,12,15,14	42,56,27,64,49	3,13,3,7,7	152	149	0.00143934	0.0241161	0.864,0.714,0.821,0.788,0.727	0.932,0.809,0.898,0.9,0.873	0.1
POLI	POLI	chr13	+	93608296	93608449	93608365	93608449	93603823	93603988	68,61,52,121,100	8,22,16,19,19	78,72,57,99,85	8,10,6,12,8	218	149	0.00340097	0.0453514	0.853,0.655,0.69,0.813,0.782	0.87,0.831,0.867,0.849,0.879	0.101
ZNF496	ZNF496	chr19	+	35602677	35603158	35602731	35603158	35602255	35602371	22,15,8,32,3	68,76,43,101,65	15,23,12,34,18	54,55,37,50,42	203	149	0.0012452	0.0224169	0.192,0.127,0.12,0.189,0.033	0.169,0.235,0.192,0.333,0.239	0.101
FAM156A	FAM156A	chrX	-	51424557	51424933	51424557	51424930	51425372	51425875	51,71,61,53,47	24,17,26,27,16	61,68,42,65,65	21,15,11,10,9	152	149	0.00326939	0.0440006	0.676,0.804,0.697,0.658,0.742	0.74,0.816,0.789,0.864,0.876	0.102
DCXR	DCXR	chr5	-	136449226	136449477	136449226	136449472	136450310	136450428	103,91,146,73,47	15,11,12,6,11	55,42,55,43,46	0,0,1,1,2	154	149	6.68406e-10	1.76641e-07	0.869,0.889,0.922,0.922,0.805	1.0,1.0,0.982,0.977,0.957	0.102
SRRM2	SRRM2	chr12	-	2733384	2733987	2733384	2733498	2734559	2734844	1894,1209,1371,2397,2003	2158,1934,2046,2441,2081	2066,2379,2220,2798,1844	1968,1935,1825,1749,1334	298	149	7.93235e-10	2.00516e-07	0.305,0.238,0.251,0.329,0.325	0.344,0.381,0.378,0.444,0.409	0.102
FAM156A	FAM156A	chrX	-	51424557	51424994	51424557	51424930	51425372	51425875	83,76,56,100,78	24,17,26,27,16	71,96,68,117,74	21,15,11,10,9	213	149	0.00363307	0.0475736	0.708,0.758,0.601,0.722,0.773	0.703,0.817,0.812,0.891,0.852	0.103
SERF1A	SERF1A	chr2	+	138092281	138092421	138092312	138092421	138091185	138091396	14,33,38,12,13	125,117,105,68,52	19,25,23,22,37	51,87,60,44,51	180	149	0.000977659	0.0192031	0.085,0.189,0.231,0.127,0.171	0.236,0.192,0.241,0.293,0.375	0.107
GGCX	GGCX	chr14	+	24479900	24480079	24479948	24480079	24479576	24479746	17,6,9,22,17	95,93,68,66,76	9,35,24,20,24	62,64,41,75,47	197	149	0.000339716	0.00875205	0.119,0.047,0.091,0.201,0.145	0.099,0.293,0.307,0.168,0.279	0.109
LOC118142883	LOC118142883	chrY	+	1097482	1097702	1097654	1097702	1094943	1095006	110,98,97,127,110	70,67,46,94,64	223,280,200,372,186	82,75,92,119,120	298	149	0.00156424	0.0256906	0.44,0.422,0.513,0.403,0.462	0.576,0.651,0.521,0.61,0.437	0.111
SRRM2	SRRM2	chr12	-	2733384	2734221	2733384	2733498	2734559	2734844	1837,1095,1260,2319,1969	2158,1934,2046,2441,2081	2061,2374,2251,2831,1863	1968,1935,1825,1749,1334	298	149	1.73018e-10	5.58848e-08	0.299,0.221,0.235,0.322,0.321	0.344,0.38,0.381,0.447,0.411	0.113
SUGP2	SUGP2	chr22	-	17407088	17409574	17407088	17407348	17410195	17410316	559,418,535,468,446	400,303,279,486,447	737,800,646,561,530	364,302,328,274,308	298	149	1.03604e-05	0.000579126	0.411,0.408,0.489,0.325,0.333	0.503,0.57,0.496,0.506,0.462	0.114
SRRM2	SRRM2	chr12	-	2733384	2734221	2733384	2733987	2734559	2734844	879,614,548,1113,1001	146,153,148,165,125	971,1326,1065,1413,995	125,124,110,91,79	298	149	9.12135e-10	2.20965e-07	0.751,0.667,0.649,0.771,0.8	0.795,0.842,0.829,0.886,0.863	0.115
CDK12	CDK12	chr5	+	118743291	118744179	118743294	118744179	118734419	118736085	46,88,63,50,30	26,48,25,30,27	43,60,51,93,89	23,27,16,22,18	152	149	0.00347449	0.0458065	0.634,0.642,0.712,0.62,0.521	0.647,0.685,0.758,0.806,0.829	0.119
RAB29	RAB29	chr19	-	30424979	30425088	30424979	30425051	30427694	30427892	65,57,71,66,43	144,197,158,89,83	21,49,29,32,25	23,56,26,45,43	186	149	0.00125797	0.0224169	0.266,0.188,0.265,0.373,0.293	0.422,0.412,0.472,0.363,0.318	0.12
CCDC24	CCDC24	chr7	+	79221887	79222063	79221995	79222063	79221509	79221667	119,128,154,144,129	61,69,70,47,56	92,126,111,132,121	46,26,26,32,25	257	149	0.00130619	0.0228139	0.531,0.518,0.561,0.64,0.572	0.537,0.738,0.712,0.705,0.737	0.121
SPINK2	SPINK2	chr3	+	138684779	138684806	138684797	138684806	138684373	138684417	2,1,4,4,8	9,14,17,41,41	266,316,319,403,336	880,875,748,1062,910	167	149	2.25006e-05	0.00106357	0.165,0.06,0.174,0.08,0.148	0.212,0.244,0.276,0.253,0.248	0.121
FAM118A	FAM118A	chr1	-	212984645	212984931	212984645	212984693	212987252	212987381	416,371,337,524,511	175,184,194,248,236	381,443,409,484,368	129,141,102,120,118	298	149	8.55359e-09	1.77609e-06	0.543,0.502,0.465,0.514,0.52	0.596,0.611,0.667,0.669,0.609	0.122
LOC100415731	LOC100415731	chr1	+	200994916	200995123	200994952	200995123	200994030	200994183	51,43,61,43,50	137,49,67,116,110	87,132,91,81,47	82,135,82,67,82	185	149	0.00148754	0.0247292	0.231,0.414,0.423,0.23,0.268	0.461,0.441,0.472,0.493,0.316	0.123
KIAA1671	KIAA1671	chr1	+	194400715	194406288	194400831	194406288	194398486	194398569	269,344,245,327,244	264,196,182,275,166	127,186,126,136,91	62,68,46,78,48	265	149	3.35097e-05	0.00143254	0.364,0.497,0.431,0.401,0.452	0.535,0.606,0.606,0.495,0.516	0.123
TNK2	TNK2	chr17	+	74276041	74276164	74276066	74276164	74275216	74275344	19,23,27,24,26	52,64,49,123,100	39,63,49,50,40	71,81,71,94,69	174	149	2.51966e-05	0.00116264	0.238,0.235,0.321,0.143,0.182	0.32,0.4,0.371,0.313,0.332	0.123
CAP1	CAP1	chr7	+	75171742	75171867	75171745	75171867	75156571	75156746	54,65,47,45,40	27,26,38,28,18	50,66,48,62,47	16,17,17,27,7	152	149	0.00278526	0.0392095	0.662,0.71,0.548,0.612,0.685	0.754,0.792,0.735,0.692,0.868	0.125
FASTKD3	FASTKD3	chr2	+	196278634	196278825	196278755	196278825	196277448	196277623	26,14,12,13,13	70,79,48,55,55	18,35,39,24,27	45,65,43,48,35	270	149	2.10746e-06	0.000175351	0.17,0.089,0.121,0.115,0.115	0.181,0.229,0.334,0.216,0.299	0.13
IFI6	IFI6	chr7	-	62938726	62938910	62938726	62938840	62941687	62941872	52,69,76,115,109	135,148,177,267,307	83,156,102,101,73	131,122,106,135,145	219	149	2.82619e-06	0.000214242	0.208,0.241,0.226,0.227,0.195	0.301,0.465,0.396,0.337,0.255	0.131
NCOA7	NCOA7	chr4	+	129120935	129121659	129120968	129121659	129117185	129117370	87,121,104,88,59	33,58,45,50,34	59,97,81,94,62	15,15,21,18,29	182	149	0.000173176	0.00529918	0.683,0.631,0.654,0.59,0.587	0.763,0.841,0.759,0.81,0.636	0.133
LOC103789555	LOC103789555	chr20	-	42955009	42955290	42955009	42955094	42956861	42957223	110,100,64,69,59	49,57,44,47,42	64,83,62,84,51	25,18,21,43,18	298	149	0.00240094	0.0349852	0.529,0.467,0.421,0.423,0.413	0.561,0.697,0.596,0.494,0.586	0.136
EIF5	EIF5	chr10	+	134730429	134730591	134730432	134730591	134728865	134728977	9,37,22,16,12	19,132,50,64,69	19,19,14,11,10	33,31,18,25,15	152	149	0.00129685	0.0227792	0.317,0.216,0.301,0.197,0.146	0.361,0.375,0.433,0.301,0.395	0.138
ACSL4	ACSL4	chrX	-	103590805	103591336	103590805	103591042	103604063	103604116	53,97,81,70,71	5,24,2,26,2	68,122,85,88,78	2,5,4,5,0	298	149	0.000161816	0.00508539	0.841,0.669,0.953,0.574,0.947	0.944,0.924,0.914,0.898,1.0	0.139
SNX19	SNX19	chr11	-	28386630	28393357	28386630	28392867	28398744	28398901	71,38,41,45,50	18,11,2,5,16	73,77,72,61,45	7,6,1,2,9	298	149	0.00189355	0.0299052	0.664,0.633,0.911,0.818,0.61	0.839,0.865,0.973,0.938,0.714	0.139
P4HTM	P4HTM	chr15	+	26089851	26090001	26089910	26090001	26089021	26089207	183,121,102,191,162	82,78,84,52,59	184,226,181,205,159	69,45,66,44,25	208	149	0.000880132	0.0178919	0.615,0.526,0.465,0.725,0.663	0.656,0.782,0.663,0.769,0.82	0.139
MIB2	MIB2	chr7	+	38350916	38351042	38350946	38351042	38350675	38350818	48,28,29,81,72	30,10,14,38,35	80,82,102,111,77	13,25,22,19,30	179	149	9.81694e-05	0.00333776	0.571,0.7,0.633,0.64,0.631	0.837,0.732,0.794,0.829,0.681	0.14
LMO7	LMO7	chr1	-	38474105	38474293	38474105	38474212	38475054	38475216	26,10,15,31,42	13,46,34,93,59	249,361,258,376,258	202,261,208,376,303	230	149	0.00309347	0.0423187	0.564,0.123,0.222,0.178,0.316	0.444,0.473,0.446,0.393,0.356	0.142
SMPD2	SMPD2	chr4	+	112249896	112250079	112249932	112250079	112249737	112249820	44,31,44,35,36	6,7,9,16,13	32,26,20,28,15	1,4,2,6,0	185	149	0.00138326	0.0237236	0.855,0.781,0.797,0.638,0.69	0.963,0.84,0.89,0.79,1.0	0.144
ARHGAP45	ARHGAP45	chr22	+	735736	736148	735817	736148	734959	735092	85,58,26,62,35	287,235,189,140,118	78,104,79,79,53	119,167,134,140,59	230	149	9.33742e-12	3.61918e-09	0.161,0.138,0.082,0.223,0.161	0.298,0.287,0.276,0.268,0.368	0.146
LOC100895540	LOC100895540	chr18	+	5468338	5468585	5468376	5468585	5466028	5466098	18,21,25,32,58	50,37,33,55,44	33,53,25,52,36	20,50,20,37,35	187	149	0.003436	0.045625	0.223,0.311,0.376,0.317,0.512	0.568,0.458,0.499,0.528,0.45	0.153
RALGAPB	RALGAPB	chr5	+	31875103	31875237	31875115	31875237	31872835	31872965	111,132,73,85,52	142,143,69,135,85	158,97,77,244,111	67,65,77,138,75	161	149	2.8374e-06	0.000214242	0.42,0.461,0.495,0.368,0.361	0.686,0.58,0.481,0.621,0.578	0.168
HIP1R	HIP1R	chr9	+	123554481	123555672	123554849	123555672	123554066	123554273	540,485,551,684,624	81,85,104,157,129	182,233,228,209,226	11,16,13,14,8	298	149	0	2.2e-16	0.769,0.74,0.726,0.685,0.707	0.892,0.879,0.898,0.882,0.934	0.172
OTUD7B	OTUD7B	chr18	-	3426876	3427104	3426876	3426970	3429176	3429365	95,67,64,79,51	21,25,16,28,18	43,86,65,105,52	2,16,10,11,8	283	149	7.30261e-05	0.00260475	0.704,0.585,0.678,0.598,0.599	0.919,0.739,0.774,0.834,0.774	0.175
MAP4	MAP4	chr15	-	25014731	25017023	25014731	25016924	25017147	25017337	942,1116,873,1061,848	436,448,431,476,437	890,896,740,920,834	189,233,141,144,171	248	149	0	2.2e-16	0.565,0.599,0.549,0.573,0.538	0.739,0.698,0.759,0.793,0.746	0.182
ACSL4	ACSL4	chrX	-	103590805	103591336	103590805	103591045	103604063	103604116	39,73,61,55,60	11,38,7,29,27	58,97,68,72,67	5,14,8,10,9	298	149	4.48844e-05	0.00179971	0.639,0.49,0.813,0.487,0.526	0.853,0.776,0.81,0.783,0.788	0.211
LOC100392073	LOC100392073	chr7	-	144943407	144944097	144943407	144943818	144947533	144947673	77,32,26,53,42	17,20,24,26,18	41,25,23,35,30	12,4,2,9,6	298	149	0.00271021	0.038526	0.694,0.444,0.351,0.505,0.538	0.631,0.758,0.852,0.66,0.714	0.217
LOC100399449	LOC100399449	chr1	-	211695898	211696100	211695898	211696009	211697513	211697624	49,28,48,39,16	9,4,8,20,15	23,35,26,41,30	1,6,3,4,0	240	149	0.000332722	0.00875205	0.772,0.813,0.788,0.548,0.398	0.935,0.784,0.843,0.864,1.0	0.221
CHAMP1	CHAMP1	chr1	+	28975484	28978991	28975531	28978991	28972789	28972911	79,69,41,49,45	52,79,73,73,60	41,50,50,71,75	28,31,22,48,14	196	149	5.36717e-05	0.00202628	0.536,0.399,0.299,0.338,0.363	0.527,0.551,0.633,0.529,0.803	0.222
ZBED5	ZBED5	chr11	-	74617993	74620874	74617993	74620359	74621382	74621496	11,9,6,13,6	11,16,9,14,8	33,46,31,20,19	9,12,28,13,13	298	149	0.000927418	0.0184658	0.333,0.22,0.25,0.317,0.273	0.647,0.657,0.356,0.435,0.422	0.225
AMZ2	AMZ2	chr5	+	123156313	123156480	123156383	123156480	123155492	123155885	31,27,39,24,25	10,24,9,20,21	45,55,30,58,44	4,6,2,7,5	219	149	7.47723e-09	1.6101e-06	0.678,0.434,0.747,0.449,0.448	0.884,0.862,0.911,0.849,0.857	0.321
GABPB2	GABPB2	chr18	+	4533948	4534119	4533957	4534119	4523904	4524055	12,4,5,9,6	32,26,23,20,13	25,29,16,10,22	10,9,19,13,7	158	149	1.20063e-07	1.47759e-05	0.261,0.127,0.17,0.298,0.303	0.702,0.752,0.443,0.42,0.748	0.381

## Sheet: Alternative 5'ss
GeneID	geneSymbol	chr	strand	longExonStart_0base	longExonEnd	shortES	shortEE	flankingES	flankingEE	IJC_SAMPLE_WT	SJC_SAMPLE_WT	IJC_SAMPLE_deltaH1	SJC_SAMPLE_deltaH1	IncFormLen	SkipFormLen	PValue	FDR	IncLevel1	IncLevel2	IncLevelDifference
IKZF4	IKZF4	chr9	-	61216680	61218970	61218872	61218970	61213456	61213561	41,34,33,46,23	15,24,12,29,7	12,20,6,6,7	6,16,7,14,15	298	149	0.00241736	0.034135	0.577,0.415,0.579,0.442,0.622	0.5,0.385,0.3,0.176,0.189	-0.217
PIGP	PIGP	chr21	-	41946615	41947793	41946722	41947793	41946084	41946188	68,57,47,67,83	17,8,15,65,56	37,29,30,38,62	27,28,28,50,54	256	149	0.00132549	0.0217241	0.7,0.806,0.646,0.375,0.463	0.444,0.376,0.384,0.307,0.401	-0.216
SNX19	SNX19	chr11	-	28398087	28398901	28398744	28398901	28386630	28393357	124,132,105,113,67	25,6,9,3,4	72,43,52,74,39	15,13,17,19,8	298	149	1.02268e-06	8.69743e-05	0.713,0.917,0.854,0.95,0.893	0.706,0.623,0.605,0.661,0.709	-0.205
MTERF1	MTERF1	chr8	+	55811167	55811481	55811167	55811333	55811941	55812000	126,93,96,121,131	24,41,16,15,30	59,96,54,90,81	35,28,34,39,33	297	149	0.000409814	0.00964481	0.725,0.532,0.751,0.802,0.687	0.458,0.632,0.443,0.537,0.552	-0.175
ZFP90	ZFP90	chr20	+	23729169	23729376	23729169	23729345	23729660	23729728	28,24,36,41,17	17,12,16,19,7	19,19,32,27,17	16,30,15,32,20	180	149	0.0032495	0.0418806	0.577,0.623,0.651,0.641,0.668	0.496,0.344,0.638,0.411,0.413	-0.172
BRPF1	BRPF1	chr15	+	61398005	61398152	61398005	61398134	61398927	61399237	134,207,155,147,89	109,122,65,108,87	78,79,42,63,40	62,69,72,107,75	167	149	0.00051252	0.0113627	0.523,0.602,0.68,0.548,0.477	0.529,0.505,0.342,0.344,0.322	-0.158
ASXL1	ASXL1	chr5	-	4619894	4620606	4620512	4620606	4618438	4618602	219,263,180,277,124	103,92,48,111,93	144,233,148,243,183	97,153,102,215,131	298	149	0.000238174	0.00627969	0.515,0.588,0.652,0.555,0.4	0.426,0.432,0.42,0.361,0.411	-0.132
NHEJ1	NHEJ1	chr6	-	138524479	138524612	138524494	138524612	138523665	138523784	23,10,14,9,18	48,131,70,50,71	3,5,2,9,0	65,80,72,71,55	164	149	1.69098e-07	1.97739e-05	0.303,0.065,0.154,0.141,0.187	0.04,0.054,0.025,0.103,0.0	-0.126
SKA3	SKA3	chr5	-	139673446	139673541	139673479	139673541	139673203	139673369	15,39,39,9,15	29,51,58,27,31	15,17,17,16,16	56,50,55,57,67	182	149	0.000272869	0.00699367	0.297,0.385,0.355,0.214,0.284	0.18,0.218,0.202,0.187,0.164	-0.117
ZNF655	ZNF655	chr2	-	12401113	12401549	12401325	12401549	12399386	12399549	211,170,155,167,125	41,34,38,24,29	156,199,208,240,149	58,67,55,68,60	298	149	0.000161075	0.00478532	0.72,0.714,0.671,0.777,0.683	0.574,0.598,0.654,0.638,0.554	-0.109
SAMD9L	SAMD9L	chr8	+	54568870	54569014	54568870	54568970	54577090	54583034	13,18,11,14,1	24,31,25,41,15	5,10,7,12,15	40,65,60,66,49	193	149	0.00170585	0.0264867	0.295,0.31,0.254,0.209,0.049	0.088,0.106,0.083,0.123,0.191	-0.105
EHBP1L1	EHBP1L1	chr11	+	120618042	120620734	120618042	120618829	120621210	120621368	876,793,743,942,720	124,175,154,122,99	335,453,317,357,241	94,135,101,89,53	298	149	3.5305e-07	3.81142e-05	0.779,0.694,0.707,0.794,0.784	0.641,0.627,0.611,0.667,0.695	-0.103
OARD1	OARD1	chr4	-	46237613	46238789	46237762	46238789	46236895	46236975	1447,1266,1282,1449,1381	238,250,223,231,257	1057,1119,1004,1184,971	310,305,269,311,311	298	149	4.87645e-10	1.82477e-07	0.752,0.717,0.742,0.758,0.729	0.63,0.647,0.651,0.656,0.61	-0.101
ANKZF1	ANKZF1	chr6	+	138682378	138682490	138682378	138682444	138682920	138683088	226,178,186,236,357	39,23,12,41,36	175,161,184,183,131	37,47,41,49,30	195	149	1.81391e-06	0.00014141	0.816,0.855,0.922,0.815,0.883	0.783,0.724,0.774,0.741,0.769	-0.1
UBB	UBB	chr5	-	83039721	83040117	83039942	83040117	83038437	83039292	98,145,134,184,234	255,208,267,164,202	91,140,70,87,111	157,274,209,205,271	298	149	0.00122543	0.0212295	0.161,0.258,0.201,0.359,0.367	0.225,0.203,0.143,0.175,0.17	-0.086
TAX1BP1	TAX1BP1	chr8	-	28393601	28393773	28393727	28393773	28393090	28393239	1809,1904,1808,1657,1606	973,910,1065,993,1171	1565,1748,1681,1362,1247	1293,1422,1249,1089,1096	275	149	2.55218e-06	0.000180194	0.502,0.531,0.479,0.475,0.426	0.396,0.4,0.422,0.404,0.381	-0.082
PRPF38B	PRPF38B	chr7	+	145217276	145217355	145217276	145217345	145217619	145217771	183,211,176,171,110	521,420,318,354,364	77,100,67,107,81	302,323,225,368,269	159	149	0.000157337	0.00478532	0.248,0.32,0.342,0.312,0.221	0.193,0.225,0.218,0.214,0.22	-0.075
CPTP	CPTP	chr7	+	38125204	38126012	38125204	38125545	38127231	38127436	151,240,198,218,177	257,274,230,256,214	86,151,61,163,75	179,185,199,191,183	298	149	0.00204448	0.0307247	0.227,0.305,0.301,0.299,0.293	0.194,0.29,0.133,0.299,0.17	-0.068
PHKG2	PHKG2	chr12	+	27947800	27948095	27947800	27948019	27948442	27948555	397,416,414,442,336	50,45,39,26,15	212,272,257,312,273	43,49,28,30,33	225	149	0.00062711	0.0132579	0.84,0.86,0.875,0.918,0.937	0.766,0.786,0.859,0.873,0.846	-0.06
EZH2	EZH2	chr8	+	96965081	96965210	96965081	96965183	96978192	96978309	523,680,577,421,311	100,177,179,96,99	558,817,538,838,672	203,263,191,292,250	176	149	0.000318499	0.00799882	0.816,0.765,0.732,0.788,0.727	0.699,0.725,0.705,0.708,0.695	-0.059
OTULINL	OTULINL	chr2	-	188968305	188968615	188968523	188968615	188961763	188961892	84,112,95,86,88	4,3,3,1,2	154,306,143,232,142	23,10,16,7,2	298	149	0.00211654	0.0315542	0.913,0.949,0.941,0.977,0.957	0.77,0.939,0.817,0.943,0.973	-0.059
ARHGEF2	ARHGEF2	chr18	-	9895829	9896043	9895859	9896043	9891908	9893061	458,426,441,468,399	727,708,737,722,573	252,322,291,291,243	509,744,564,528,497	179	149	0.00113809	0.0202796	0.344,0.334,0.332,0.35,0.367	0.292,0.265,0.3,0.314,0.289	-0.053
RNF14	RNF14	chr2	+	38742369	38742649	38742369	38742582	38744194	38744369	19,18,7,3,9	60,55,54,55,42	8,7,3,7,0	30,60,55,54,56	216	149	0.00269581	0.0369513	0.179,0.184,0.082,0.036,0.129	0.155,0.074,0.036,0.082,0.0	-0.053
LOC108587708	LOC108587708	chr7	-	16763007	16763166	16763106	16763166	16761370	16761469	123,177,112,225,179	12,0,5,15,23	237,398,243,406,246	0,9,8,16,13	248	149	0.000650105	0.0135905	0.86,1.0,0.931,0.9,0.824	1.0,0.964,0.948,0.938,0.919	0.051
USP19	USP19	chr15	-	26192628	26192931	26192778	26192931	26192290	26192513	379,341,313,390,287	57,32,20,28,21	306,384,335,372,348	19,29,12,20,19	298	149	0.00140453	0.0224605	0.769,0.842,0.887,0.874,0.872	0.89,0.869,0.933,0.903,0.902	0.051
PRPSAP2	PRPSAP2	chr5	+	81647539	81647826	81647539	81647693	81655011	81655106	2,11,12,6,2	94,94,95,72,69	6,18,6,11,11	56,70,40,63,46	282	149	0.000190867	0.0053824	0.011,0.058,0.063,0.042,0.015	0.054,0.12,0.073,0.084,0.112	0.051
CCNL2	CCNL2	chr7	-	38193457	38193668	38193654	38193668	38191679	38191779	466,393,303,464,356	35,14,26,41,51	269,373,263,413,271	12,25,17,22,7	298	149	0.00216837	0.0320713	0.869,0.933,0.854,0.85,0.777	0.918,0.882,0.886,0.904,0.951	0.052
ZBTB4	ZBTB4	chr5	-	72694774	72695086	72695015	72695086	72693478	72694575	45,48,41,65,21	164,132,95,216,92	39,78,61,115,56	108,174,123,202,116	298	149	0.000443057	0.0102341	0.121,0.154,0.177,0.131,0.102	0.153,0.183,0.199,0.222,0.194	0.053
LOC100896535	LOC100896535	chr1	+	209821920	209823357	209821920	209822046	209824874	209824908	308,207,168,340,260	10,10,10,33,10	90,161,126,192,123	2,9,0,2,4	298	149	0.000189129	0.0053824	0.939,0.912,0.894,0.837,0.929	0.957,0.899,1.0,0.98,0.939	0.053
SYTL2	SYTL2	chr11	+	52501131	52505070	52501131	52501203	52508102	52508204	16,10,18,4,2	67,53,59,95,62	102,147,126,113,83	293,379,330,561,397	298	149	9.45314e-06	0.000552713	0.107,0.086,0.132,0.021,0.016	0.148,0.162,0.16,0.091,0.095	0.059
STING1	STING1	chr2	-	36196325	36196441	36196348	36196441	36194847	36195074	82,139,71,134,105	261,406,277,429,338	81,119,98,120,86	241,226,299,247,180	172	149	0.00192416	0.0292692	0.214,0.229,0.182,0.213,0.212	0.226,0.313,0.221,0.296,0.293	0.06
ARHGAP30	ARHGAP30	chr18	-	14502102	14502368	14502273	14502368	14500180	14502013	1865,1779,1797,1646,1325	119,122,141,166,152	2187,3446,2201,2595,2175	99,155,86,133,102	298	149	1.50036e-12	9.35722e-10	0.887,0.879,0.864,0.832,0.813	0.917,0.917,0.928,0.907,0.914	0.062
LOC103790783	LOC103790783	chr18	-	2770938	2771030	2771017	2771030	2770051	2770690	124,121,104,174,223	7,9,8,9,17	421,590,397,444,308	7,0,14,11,8	228	149	4.11757e-08	7.28219e-06	0.92,0.898,0.895,0.927,0.896	0.975,1.0,0.949,0.963,0.962	0.063
SLC26A6	SLC26A6	chr15	-	25732863	25733016	25732977	25733016	25732441	25732524	614,592,585,580,499	148,150,126,89,63	451,500,420,505,390	71,90,68,47,32	263	149	0.00168127	0.0262137	0.702,0.691,0.725,0.787,0.818	0.783,0.759,0.778,0.859,0.873	0.066
LOC103789331	LOC103789331	chr19	+	36508788	36510845	36508788	36510702	36511301	36511412	24,23,8,42,52	93,108,125,230,254	14,48,13,61,40	94,70,74,122,115	292	149	0.000151032	0.00467077	0.116,0.098,0.032,0.085,0.095	0.071,0.259,0.082,0.203,0.151	0.068
CEP104	CEP104	chr7	-	40307244	40309024	40308915	40309024	40306980	40307119	2,15,4,6,12	85,98,78,96,72	19,17,16,18,12	68,74,72,77,40	298	149	9.02523e-07	7.85405e-05	0.012,0.071,0.025,0.03,0.077	0.123,0.103,0.1,0.105,0.13	0.069
THOP1	THOP1	chr22	+	2381777	2383478	2381777	2381979	2383752	2383939	179,174,181,32,30	458,418,444,260,330	158,169,170,146,129	386,369,314,287,257	298	149	4.4505e-07	4.38257e-05	0.163,0.172,0.169,0.058,0.043	0.17,0.186,0.213,0.203,0.201	0.074
FAN1	FAN1	chr6	-	5457408	5457662	5457467	5457662	5456821	5456872	8,11,6,10,12	75,65,39,94,66	34,12,13,15,10	66,71,49,48,56	208	149	0.000716954	0.0145807	0.071,0.108,0.099,0.071,0.115	0.27,0.108,0.16,0.183,0.113	0.074
ICA1	ICA1	chr8	+	48662776	48662818	48662776	48662815	48672822	48673092	543,459,448,328,337	144,129,99,54,57	124,106,75,126,144	22,4,10,14,21	152	149	1.66066e-05	0.000828559	0.787,0.777,0.816,0.856,0.853	0.847,0.963,0.88,0.898,0.87	0.074
NDOR1	NDOR1	chr1	+	183870970	183871746	183870970	183871048	183873580	183873678	32,15,25,22,18	79,63,43,66,44	37,33,26,46,20	63,48,35,66,45	298	149	0.00193398	0.0292994	0.168,0.106,0.225,0.143,0.17	0.227,0.256,0.271,0.258,0.182	0.076
RBL1	RBL1	chr5	+	84238	84563	84238	84425	85226	85393	25,32,27,20,13	191,191,163,200,137	41,36,38,50,38	89,133,98,210,144	287	149	1.9078e-09	5.94916e-07	0.064,0.08,0.079,0.049,0.047	0.193,0.123,0.168,0.11,0.12	0.079
SEC22A	SEC22A	chr15	-	74331060	74331132	74331088	74331132	74328870	74329071	9,3,8,5,8	50,58,47,65,36	10,15,5,18,8	59,48,37,35,30	177	149	0.00400307	0.0495801	0.132,0.042,0.125,0.061,0.158	0.125,0.208,0.102,0.302,0.183	0.08
KMT2E	KMT2E	chr8	+	73470754	73471410	73470754	73471246	73495481	73495555	320,357,293,527,189	36,71,49,80,16	200,409,174,394,254	19,28,10,32,26	298	149	2.798e-05	0.00129261	0.816,0.715,0.749,0.767,0.855	0.84,0.88,0.897,0.86,0.83	0.081
FBF1	FBF1	chr5	-	130612869	130613055	130612952	130613055	130612246	130612423	215,179,177,254,196	75,84,61,101,61	201,317,201,304,214	74,70,63,62,43	232	149	0.00167539	0.0262137	0.648,0.578,0.651,0.618,0.674	0.636,0.744,0.672,0.759,0.762	0.081
LOC118145036	LOC118145036	chr10	+	133434434	133435270	133434434	133434631	133435794	133435945	39,34,25,35,38	111,66,75,99,115	42,58,35,47,43	74,76,68,75,63	298	149	9.03922e-05	0.00331242	0.149,0.205,0.143,0.15,0.142	0.221,0.276,0.205,0.239,0.254	0.081
SNX14	SNX14	chr4	-	87972549	87973120	87972804	87973120	87953775	87953896	201,282,205,221,180	33,44,29,49,49	192,247,193,266,201	28,23,22,38,20	298	149	0.00143071	0.0226852	0.753,0.762,0.779,0.693,0.647	0.774,0.843,0.814,0.778,0.834	0.082
SLC39A11	SLC39A11	chr5	-	127749686	127749831	127749707	127749831	127645089	127645260	29,31,26,46,48	166,135,142,145,134	35,62,44,42,53	95,162,109,125,96	170	149	0.000370418	0.00894261	0.133,0.168,0.138,0.218,0.239	0.244,0.251,0.261,0.227,0.326	0.083
LOC100412910	LOC100412910	chr2	-	1109704	1109873	1109746	1109873	1109330	1109423	10,12,10,18,18	55,58,69,115,85	15,20,13,18,27	41,69,51,65,51	191	149	0.000939944	0.0177084	0.124,0.139,0.102,0.109,0.142	0.222,0.184,0.166,0.178,0.292	0.085
LOC100389040	LOC100389040	chr5	+	1462781	1464598	1462781	1462924	1486035	1486164	603,604,450,474,315	32,22,40,34,36	379,550,421,501,346	15,5,9,9,6	298	149	5.09481e-13	4.7662e-10	0.904,0.932,0.849,0.875,0.814	0.927,0.982,0.959,0.965,0.966	0.085
FKBP11	FKBP11	chr9	+	68192836	68193245	68192836	68192902	68193311	68193399	117,93,144,165,118	439,359,444,289,312	81,120,96,96,82	169,147,134,155,163	298	149	6.94685e-08	1.01526e-05	0.118,0.115,0.14,0.222,0.159	0.193,0.29,0.264,0.236,0.201	0.086
NAT9	NAT9	chr5	-	129515827	129516021	129515954	129516021	129515666	129515752	45,33,37,42,40	102,113,88,76,81	43,73,44,58,61	64,88,64,86,89	276	149	0.000105137	0.00371152	0.192,0.136,0.185,0.23,0.21	0.266,0.309,0.271,0.267,0.27	0.086
LOC100394476	LOC100394476	chr12	-	28757234	28758699	28758591	28758699	28741644	28741771	156,214,162,184,190	27,22,12,49,38	233,241,205,197,217	19,17,17,25,18	298	149	0.00128598	0.0217241	0.743,0.829,0.871,0.652,0.714	0.86,0.876,0.858,0.798,0.858	0.088
MACIR	MACIR	chr2	-	105456384	105456876	105456438	105456876	105448796	105448886	5,22,7,3,2	81,79,83,51,43	11,17,12,21,14	36,68,64,67,62	203	149	0.000191304	0.0053824	0.043,0.17,0.058,0.041,0.033	0.183,0.155,0.121,0.187,0.142	0.089
PTPA	PTPA	chr1	+	175968946	175970973	175968946	175969047	175973702	175973810	764,788,663,824,671	1080,1281,1206,1208,1465	959,890,730,932,701	907,882,829,914,932	298	149	8.52196e-11	3.98615e-08	0.261,0.235,0.216,0.254,0.186	0.346,0.335,0.306,0.338,0.273	0.089
TMEM68	TMEM68	chr16	-	10627564	10627734	10627600	10627734	10619762	10619807	149,120,117,164,116	49,63,63,42,43	98,127,122,142,86	34,30,27,24,25	185	149	0.00271407	0.0370659	0.71,0.605,0.599,0.759,0.685	0.699,0.773,0.784,0.827,0.735	0.092
LOC108590331	LOC108590331	chr4	+	35280172	35280324	35280172	35280218	35291603	35291699	163,106,94,140,143	17,29,9,26,11	38,65,41,38,45	4,6,2,1,2	255	149	0.00136183	0.0219654	0.849,0.681,0.859,0.759,0.884	0.847,0.864,0.923,0.957,0.929	0.098
P4HTM	P4HTM	chr15	+	26089021	26089724	26089021	26089207	26089910	26090001	458,412,232,469,321	82,78,84,52,59	465,439,498,465,332	69,45,66,44,25	298	149	0.000291787	0.00737749	0.736,0.725,0.58,0.818,0.731	0.771,0.83,0.79,0.841,0.869	0.102
ZNF789	ZNF789	chr2	-	12478507	12478652	12478525	12478652	12470727	12471847	27,32,29,57,34	77,74,86,96,53	39,36,37,55,41	65,53,55,53,55	167	149	0.00349927	0.0445383	0.238,0.278,0.231,0.346,0.364	0.349,0.377,0.375,0.481,0.399	0.105
NUDT16L1	NUDT16L1	chr12	+	4594340	4594671	4594340	4594601	4595306	4596171	119,99,81,122,116	362,292,297,211,166	86,114,67,123,102	151,131,127,161,102	219	149	7.20298e-05	0.00277872	0.183,0.187,0.157,0.282,0.322	0.279,0.372,0.264,0.342,0.405	0.106
TRAPPC8	TRAPPC8	chr13	-	71171262	71171909	71171602	71171909	71159531	71159726	145,156,75,144,70	21,15,6,21,17	76,136,67,189,104	9,3,2,16,6	298	149	0.000510523	0.0113627	0.775,0.839,0.862,0.774,0.673	0.809,0.958,0.944,0.855,0.897	0.108
PEX10	PEX10	chr7	-	39061077	39061484	39061081	39061484	39059412	39059588	50,41,33,78,67	18,1,15,12,7	25,40,40,41,46	1,10,0,0,2	153	149	0.000393508	0.00937902	0.73,0.976,0.682,0.864,0.903	0.961,0.796,1.0,1.0,0.957	0.112
NCR3	NCR3	chr4	-	35802391	35802736	35802584	35802736	35802116	35802224	487,335,366,779,832	245,183,184,193,182	1527,1719,1395,1822,1428	439,422,383,319,257	298	149	0.00132488	0.0217241	0.498,0.478,0.499,0.669,0.696	0.635,0.671,0.646,0.741,0.735	0.118
DGKA	DGKA	chr9	-	61307092	61307601	61307327	61307601	61302146	61302291	71,64,35,78,48	47,51,48,60,37	92,162,91,122,73	46,63,63,56,42	298	149	0.00131159	0.0217241	0.43,0.386,0.267,0.394,0.393	0.5,0.562,0.419,0.521,0.465	0.119
CLASRP	CLASRP	chr22	+	39170647	39170691	39170647	39170687	39171035	39171096	180,151,151,209,193	216,222,253,169,242	312,337,320,263,257	213,255,215,218,229	153	149	1.39065e-05	0.000721272	0.448,0.398,0.368,0.546,0.437	0.588,0.563,0.592,0.54,0.522	0.122
DVL1	DVL1	chr7	-	38138665	38138818	38138740	38138818	38137926	38138058	163,144,82,119,84	227,271,227,244,187	107,131,105,113,96	140,130,130,119,92	224	149	6.09363e-08	9.50099e-06	0.323,0.261,0.194,0.245,0.23	0.337,0.401,0.349,0.387,0.41	0.126
LOC100894315	LOC100894315	chr22	+	20013501	20013928	20013501	20013915	20036984	20037111	4,12,6,6,4	67,76,55,103,55	18,14,10,23,6	32,65,37,82,39	162	149	2.42237e-06	0.000174318	0.052,0.127,0.091,0.051,0.063	0.341,0.165,0.199,0.205,0.124	0.13
HSCB	HSCB	chr1	+	197700285	197700380	197700285	197700375	197701243	197701388	47,31,41,64,98	148,145,148,87,136	64,58,42,66,52	70,73,73,85,72	154	149	0.000955545	0.0177252	0.235,0.171,0.211,0.416,0.411	0.469,0.435,0.358,0.429,0.411	0.132
LOC103794592	LOC103794592	chr7	-	136321726	136322739	136322639	136322739	136321228	136321318	471,590,341,855,455	494,380,305,874,454	412,702,402,918,533	214,245,258,512,319	298	149	1.27445e-07	1.58966e-05	0.323,0.437,0.359,0.328,0.334	0.49,0.589,0.438,0.473,0.455	0.133
OCIAD1	OCIAD1	chr3	-	143700900	143701115	143700945	143701115	143691746	143692277	57,54,47,62,53	71,74,59,50,61	49,55,38,42,25	29,41,32,16,19	194	149	0.0013393	0.0217899	0.381,0.359,0.38,0.488,0.4	0.565,0.507,0.477,0.668,0.503	0.142
THTPA	THTPA	chr10	+	54368398	54369045	54368398	54368475	54372351	54375010	22,23,7,20,3	46,62,33,24,21	38,11,29,20,14	29,26,25,14,23	298	149	0.000847753	0.0165224	0.193,0.156,0.096,0.294,0.067	0.396,0.175,0.367,0.417,0.233	0.156
TNK2	TNK2	chr17	+	74272505	74272619	74272505	74272550	74273531	74274880	7,13,9,27,14	74,60,80,105,59	20,22,15,16,26	46,27,39,66,26	218	149	1.12074e-05	0.000607799	0.061,0.129,0.071,0.149,0.14	0.229,0.358,0.208,0.142,0.406	0.159
CZIB	CZIB	chr7	-	88911977	88912797	88912713	88912797	88910903	88910985	47,36,33,36,24	160,132,158,127,113	55,70,36,67,28	75,87,62,44,75	298	149	4.27214e-09	1.06576e-06	0.128,0.12,0.095,0.124,0.096	0.268,0.287,0.225,0.432,0.157	0.161
ATP5PF	ATP5PF	chr21	-	30805192	30805992	30805829	30805992	30800015	30800183	263,235,267,193,211	102,86,119,71,64	308,277,231,265,294	61,62,47,42,37	298	149	6.48765e-11	3.46811e-08	0.563,0.577,0.529,0.576,0.622	0.716,0.691,0.711,0.759,0.799	0.162
LOC103789555	LOC103789555	chr20	-	42954759	42955094	42955009	42955094	42954451	42954631	126,129,70,133,123	28,26,20,27,30	91,76,119,129,76	13,2,7,12,10	298	149	1.93489e-06	0.000147762	0.692,0.713,0.636,0.711,0.672	0.778,0.95,0.895,0.843,0.792	0.167
IL18BP	IL18BP	chr11	-	66874351	66875749	66874951	66875749	66874064	66874137	71,45,35,67,62	391,523,391,431,379	77,64,77,105,76	109,148,135,175,97	298	149	0	2.2e-16	0.083,0.041,0.043,0.072,0.076	0.261,0.178,0.222,0.231,0.281	0.172
FLOT2	FLOT2	chr5	+	103520278	103520437	103520278	103520380	103520850	103520957	11,15,9,12,2	15,20,13,32,17	17,50,16,21,19	17,23,16,21,25	206	149	0.00272679	0.0371041	0.347,0.352,0.334,0.213,0.078	0.42,0.611,0.42,0.42,0.355	0.18
SETX	SETX	chr1	-	179197619	179198333	179197651	179198333	179196332	179196439	32,51,34,74,17	10,7,8,14,12	15,45,27,59,36	3,2,2,1,0	181	149	7.59685e-08	1.01526e-05	0.725,0.857,0.778,0.813,0.538	0.805,0.949,0.917,0.98,1.0	0.188
ACP1	ACP1	chr14	-	111517947	111518216	111518102	111518216	111511593	111511699	17,41,19,12,13	20,21,20,17,19	23,34,34,33,26	15,15,14,9,18	298	149	0.00342452	0.0437357	0.298,0.494,0.322,0.261,0.255	0.434,0.531,0.548,0.647,0.419	0.19
HACL1	HACL1	chr17	-	47607423	47608938	47608825	47608938	47606193	47606329	111,120,70,222,154	101,124,77,143,137	97,186,174,289,148	69,76,73,76,53	298	149	3.56493e-07	3.81142e-05	0.355,0.326,0.312,0.437,0.36	0.413,0.55,0.544,0.655,0.583	0.191
LOC100414663	LOC100414663	chr8	-	10957354	10962167	10957545	10962167	10957099	10957264	18,10,14,21,23	12,7,14,17,16	149,139,175,157,126	67,62,55,48,34	298	149	8.97216e-05	0.00331242	0.429,0.417,0.333,0.382,0.418	0.527,0.529,0.614,0.621,0.649	0.192
CHD2	CHD2	chr6	+	20194429	20198189	20194429	20194562	20218247	20218479	40,78,77,68,74	51,145,50,148,67	193,150,140,111,105	43,75,58,98,78	298	149	4.94032e-05	0.0020315	0.282,0.212,0.435,0.187,0.356	0.692,0.5,0.547,0.362,0.402	0.206
PGGHG	PGGHG	chr11	-	129571706	129571816	129571710	129571816	129570711	129571528	14,19,43,39,28	10,13,11,14,5	22,36,18,21,26	2,2,3,1,3	153	149	3.27688e-06	0.000215124	0.577,0.587,0.792,0.731,0.845	0.915,0.946,0.854,0.953,0.894	0.206
LARP1B	LARP1B	chr3	-	67993926	67995003	67994735	67995003	67982301	67982360	16,14,22,16,14	14,13,12,19,21	31,46,23,32,35	14,17,8,18,11	298	149	0.000345296	0.00844509	0.364,0.35,0.478,0.296,0.25	0.525,0.575,0.59,0.471,0.614	0.207
CDK6	CDK6	chr8	+	54860059	54861546	54860059	54861476	54861658	54862263	31,36,44,28,8	16,17,12,10,9	16,47,18,29,25	6,6,3,3,4	219	149	0.000800799	0.0157715	0.569,0.59,0.714,0.656,0.377	0.645,0.842,0.803,0.868,0.81	0.212
PGGHG	PGGHG	chr11	-	129571706	129571816	129571710	129571816	129570711	129570994	14,17,40,35,27	6,7,5,12,32	20,31,13,20,26	0,0,2,3,3	153	149	4.00264e-07	4.04807e-05	0.694,0.703,0.886,0.74,0.451	1.0,1.0,0.864,0.867,0.894	0.23
TRABD	TRABD	chr1	+	217374855	217375168	217374855	217374949	217380419	217380486	53,95,53,62,28	14,22,16,13,11	15,27,26,32,22	0,2,0,1,8	298	149	0.000234735	0.00627413	0.654,0.683,0.624,0.705,0.56	1.0,0.871,1.0,0.941,0.579	0.233
TRAK1	TRAK1	chr17	+	73220563	73220920	73220563	73220719	73230240	73230343	80,140,130,166,163	66,50,58,73,54	27,36,26,50,33	1,5,9,8,6	298	149	0.000116605	0.00396555	0.377,0.583,0.528,0.532,0.601	0.931,0.783,0.591,0.758,0.733	0.235
LOC100392935	LOC100392935	chr1	-	191079182	191079476	191079394	191079476	191077427	191077785	6,20,17,11,26	10,8,11,25,10	34,29,32,38,43	6,14,4,9,15	298	149	0.00114385	0.0202858	0.231,0.556,0.436,0.18,0.565	0.739,0.509,0.8,0.679,0.589	0.27
LOC100408904	LOC100408904	chr19	+	6370370	6370519	6370370	6370471	6372314	6372383	0,4,0,4,0	34,26,35,37,41	26,28,18,23,17	43,43,27,38,17	197	149	0	2.2e-16	0.0,0.104,0.0,0.076,0.0	0.314,0.33,0.335,0.314,0.431	0.309
