# Supplementary material for: A viral noncoding RNA is a master regulator of gene expression that defines host cell identity and function
Source: Nucleic Acids Res. 2026 May 11;54(9):gkag472. doi: 10.1093/nar/gkag472 (PMC13158664; doi:10.1093/nar/gkag472)
Supplement: gkag472_Supplemental_Files [file gkag472_supplemental_files.zip › Supplementary Table 5_revised.xlsx]

## Sheet: Sheet1
		LIST OF OLIGONUCLEOTIDES USED IN THIS STUDY
GENE	PRIMER NAME	SEQUENCE	USED IN	WORKS IN
Ribosomal RNA	18S_F	5'-GCAATTATTCCCCATGAACG-3'	qPCR	Human and marmoset
Ribosomal RNA	18S_R	5'-GGCCTCACTAAACCATCCAA-3'	qPCR	Human and marmoset
ADAR	ADAR_F	5'-CTTGGGAACAGGGAATCGCT-3'	qPCR	Human and marmoset
ADAR	ADAR_R	5'-ATGAAGCCTCTCCGGGAGAT-3'	qPCR	Human and marmoset
HNRNPA2B1	HNRNPA2B1_F_Cj	5'-GTGGCGGCGGAGGAAATTTC-3'	qPCR	Marmoset
HNRNPA2B1	HNRNPA2B1_R	5'-CAGGTCCTCCTCCATACCCA-3'	qPCR	Human and marmoset
HNRNPA2B1	HNRNPA2B1_F_Hu	5'-GTGGTGGCGGTGGAAATTTC-3'	qPCR	Human
FOXN3	FOXN3_F_Cj	5'-AGTGGACAAGGAGAGGAGTCA-3'	qPCR	Marmoset
FOXN3	FOXN3_R	5'-TGGGTGTGGGTGATAAGGTG-3'	qPCR	Human and marmoset
FOXN3	FOXN3_F_Hu	5'-AGTGGACAAAGAGAGGAGTCA-3'	qPCR	Human
FOXN3	FOXN3_F2_Hu	5'-TTGGGAAAGGGTCGTTGTGG-3'	qPCR	Human
FOXN3	FOXN3_F2_Hu	5'-CGTGTGGGTGTGGGTGATAA-3'	qPCR	Human
PIP4K2B	PIP4K2B1_F	5'-TGCCAGATGACTTCAAAGCCT-3'	qPCR	Human and marmoset
PIP4K2B	PIP4K2B1_R	5'-AGGTTTCGGAACACCATGGG-3'	qPCR	Human and marmoset
PPFIA1	PPFIA1_F	5'-GCCTTAACCCAGGGGAAGTT-3'	qPCR	Human and marmoset
PPFIA1	PPFIA1_R	5'-CTGCGAACTCCTGTGGAAGT-3'	qPCR	Human and marmoset
UBA2	UBA2_F	5'-TTGCATCGTTTGGGCAAAGT-3'	qPCR	Human and marmoset
UBA2	UBA2_R	5'-GCTTCAGGGTCAGCTCTGTC-3'	qPCR	Human and marmoset
ILRUN	ILRUN_F_Cj	5'-TGTCACCATAGGAGAAGGGGA-3'	qPCR	Marmoset
ILRUN	ILRUN_R_Cj	5'-CAAACTGGTCTCCCCCGACA-3'	qPCR	Marmoset
ILRUN	ILRUN_F	5'-GGATGTGCACTGCTACAGGA-3'	qPCR	Human and marmoset
ILRUN	ILRUN_R	5'-ATGACAGCTGCTGCGTTACT-3'	qPCR	Human and marmoset
JARID2	JARID2_F	5'-GATGGAACCTCACCGTCCTC-3'	qPCR	Human and marmoset
JARID2	JARID2_R_Cj	5'-GACCATGCCAATGTTCAGCC-3'	qPCR	Marmoset
JARID2	JARID2_R_Hu	5'-GACCATGCCAATATTTAGCCAGGG-3'	qPCR	Human
RABEP1	RABEP1_F_Cj	5'-ACCAGATCTCTGCACTTGTCCT-3'	qPCR	Marmoset
RABEP1	RABEP1_F_Hu	5'-CCAGATCTCTGCACTCGTCC-3'	qPCR	Human
RABEP1	RABEP1_R	5'-AACATCCCTCTTTGCCTGGG-3'	qPCR	Human and marmoset
ECPAS	ECPAS_F	5'-ACGTATAAAAAGCCGCCCCA-3'	qPCR	Human and marmoset
ECPAS	ECPAS_R	5'-CACTGGTAGGCGAGGATAGC-3'	qPCR	Human and marmoset
GAA	GAA_F	5'-CTACAGCGTGGAGTTCTCCG-3'	qPCR	Human and marmoset
GAA	GAA_R_Cj	5'-CCAGTTCCTGCAGCTGTCCA-3'	qPCR	Marmoset
GAA	GAA_R_Hu	5'-TGGACAGCTGAAGGAACTGG-3'	qPCR	Human
HSUR1	HSUR1NOR	5'-GGTCAGCAAGTAACGGGTTGTTTGAGACTT-3'	Northern blot
HSUR2	HSUR2NOR	5'-AGCGATACCTCGTGTGTGATTAAAGCAGCA-3'	Northern blot
HSUR3	HSUR3NOR	5'-ATTCTTGGGTTGTTAATCTCCTATAGCAAG-3'	Northern blot
HSUR4	HSUR4NOR	5'-TGAACCTGAAGAGTCCCTCTCTGGCTGTGG-3'	Northern blot
HSUR5	HSUR5NOR	5'-AGACTACATGCTCCTCAGTTACAGCTTTGC-3'	Northern blot
HSUR6	HSUR6NOR	5'-GCCTAGCGTGAGTGCGCACAGTCAGATTCT-3'	Northern blot
HSUR7	HSUR7NOR	5'-CCTAAGTACCTAGTGCCTCCAAAAATTTAT-3'	Northern blot
U1	U1NORT	5'-TGGTATCTCCCCTGCCAGGTAAGTA-3'	Northern blot
U2	U2NOR	5'-CTAGACTTGATCTTAGCCAAAAGG-3'	Northern blot
U6	U6NOR	5'-GCAGGGGCCATGCTAATCTTCTCTGTATCG-3'	Northern blot
miR-16	MIR16NOR	5'-CGCCAATATTTACGTGCTGCTA-3'	Northern blot
miR-142-3p	MIR142-3PNOR	5'-TCCATAAAGTAGGAAACACTACA-3'	Northern blot
miR-21	MIR21-NOR	5'-TCAACATCAGTCTGATAAGCTA-3'	Northern blot
miR-27a	MIR27ANOR	5'-GCGGAACTTAGCCACTGTGAA-3'	Northern blot
miR-142-3p	miR-142-3p	5'-/5Phos/rUrGrUrArGrUrGrUrUrUrCrCrUrArCrUrUrUrArUrGrGrATT-3'	Transfection
miR-142-3p*	miR-142-3p*	5'-rUrCrCrArUrArArArGrUrArGrGrArArArCrArCrUrArCrATT-3'	Transfection
miR-142-3pCC	miR-142-3pCC	5'-/5Phos/rUrCrUrArCrUrCrUrUrUrCrCrUrArCrUrUrUrArUrGrGrATT-3'	Transfection
miR-142-3pCC*	miR-142-3pCC*	5'-rUrCrCrArUrArArArGrUrArGrGrArArArGrArGrUrArGrATT-3'	Transfection
miR-142-3p	miR-142-3p LNA	5'-TCCATAAAGTAGGAAACACTACA-3'	Transfection
miR-27a-3p	miR-27a-3p LNA	5'-GCGGAACTTAGCCACTGTGAA-3'	Transfection
	U1promBamHIF	ATGGGATCCGCCAACCGAAAGTTGCTCCTTACAC

## Sheet: Primers used in cloning
Plasmid	Primer name	Sequence
pBS-GFP-U1-H1	U1promBamHIF	ATGGGATCCGCCAACCGAAAGTTGCTCCTTACAC
pBS-GFP-U1-H1	U1_3’boxEcoRIR	ATGGAATTCGCTGCAGGTCGACGGTC
pBS-GFP-U1	U1promBamHIF	ATGGGATCCGCCAACCGAAAGTTGCTCCTTACAC
pBS-GFP-U1	U1ppromEcoRI	ATGGAATTCGAGATCTTCGGGCTCTGCCC
pLenti-TK-Firefly-cjADAR	Luc_ADAR_F	acgtTCTAGAcacaaccaaagcgtcccaagg
pLenti-TK-Firefly-cjADAR	Luc_ADAR_R	acgtGTCGACgcgctgcctcctctgtcc
pLenti-TK-Firefly-cjADAR_BS1	Luc_ADAR_F	acgtTCTAGAcacaaccaaagcgtcccaagg
pLenti-TK-Firefly-cjADAR_BS1	ADAR_BS1_R	acgtGTCGACgggttctgatcttgtgggagcc
pLenti-TK-Firefly-cjADAR_BS2	ADAR_BS2_F	acgtTCTAGAagtcctccaaatgtttggcctcg
pLenti-TK-Firefly-cjADAR_BS2	Luc_ADAR_R	acgtGTCGACgcgctgcctcctctgtcc
pLenti-TK-Firefly-cjhnRNPA2B1	Luc_A2B1_F	acgtTCTAGAGCTTCTTCCTCTTTGCCATGGG
pLenti-TK-Firefly-cjhnRNPA2B1	Luc_A2B1_R	acgtGTCGACGCTTCTACACTCTTACAAAGACCACTAGAAA
pLenti-TK-Firefly-cjhnRNPA2B1_BS1	Luc_A2B1_F	acgtTCTAGAGCTTCTTCCTCTTTGCCATGGG
pLenti-TK-Firefly-cjhnRNPA2B1_BS1	hnRNPA2B1_BS1_Sal_R	acgtGTCGACCACTGCATATTTATGCATGACTGAGATAAGAGT
pLenti-TK-Firefly-cjhnRNPA2B1_BS2	Luc_A2B1_R	acgtGTCGACGCTTCTACACTCTTACAAAGACCACTAGAAA
pLenti-TK-Firefly-cjhnRNPA2B1_BS2	hnRNPA2B1_BS2_Xba_F	acgtTCTAGAGTATAAATAGGAGAGGATGAGAGCCCAGAG
pLenti-TK-Firefly-cjJARID	Luc_Jarid_F	acgtTCTAGAggataggagacacgcacgtgc
pLenti-TK-Firefly-cjJARID	Luc_Jarid_R	acgtGTCGACtatcttaaggatgctattgaagggttttttgat
pLenti-TK-Firefly-cjJARID_BS1	Luc_Jarid_F	acgtTCTAGAggataggagacacgcacgtgc
pLenti-TK-Firefly-cjJARID_BS1	JARID_BS1_R	acgtGTCGACcgttccttccttccttgaacagatgc
pLenti-TK-Firefly-cjJARID_BS2	Luc_Jarid_R	acgtGTCGACtatcttaaggatgctattgaagggttttttgat
pLenti-TK-Firefly-cjJARID_BS2	JARID_BS2_F	acgtTCTAGAcagacgttgtttcctgaccacagg
pLenti-TK-Firefly-cjPICALM	Luc_PICALM_F	acgtGCTAGCctgtctttttggtgactaacccttcagtt
pLenti-TK-Firefly-cjPICALM	Luc_PICALM_R	acgtGTCGACctgcagagacaatgcaacaagaatgc
pLenti-TK-Firefly-cjPIP4K2B	Luc_PIP4K2B_F	acgtTCTAGACCTCATCTCTTCCTGGCAGTCTT
pLenti-TK-Firefly-cjPIP4K2B	Luc_PIP4K2B_R	acgtGTCGACGTTTAAAGCAGACATTAGACAAGCACGG
pLenti-TK-Firefly-cjPPFIA1	Luc_PPFIA1_F	acgtTCTAGAACCTTTTCTAGCAAGAAATGCTTCATTCCG
pLenti-TK-Firefly-cjPPFIA1	Luc_PPFIA1_R	acgtGTCGACGCAACTTACACAACCCACAATGGC
pLenti-TK-Firefly-cjFOXN3	Luc_FOX_F	acgtTCTAGAATAGAATCAAGAGAATTATGGGACGCTTTC
pLenti-TK-Firefly-cjFOXN3	Luc_FOX_R	acgtGTCGACGCCACAGTAATGGGTGTTTGTGT
pLenti-TK-Firefly-cjUBA2	Luc_UBA2_F	acgtTCTAGACTCAAGAGCAAGATGATGTTCTCATAGTTGA
pLenti-TK-Firefly-cjUBA2	Luc_UBA2_R	acgtGTCGACTAACAAGAATGCAGATGCCATTTATTTGGTCC
deltaHSUR1 bacmid	bacmidseqafterKanR	CTAGTTAGTGAGTAATTTTTGTTA
deltaHSUR1 bacmid	bacmidseqKanjunctionR	ATCCTTGTAATCGGATCCCCAT
deltaHSUR1 bacmid	bacmidseqS4junctionF	GTTAACACGTAAGTGCATTGCT
deltaHSUR1 bacmid	S4frag300F	TAGTATCAGTAGCTTTAAAACAC
deltaHSUR1 bacmid	S4frag300R	AGTACACAGAGCCCAGCAG
deltaHSUR1 bacmid	H1MluIF	AGCACGCGTGTGAGCATAGCTAATATATTACA
deltaHSUR1 bacmid	H1MluIR	AGCACGCGTGTCAGTTTAACAGCTAGTGATAT
