# Supplementary material for: A viral noncoding RNA is a master regulator of gene expression that defines host cell identity and function
Source: Nucleic Acids Res. 2026 May 11;54(9):gkag472. doi: 10.1093/nar/gkag472 (PMC13158664; doi:10.1093/nar/gkag472)
Supplement: gkag472_Supplemental_Files [file gkag472_supplemental_files.zip › Supplementary Table 6_revised.xlsx]

## Sheet: Sheet1
	P-values for statistical tests in Figures
Figure 2A
cj38637-WT vs. cj38637-DHSUR1			Adjusted P value
ADAR			0.005342
HNRNPA2B1			0.020944
FOXN3			0.00105
PIP4K2B			0.021434
UBA2			0.000326
ILRUN			0.000291
JARID2			0.011688
RABEP1			0.14444
ECPAS			0.064605
GAA			0.068181
Figure 2C
cj319 + control ASO vs. cj319 + HSUR1 ASO			Adjusted P value
ADAR			3.9e-06
HNRNPA2B1			5e-06
FOXN3			<0.0001
PIP4K2B			3.9e-06
PPFIA1			0.0001365
UBA2			2.62e-05
ILRUN			<0.0001
JARID2			<0.0001
RABEP1			0.62492
ECPAS			0.187138
GAA			0.62492
Figure 2D
Transfected control vs. HSUR1 in HuT 78 cells			Adjusted P value
ADAR			0.012682
HNRNPA2B1			0.021462
FOXN3			0.007107
UBA2			0.007107
ILRUN			0.021462
JARID2			0.021462
RABEP1			0.425724
ECPAS			0.778285
GAA			0.778285
Figure 3B
Transfected control vs. HSUR1 in HuT 78 cells
LUC reporter			Adjusted P value
Control			0.922926
JARID2			0.009544
ADAR			0.000466
HNRNPA2B1			0.009544
PIP4K2B			0.014892
PPFIA1			0.009544
FOXN3			0.006018
UBA2			0.000224
ILRUN			0.009544
Figure 3C
Transfected control vs. HSUR1 in HuT 78 cells
LUC reporter			Adjusted P value
ADAR_BS1			0.000318
ADAR_BS2			0.449627
HNRNPA2B1_BS1			0.449627
HNRNPA2B1_BS2			0.000225
JARID2_BS1			0.012991
JARID2_BS2			0.006681
Figure 3D
Transfected control vs. HSUR1 vs. HSUR1mutA2B1BS2			P value
A2B1-BS2mut reporter			0.001588
Figure 3E
Transfected control vs. HSUR1 vs. HSUR1mutJARID2BS2			P value
JARID2-BS2mut reporter			0.000464
Figure 4A
HeLa-C control miRNA vs. HeLa-C miR-142-3p			Adjusted P value
ADAR			0.951345
HNRNPA2B1			0.976513
FOXN3			0.976513
PIP4K2B			0.175617
UBA2			0.759286
ILRUN			0.976513
RABEP1			0.282741
GAA			0.267272
ECPAS			0.932419
HeLa-C control miRNA vs. HeLa-H1 control miRNA			Adjusted P value
ADAR			0.729966
HNRNPA2B1			0.177583
FOXN3			0.729966
PIP4K2B			0.842029
UBA2			0.420493
ILRUN			0.963968
RABEP1			0.842029
GAA			0.963968
ECPAS			0.59606
HeLa-C control miRNA vs. HeLa-H1 miR-142-3p			Adjusted P value
ADAR			0.003754
HNRNPA2B1			0.004824
FOXN3			0.000198
PIP4K2B			9.2e-05
UBA2			0.037067
ILRUN			2.7e-05
RABEP1			0.876614
GAA			0.876614
ECPAS			0.969537
HeLa-H1 control miRNA vs. HeLa-H1 miR-142-3p			Adjusted P value
ADAR			0.009512
HNRNPA2B1			0.002388
FOXN3			0.00039
PIP4K2B			0.00039
UBA2			0.021177
ILRUN			0.000301
RABEP1			0.916073
GAA			0.849152
ECPAS			0.753542
Figure 4B
H1m142 control miRNA vs. H1m142 miR-142-3p			Adjusted P value
ADAR			0.254589
HNRNPA2B1			0.6609
FOXN3			0.397535
PIP4K2B			0.072761
PPFIA1			0.6609
UBA2			0.072325
ILRUN			0.072325
JARID2			0.153014
RABEP1			0.207502
ECPAS			0.818913
GAA			0.056183
H1m142 control miRNA vs. H1m142 miR-142-3pCC			Adjusted P value
ADAR			0.000123
HNRNPA2B1			0.002083
FOXN3			0.002083
PIP4K2B			7e-06
PPFIA1			0.002571
UBA2			0.026006
ILRUN			1.7e-05
JARID2			0.000997
RABEP1			0.530899
ECPAS			0.313811
GAA			0.313811
Figure 4C
Control LNA Control miRNA vs. control LNA miR-142-3p			Adjusted P value
ADAR			0.011916
HNRNPA2B1			0.003462
FOXN3			0.01802
PIP4K2B			0.034106
PPFIA1			0.015242
UBA2			0.007295
ILRUN			0.001135
JARID2			3.9e-05
ECPAS			0.763865
GAA			0.655611
Control LNA Control miRNA vs. miR-27a LNA control miRNA			Adjusted P value
ADAR			0.734768
HNRNPA2B1			0.479844
FOXN3			0.500796
PIP4K2B			0.250526
PPFIA1			0.246802
UBA2			0.734768
ILRUN			0.683695
JARID2			0.734768
ECPAS			0.658934
GAA			0.072759
Control LNA Control miRNA vs. miR-27a LNA miR-142-3p			Adjusted P value
ADAR			0.006871
HNRNPA2B1			0.00503
FOXN3			0.002188
PIP4K2B			0.006871
PPFIA1			0.006871
UBA2			0.017885
ILRUN			0.004773
JARID2			0.017339
ECPAS			0.58362
GAA			0.499511
Control LNA miR-142-3p vs. miR-27a LNA miR-142-3p			Adjusted P value
ADAR			0.999948
HNRNPA2B1			0.99165
FOXN3			0.998757
PIP4K2B			0.999968
PPFIA1			0.999968
UBA2			0.945244
ILRUN			0.999968
JARID2			0.539464
ECPAS			0.999968
GAA			0.999968
Figure 4D
Transfected control vs. mCherry/V5-ZFP36L2
LUC reporter			Adjusted P value
Control			0.211543
JARID2			0.324023
ADAR			0.571302
HNRNPA2B1			0.932613
PPFIA1			0.942213
Transfected control vs. HSUR1 mCherry			Adjusted P value
Control			0.685226
JARID2			0.008087
ADAR			0.011868
HNRNPA2B1			0.003718
PPFIA1			0.009553
Transfected control vs. HSUR1 mCherry/V5-ZFP36L2			Adjusted P value
Control			0.081276
JARID2			0.002613
ADAR			0.000126
HNRNPA2B1			0.000606
PPFIA1			0.002613
Transfected HSUR1 mCherry vs. HSUR1 mCherry/V5-ZFP36L2			Adjusted P value
Control			0.156755
JARID2			0.008584
ADAR			0.009824
HNRNPA2B1			0.029831
PPFIA1			0.02373
Figure 4E
Transfected control miRNA mCherry vs. miR-142-3p mCherry			Adjusted P value
HNRNPA2B1			0.000328
FOXN3			0.000332
PIP4K2B			9.6e-05
PPFIA1			0.001539
UBA2			0.001773
ILRUN			9.6e-05
JARID2			3.8e-05
RABEP1			0.003346
ECPAS			0.620289
Transfected control miRNA mCherry vs. control miRNA mCherry/V5-ZFP36L2			Adjusted P value
HNRNPA2B1			0.997262
FOXN3			0.95205
PIP4K2B			0.961631
PPFIA1			0.997262
UBA2			0.95205
ILRUN			0.950128
JARID2			0.997262
RABEP1			0.997262
ECPAS			0.817749
Transfected control miRNA mCherry vs. miR-142-3p mCherry/V5-ZFP36L2			Adjusted P value
ADAR			4e-06
HNRNPA2B1			<0.000001
FOXN3			<0.000001
PIP4K2B			1.5e-05
PPFIA1			<0.000001
UBA2			<0.000001
ILRUN			2e-06
JARID2			<0.000001
RABEP1			0.046032
ECPAS			0.469051
Transfected miR-142-3p mCherry vs. miR-142-3p mCherry/V5-ZFP36L2			Adjusted P value
ADAR			0.220691
HNRNPA2B1			0.100056
FOXN3			0.100564
PIP4K2B			0.599735
PPFIA1			0.051388
UBA2			0.201286
ILRUN			0.297413
JARID2			0.599735
RABEP1			0.599735
ECPAS			0.852515
Figure 5A
Control vs. ARE-BP siRNA			P value
Control vs. KHSRP siRNA			0.0031
Control vs. HuR siRNA			0.1117
Control vs. hnRNP D siRNA			0.0212
Figure 5C
Transfected Control, HSUR1 or HSUR1 ARE mutants			P value
in the presence of ZFP36L2
Control vs. HSUR1			<0.0001
Control vs. HSUR1-AREm1			0.0014
Control vs. HSUR1-AREm2			0.0116
Control vs. HSUR1-AREm3			0.3768
HSUR1 vs. HSUR1-AREm1			0.0062
HSUR1 vs. HSUR1-AREm2			0.0007
HSUR1 vs. HSUR1-AREm3			<0.0001
HSUR1-AREm1 vs. HSUR1-AREm2			0.3132
Figure 5E
cj38637-WT vs. cj38637-DHSUR1		IP:aKHSRP	P value
ADAR			0.002165
HNRNPA2B1			0.002165
FOXN3			0.002165
PPFIA1			0.002165
ILRUN			0.002165
JARID2			0.002165
RABEP1			0.363636
GAA			0.406926
Figure 5F
HeLa-C miR-142-3p vs. HeLa-H1 miR-142-3p IP:aV5			P value
ADAR			0.0268
HNRNPA2B1			0.0078
FOXN3			0.043
ILRUN			0.0468
JARID2			0.0312
ECPAS			0.0708
GAA			0.0697
HeLa-H1 miR-142-3p vs. HeLa-AREm1 miR-142-3p			P value
ADAR			0.019938
HNRNPA2B1			0.018677
FOXN3			0.011271
ILRUN			0.032399
JARID2			0.024453
ECPAS			0.891892
GAA			0.330915
HeLa-H1 miR-142-3p vs. HeLa-AREm2 miR-142-3p			P value
ADAR			0.006344
HNRNPA2B1			0.000705
FOXN3			0.002701
ILRUN			0.016745
JARID2			0.007757
ECPAS			0.015965
GAA			0.021394
Figure 6B
cj38637-WT vs. cj38637-DHSUR1			P value
Viable			3.4e-05
Necrotic			0.000233
Apoptotic			5.6e-05
Figure 6C			P value
cj38062-WT vs. cj38062-DHSUR1			0.000417
cj38637-WT vs. cj38637-DHSUR1			4e-06
cj36416-WT vs. cj36416-DHSUR1			<0.000001
Figure 6D
Uncorrected Fisher's LSD			P value
Control:-FasL vs. Control:+FasL			<0.0001
Control:-FasL vs. HSUR1:+FasL			0.2141
Control:+FasL vs. HSUR1:-FasL			<0.0001
Control:+FasL vs. HSUR1:+FasL			0.0003
Figure 7B			P value
cj38637-DHSUR1 vs. cj38637-WT			0.0481
Figure 7D			P value
cj38062-WT vs. cj38062-DHSUR1			2e-06
cj38637-WT vs. cj38637-DHSUR1			0.011219
cj36416-WT vs. cj36416-DHSUR1			0.003095
Supplementary Figure 2C
cj38637-WT vs. cj38637-DHSUR1			P value
ADAR			0.0031
HNRNPA2B1			0.0013
PIP4K2B			0.017913
UBA2			0.00927
JARID2			0.023681
Supplementary Figure 3B
Transfected control vs. HSUR1 vs. HSUR1mutJARID2BS1			P value
JARID2-BS1mut reporter			0.00429
Supplementary Figure 3C
Transfected control vs. HSUR1 vs. HSUR1mutADARBS1			P value
ADAR-BS1mut reporter			0.008552
Supplementary Figure 4A
HeLa-H1 control miRNA vs. HeLa-H1 miR-142-3p			Adjusted P value
ADAR			0.000254
HNRNPA2B1			4e-06
FOXN3			0.000147
PIP4K2B			2.9e-05
PPFIA1			8e-06
UBA2			0.000605
ILRUN			<0.000001
JARID2			0.000254
RABEP1			0.723322
ECPAS			0.832041
GAA			0.818952
HeLa-H1 control miRNA vs. HeLa-H1 miR-142-3pCC			Adjusted P value
ADAR			0.293554
HNRNPA2B1			>0.999999
FOXN3			0.948918
PIP4K2B			0.204562
PPFIA1			0.293554
UBA2			0.969779
ILRUN			0.608744
JARID2			0.623897
RABEP1			0.831554
ECPAS			0.949056
GAA			0.368686
Supplementary Figure 5B
HSUR1 vs. HSUR1 mutants			P value
HSUR1 vs. H1m142			0.5478
HSUR1 vs. H1-AREm1			0.0018
HSUR1 vs. H1-AREm2			0.0003
HSUR1 vs. H1-AREm3			0.0001
Supplementary Figure 5C
ADAR reporter			P value
Control vs. HSUR1			<0.0001
Control vs. HSUR1-AREm1			0.0009
Control vs. HSUR1-AREm2			0.0234
Control vs. HSUR1-AREm3			0.0816
HSUR1 vs. HSUR1-AREm1			0.0029
HSUR1 vs. HSUR1-AREm2			<0.0001
HSUR1 vs. HSUR1-AREm3			<0.0001
HSUR1-AREm1 vs. HSUR1-AREm2			0.1599
Supplementary Figure 5D
cj38637-WT vs. cj38637-DHSUR1IP:aHuR			P value
ADAR			0.001255
HNRNPA2B1			0.020821
FOXN3			0.01095
PPFIA1			0.023722
ILRUN			0.021348
JARID2			0.022098
RABEP1			0.939842
GAA			0.203878
Supplementary Figure 5E
cj38637-WT vs. cj38637-DHSUR1IP:ahnRNP D			P value
ADAR			0.008934
HNRNPA2B1			0.001609
FOXN3			0.032776
PPFIA1			0.035714
ILRUN			0.005443
JARID2			0.013525
RABEP1			0.558942
GAA			0.39647
Supplementary Figure 5F
cj38637-WT vs. cj38637-DHSUR1IP:NRS			P value
ADAR			0.336909
HNRNPA2B1			0.004524
FOXN3			0.201614
PPFIA1			0.079285
ILRUN			0.85842
JARID2			0.852218
RABEP1			0.064988
GAA			0.160407
Supplementary Figure 5G
cj38637-WT vs. cj38637-DHSUR1 transfected with
GFP-ZFP36L1		IP:aGFP	P value
ADAR			0.02024
HNRNPA2B1			0.000284
FOXN3			0.012114
PPFIA1			0.000939
ILRUN			0.000371
JARID2			0.002982
RABEP1			0.313295
GAA			0.3953
Supplementary Figure 6A
cj38062-WT vs. cj38062-DHSUR1			P value
Viable			0.003876
Necrotic			0.007792
Apoptotic			0.004211
cj36416-WT vs. cj36416-DHSUR1			P value
Viable			0.000613
Necrotic			0.006655
Apoptotic			2e-06
Debris			0.890247
Supplementary Figure 7B			P value
cj38062-DHSUR1 vs. cj38062-WT			0.047
Supplementary Figure 7E			P value
cj36416-DHSUR1 vs. cj36416-WT			0.0426
