# Supplementary material for: A viral noncoding RNA is a master regulator of gene expression that defines host cell identity and function
Source: Nucleic Acids Res. 2026 May 11;54(9):gkag472. doi: 10.1093/nar/gkag472 (PMC13158664; doi:10.1093/nar/gkag472)
Supplement: gkag472_Supplemental_Files [file gkag472_supplemental_files.zip › Supplementary Table 8.xlsx]

## Sheet: enrichment_all (82)
Enrichment FDR	nGenes	Pathway Genes	Fold Enrichment	Pathway	-log(p-value)	URL	Genes
1.07376e-26	177	514	2.30956	GO:0030155 regulation of cell adhesion	25.9691	http://amigo.geneontology.org/amigo/term/GO:0030155	CD9 CD160 PLXNB1 F11R SEMA4D TNR PTPRU DLC1 EPHB3 RAC3 IL23A CYTIP IL12A IL7 FZD4 CD27 ZMIZ1 PLAU ADAM9 CORO2B PRKCZ FRMD5 SASH3 FOXP3 IL15 S1PR1 RRAS COL1A1 PTK2 IL4I1 TGFBR2 CBLB CD47 CTLA4 ICOS SYK FOXO3 SPOCK1 DMP1 COL16A1 PLA2G2F LAX1 PTPN6 SPOCK2 SKAP1 DUSP26 CRTAM CD4 LAG3 TBX21 MYB CAMSAP3 ERBB2 ADAM15 TIGIT ZBTB7B TESK1 PNP FES TRPV4 LIF KANK1 SHB NOTCH1 PEAK1 SWAP70 PLXNB3 FN1 TNFRSF21 …
7.36209e-26	190	578	2.20468	GO:0045321 leukocyte activation	25.133	http://amigo.geneontology.org/amigo/term/GO:0045321	CD160 CD226 NCR3 LCP1 IL23A SPN GPR183 CDH17 PAXIP1 IL12A IL7 CD27 ARMC5 ZMIZ1 TBC1D10C SMAD3 ADAM9 PRKCZ ELF4 SASH3 TP53BP1 FOXP3 IL15 PLCL2 IL4I1 EOMES HPRT1 TGFBR2 MR1 PBX1 CBLB FYN TRAF3IP2 CTLA4 ICOS LY9 SYK CD84 FOXO3 TLR9 NTRK1 STK39 IL27 PLA2G2F FCRL3 LAX1 MZB1 PTPN6 CRTAM CD4 LAG3 TBX21 MYB IL18RAP IL18R1 IL1RL1 ERBB2 CHD7 TIGIT FGR ZBTB7B PNP BCR FES CGAS ATP11C RSAD2 CD22 ZBTB46 SHB PR…
1.48414e-25	274	971	1.89257	GO:0016477 cell migration	24.8285	http://amigo.geneontology.org/amigo/term/GO:0016477	CD9 CORO1B VCL SEMA6D ITGAL CSF1 F11R ENPP2 SEMA4D TNR PTPRU CARMIL1 MGAT5 NDRG4 DLC1 SPHK1 EPHB3 FAT2 ACVR1B SMURF2 ITGB3 IL23A S100A9 SELPLG RHOB STC1 GPR183 PAXIP1 RERE IL12A CARD10 FZD4 PLEKHO1 ZMIZ1 CTTN PLAU ITGA2 ASAP3 BARHL2 CCR2 ADAM9 FRMD5 ADGRA2 HSD3B7 CDC42BPB S1PR1 PTPRF RRAS FUT8 COL1A1 ARTN CD99L2 TGFBR2 STK24 PALLD DAPK2 SEMA3F FYN LAMC2 ZNF609 PTK7 PHACTR1 NKX6-1 LMNA SYK KANK2 L…
1.02521e-22	266	971	1.83731	GO:0006955 immune response	21.9892	http://amigo.geneontology.org/amigo/term/GO:0006955	CD160 CD226 NCR3 WNT5A NOD1 LCP1 IRF8 TEC CDC42EP4 KLRD1 IL23A GNLY S100A9 MEFV SPN PYCARD TRIM14 CDH17 PAXIP1 IL12A CARD8 IL7 LTBR FCGR1A MID1 RNF19B NRROS SMAD3 CCR2 MASP2 PRKCZ C1R ELF4 SASH3 TP53BP1 FOXP3 IL15 LTB TNIP3 TRIM72 PLCL2 TLR8 DEFB136 IL4I1 TFEB EOMES HPRT1 TSPAN6 MR1 DDX60 PTX3 CBLB DENND1B FYN TRAF3IP2 FCER1G CTLA4 LY9 FAS ENPP2 SYK NFIL3 CD84 STAT1 GPLD1 TLR9 LGR4 AIM2 IL27 FCRL…
1.66074e-22	216	733	1.97638	GO:0072359 circulatory system development	21.7797	http://amigo.geneontology.org/amigo/term/GO:0072359	CD160 SPHK1 PAXIP1 PLXNA4 RASIP1 IL12A CARD10 FZD4 CACNA1C TMEM65 ZMIZ1 EPN2 GJA4 FOSL1 SERPINF1 SERPINF2 SMAD3 SMAD1 ADGRA2 SLITRK5 RBM15 S1PR1 ALPK2 RRAS CNMD COL1A1 PTK2 DNAAF1 TGFBR2 TIPARP TRAF3IP2 IFT57 PTK7 HPSE LMNA ACTA2 ENPP2 WARS2 SYK EPOR STAT1 CALCRL MEF2D WT1 TGFBI HSPG2 GPLD1 PKD2 ADGRB2 TNNC1 CHI3L1 STAB1 SAV1 ACADM CSRP3 AMOT HOXB13 MYLK HOXB3 FHL2 RAPGEF1 PLXDC1 ERBB2 COL11A1 CH…
6.98793e-20	155	483	2.15231	GO:0046649 lymphocyte activation	19.1557	http://amigo.geneontology.org/amigo/term/GO:0046649	CD160 NCR3 LCP1 IL23A SPN GPR183 CDH17 PAXIP1 IL12A IL7 CD27 ARMC5 ZMIZ1 TBC1D10C SMAD3 PRKCZ ELF4 SASH3 TP53BP1 FOXP3 IL15 PLCL2 IL4I1 EOMES HPRT1 TGFBR2 MR1 PBX1 CBLB FYN TRAF3IP2 CTLA4 ICOS LY9 SYK FOXO3 TLR9 NTRK1 IL27 PLA2G2F FCRL3 LAX1 MZB1 PTPN6 CRTAM CD4 LAG3 TBX21 MYB IL18R1 ERBB2 CHD7 TIGIT FGR ZBTB7B PNP CGAS ATP11C RSAD2 CD22 SHB SWAP70 DOCK2 ADGRG3 TNFRSF21 PTPN22 POU2F2 FUT7 IRF1 CL…
9.93738e-20	135	397	2.28067	GO:0002521 leukocyte differentiation	19.0027	http://amigo.geneontology.org/amigo/term/GO:0002521	TF CSF1 IL23A SPN EFNA2 CDH17 IL7 CD27 ARMC5 ZMIZ1 NRROS PRKCZ SASH3 FOXP3 IL15 PLCL2 RRAS IL4I1 PIR EOMES TGFBR2 MR1 PBX1 TRAF3IP2 CTLA4 LY9 SYK TNFRSF11B FOXO3 CD101 TLR9 NTRK1 IL27 FCRL3 PTPN6 CRTAM CD4 LAG3 TBX21 MYB IL18R1 ERBB2 CHD7 ZBTB7B PNP FES ATP11C RSAD2 LIF ZBTB46 SHB DOCK2 ADGRG3 PTPN22 POU2F2 FUT7 CSF2 IRF1 CLPTM1 RARA TCF7 MYH9 AIRE APP BCL6 ZFP36L2 TNFSF13B PPP3CA SLC9B2 MFNG PIK…
4.58494e-19	182	616	1.98158	GO:0030097 hemopoiesis	18.3387	http://amigo.geneontology.org/amigo/term/GO:0030097	TF CSF1 CASP3 WNT5A MLLT3 ACVR1B IL23A SPN EFNA2 CDH17 IL7 TTC7A CD27 ARMC5 ZMIZ1 NRROS NBEAL2 ACP6 PRKCZ SASH3 FOXP3 MPIG6B IL15 RBM15 PLCL2 RRAS IL4I1 PIR EOMES TGFBR2 MR1 TIPARP PBX1 KLF1 TRAF3IP2 CTLA4 LY9 SYK TNFRSF11B STAT1 FOXO3 CD101 SMAD5 TLR9 NTRK1 PLEK IL27 FCRL3 RTKN2 PTPN6 HOXB4 HOXB3 CRTAM CD4 LAG3 TBX21 MYB IL18R1 NFE2L2 ERBB2 CHD7 ZBTB7B PNP BCR FES ATP11C RSAD2 LIF ZBTB46 SHB NOT…
1.66497e-17	115	332	2.32316	GO:0042110 T cell activation	16.7786	http://amigo.geneontology.org/amigo/term/GO:0042110	CD160 LCP1 IL23A SPN IL12A IL7 CD27 ARMC5 ZMIZ1 SMAD3 PRKCZ ELF4 SASH3 FOXP3 IL15 IL4I1 EOMES TGFBR2 MR1 CBLB FYN TRAF3IP2 CTLA4 ICOS LY9 SYK FOXO3 IL27 PLA2G2F LAX1 PTPN6 CRTAM CD4 LAG3 TBX21 MYB IL18R1 ERBB2 CHD7 TIGIT ZBTB7B PNP CGAS RSAD2 SHB DOCK2 TNFRSF21 PTPN22 FUT7 IRF1 CLPTM1 RARA TCF7 AIRE IL12RB1 BCL6 ZFP36L2 TNFSF13B CD300A PPP3CA ARG2 RPS3 LOXL3 CD5 LEP CD276 PIK3R6 LGALS3 IL7R CLEC4…
1.92308e-16	97	266	2.44574	GO:0030098 lymphocyte differentiation	15.716	http://amigo.geneontology.org/amigo/term/GO:0030098	IL23A SPN CDH17 IL7 CD27 ARMC5 ZMIZ1 PRKCZ SASH3 FOXP3 IL15 PLCL2 IL4I1 EOMES TGFBR2 MR1 PBX1 TRAF3IP2 CTLA4 LY9 SYK FOXO3 TLR9 NTRK1 IL27 FCRL3 PTPN6 CRTAM CD4 LAG3 TBX21 MYB IL18R1 ERBB2 CHD7 ZBTB7B PNP ATP11C RSAD2 SHB DOCK2 ADGRG3 PTPN22 POU2F2 FUT7 IRF1 CLPTM1 RARA TCF7 AIRE BCL6 ZFP36L2 TNFSF13B MFNG PIK3R1 LOXL3 LEP PIK3R6 IL7R GAS6 RHOH PTK2B ZBTB1 XBP1 TGFB1 CD79A IL15RA DLL4 WNT10B RBPJ…
6.69259e-15	146	499	1.96233	GO:0001816 cytokine production	14.1744	http://amigo.geneontology.org/amigo/term/GO:0001816	ITGB8 CD160 CHI3L1 NOD1 AFAP1L2 IL23A MEFV SPN PYCARD IL12A CARD8 IL7 NRROS SERPINF2 SMAD3 LTBP3 PRKCZ SASH3 FOXP3 IL15 CD226 LTB TLR8 DENND1B HPSE LY9 SYK CD84 STAT1 TLR9 LGR4 AIM2 CMA1 IL27 PTPN6 SORL1 CRTAM LAG3 DDX58 TBX21 IL16 IL18R1 IL1RL1 TIGIT FGR ZBTB7B PNP FLT4 TRAF3 TRPV4 CGAS SPTBN1 RSAD2 S100A13 CARD9 NLRP1 ISG15 FN1 TNFRSF21 ADGRG1 PTPN22 OAS2 POU2F2 TMEM106A CSF2 IRF1 RARA HTR2B SL…
2.66119e-14	667	3406	1.31341	GO:0010468 regulation of gene expression	13.5749	http://amigo.geneontology.org/amigo/term/GO:0010468	ITGB8 CD160 TF CSF1 TBR1 TRPS1 CHI3L1 WNT5A SEMA4D CPEB3 NOD1 DDX25 RAI1 MLLT3 PBXIP1 HDAC4 CAMK1D RCOR1 CIART ACVR2B SMARCA2 RFX3 NR4A3 MYC IRF6 NR1D1 FOXP2 IRF8 ACVR1B SAMD4A CLOCK CBFA2T2 AFAP1L2 PRKCQ IMPACT BEND5 YBX3 ZNF516 LCOR LBH SRSF12 GLO1 BASP1 IL23A HLF PLAC8 FGF23 PPP1R15A MEOX1 JUNB MEFV SPN BRIP1 PYCARD TRIM14 DNMT3L ZNF17 ZNF772 ZIK1 ZNF416 AFF2 CHD5 PAXIP1 MAMSTR ZNF274 RERE ZNF…
4.46256e-13	73	195	2.51078	GO:0030217 T cell differentiation	12.3504	http://amigo.geneontology.org/amigo/term/GO:0030217	IL23A SPN IL7 CD27 ARMC5 ZMIZ1 PRKCZ SASH3 FOXP3 IL15 IL4I1 EOMES TGFBR2 MR1 TRAF3IP2 CTLA4 LY9 SYK FOXO3 IL27 CRTAM CD4 LAG3 TBX21 MYB IL18R1 ERBB2 CHD7 ZBTB7B PNP RSAD2 SHB DOCK2 PTPN22 FUT7 IRF1 CLPTM1 RARA TCF7 AIRE BCL6 ZFP36L2 LOXL3 LEP PIK3R6 IL7R RHOH ZBTB1 XBP1 TGFB1 DLL4 WNT10B FZD5 FZD7 CD74 CD83 SMAD7 TNFSF8 NRARP BCL3 SOCS5 HLA-DRA BCL11B ZC3H12A SOCS1 EGR1 GPR18 ZFP36L1 SLAMF6 PREX1…
5.84079e-13	139	491	1.89869	GO:0000165 MAPK cascade	12.2335	http://amigo.geneontology.org/amigo/term/GO:0000165	PRKCE TF WNT5A SEMA4C NOD1 NDRG4 MYC SPHK1 IGF1R RASSF2 FGF23 ADRA2B GADD45G GPR183 FZD4 CD27 MID1 TBC1D10C CDC42EP5 SERPINF2 SMAD3 ADAM9 TNIK PRKCZ MAP4K2 NCF1 PHLPP1 MAPK12 RRAS NECAB2 UNC5CL MST1R FAS SYK IQGAP3 TLR9 NTRK1 STK39 FCRL3 LAX1 RGS14 RAP1GDS1 PTPN6 SORL1 DUSP26 CD4 GSDME MAP3K20 DNAJC27 RAPGEF1 AJUBA CDON RGS2 ALK ERBB2 MAP3K6 FLT4 TRPV4 ARHGEF5 LIF CARD9 NOTCH1 GRB10 FN1 DOK4 PTPN…
6.0515e-13	274	1186	1.54948	GO:0012501 programmed cell death	12.2181	http://amigo.geneontology.org/amigo/term/GO:0012501	COMP CD160 SORT1 CASP3 WNT5A CAMK1D DLC1 MYC SPHK1 IGF1R RASSF2 TGM2 GLO1 PLAC8 S100A9 GADD45G RHOB PYCARD TNFRSF25 WNK3 TNFRSF9 IL12A CARD8 IL7 CARD10 BOK YAP1 BIRC3 CD27 PPIF CTTN KCNMA1 CCND2 AGO4 GZMA SHC4 SMAD3 IL2RB FAIM ARHGAP10 SOCS2 PHLPP1 CARD14 BEX2 STK17B ALPK2 BIRC2 THRB PTK2 TGFBR2 STK24 CLN8 DAPK2 ACAA2 TRAF3IP2 IFT57 MPV17L LMNA EGLN3 CTLA4 FAS SYK TMEM79 TNFRSF11B KANK2 WT1 FOXO3…
1.31385e-12	265	1145	1.55225	GO:0006915 apoptotic process	11.8815	http://amigo.geneontology.org/amigo/term/GO:0006915	COMP CD160 SORT1 CASP3 WNT5A CAMK1D DLC1 MYC SPHK1 IGF1R RASSF2 TGM2 GLO1 PLAC8 S100A9 GADD45G RHOB PYCARD TNFRSF25 WNK3 TNFRSF9 IL12A CARD8 IL7 CARD10 BOK YAP1 BIRC3 CD27 PPIF CTTN KCNMA1 CCND2 AGO4 GZMA SHC4 SMAD3 IL2RB FAIM ARHGAP10 SOCS2 PHLPP1 CARD14 BEX2 STK17B ALPK2 BIRC2 THRB PTK2 TGFBR2 STK24 CLN8 DAPK2 ACAA2 TRAF3IP2 IFT57 MPV17L LMNA EGLN3 CTLA4 FAS TNFRSF11B WT1 FOXO3 GPLD1 PTGS2 NES …
6.45386e-12	110	368	2.00477	GO:0006935 chemotaxis	11.1902	http://amigo.geneontology.org/amigo/term/GO:0006935	CORO1B CSF1 EPHB3 IL23A CXCL9 S100A9 GPR183 CCR3 PLXNA4 IL12A DPYSL5 CCR2 ADGRA2 HSD3B7 S1PR1 ARTN DAPK2 SEMA3F PTK7 ENPP2 SYK IGSF9 KALRN STK39 NBL1 USP33 AMOT UNC5A PADI2 IL16 LHX4 ERBB2 CX3CR1 TRPV4 ARHGEF5 RAB13 RARRES2 NOTCH1 SWAP70 PLXNB3 DOCK2 NTRK3 SLC37A4 NRP1 APP CXCL11 EFNB2 CHL1 CNTN4 PTPRM FZD3 SLIT3 SERPINE1 IL17RC STX3 TMEM102 LYN DOCK4 HBEGF SEMA4F NR4A1 NEO1 LGALS3 KDR GAS6 BMP7 …
3.86775e-11	39	80	3.2696	GO:0007229 integrin-mediated signaling pathway	10.4125	http://amigo.geneontology.org/amigo/term/GO:0007229	ITGB8 TEC ITGA5 CDH17 ITGA2 ITGA10 ADAM9 ITGA11 ITGAL FUT8 SYK PLEK ITGA6 ITGA7 ADAM15 FGR CIB2 ITGB2 PRAM1 ISG15 ITGA4 FN1 ADAM11 ITGB1BP2 ITGB1 NRP1 ADAM22 FYB2 LOXL3 SEMA7A PTK2B ITGB3 DMTN FERMT1 LAT FLNA ITGAM CD63 SLC2A10
5.32998e-11	217	923	1.5768	GO:0042981 regulation of apoptotic process	10.2733	http://amigo.geneontology.org/amigo/term/GO:0042981	COMP CD160 CASP3 WNT5A CAMK1D DLC1 MYC SPHK1 IGF1R RASSF2 TGM2 GLO1 PLAC8 S100A9 GADD45G RHOB PYCARD WNK3 IL12A CARD8 IL7 CARD10 BOK YAP1 BIRC3 CD27 PPIF CTTN KCNMA1 CCND2 AGO4 GZMA IL2RB FAIM ARHGAP10 SOCS2 PHLPP1 CARD14 BEX2 STK17B ALPK2 BIRC2 PTK2 CLN8 DAPK2 ACAA2 IFT57 MPV17L LMNA CTLA4 FAS WT1 FOXO3 GPLD1 PTGS2 NES NTRK1 SAV1 RNF144B RTKN2 CARD6 DLX1 ITGA6 DAB2 HS1BP3 GSDME MAP3K20 NCOA1 LHX…
1.62859e-10	72	213	2.26711	GO:0002250 adaptive immune response	9.78819	http://amigo.geneontology.org/amigo/term/GO:0002250	CD160 CD226 KLRD1 IL23A SPN PAXIP1 IL12A FCGR1A MASP2 PRKCZ C1R SASH3 TP53BP1 FOXP3 IL4I1 HPRT1 MR1 DENND1B TRAF3IP2 LY9 IL27 CTSS C1S PTPN6 SKAP1 CD4 TBX21 IL18R1 IL1RL1 ZBTB7B CX3CR1 RSAD2 CARD9 NOTCH1 SWAP70 TNFRSF21 FUT7 AIRE IL12RB1 BCL6 TNFSF13B PRF1 IL18BP C3 LOXL3 IL23R IL7R TEC ZBTB1 TGFB1 CD79A PRKCB KLHL6 HLA-DMA FZD5 CD74 SMAD7 TNF BCL3 SOCS5 CLCF1 ICAM1 HLA-DRA ZC3H12A GZMM SLAMF6 NF…
3.04074e-10	51	129	2.65155	GO:0045619 regulation of lymphocyte differentiation	9.51702	http://amigo.geneontology.org/amigo/term/GO:0045619	IL23A IL7 CD27 ZMIZ1 PRKCZ SASH3 FOXP3 IL15 IL4I1 TGFBR2 CTLA4 SYK FOXO3 TLR9 IL27 FCRL3 PTPN6 CRTAM LAG3 TBX21 MYB ERBB2 ZBTB7B PNP ATP11C SHB IRF1 CLPTM1 RARA BCL6 ZFP36L2 LOXL3 PIK3R6 IL7R GAS6 RHOH ZBTB1 XBP1 TGFB1 IL15RA WNT10B CD74 CD83 SMAD7 NRARP SOCS5 HLA-DRA ZC3H12A SOCS1 ZFP36L1 NFKBIZ
4.82481e-10	47	115	2.74107	GO:0046631 alpha-beta T cell activation	9.31652	http://amigo.geneontology.org/amigo/term/GO:0046631	CD160 IL23A SPN IL12A ARMC5 PRKCZ ELF4 SASH3 FOXP3 IL15 EOMES TGFBR2 CBLB LY9 SYK IL27 CRTAM TBX21 MYB IL18R1 ZBTB7B PNP RSAD2 SHB DOCK2 PTPN22 FUT7 IRF1 RARA BCL6 CD300A ARG2 LOXL3 CLEC4A CD83 SMAD7 TNFSF8 BCL3 SOCS5 HLA-DRA BCL11B ZC3H12A SOCS1 GPR18 SLAMF6 NFKBIZ GPR183
9.36946e-10	116	426	1.82628	GO:0034330 cell junction organization	9.02829	http://amigo.geneontology.org/amigo/term/GO:0034330	CD9 DLGAP3 WNT5A SEMA4D PTPRD DLC1 MPP7 ITGA5 ITGB3 SYNPO LRRC4 CTTN CAPRIN2 LRFN4 ACTN3 NPAS4 PRRT1 SMAD3 CORO2B RER1 SLITRK3 SLITRK5 PCLO PTPRF BSN SLC9A6 CAMKV SEMA3F CLSTN3 FYN BCAN IGSF9 SPARCL1 NTRK1 COL16A1 KALRN KIRREL1 ADGRL2 CHRDL1 SRCIN1 ILDR1 AJUBA CAMSAP3 ERBB2 FSCN1 BCR TRPV4 RAB13 MPP2 PEAK1 FN1 DMPK C1QL1 P2RX2 AMIGO2 EPB41L5 RAP1A NRP1 APP IL1RAP ARHGEF15 TANC1 GRHL2 PIK3R1 EFNA5…
1.71257e-09	223	990	1.51074	GO:0016192 vesicle-mediated transport	8.76635	http://amigo.geneontology.org/amigo/term/GO:0016192	CD9 BVES TF SORT1 LDLR LRP2 PEAR1 RAPGEF4 CASK CARMIL1 ELMO1 BAIAP3 LRPAP1 SPHK1 FNBP1L TRAK1 ITGB3 DNM1 TGM2 RALA RHOB LIN7B ATP9A RAB38 CNR1 BRSK1 TBC1D10C ANKRD13D EPN2 MICALL2 CNIH2 SNX18 IL2RB RER1 EHD1 MAP4K2 IL15 STX7 CLCN5 RIMS3 TRIM72 PRSS12 PCLO NECAB2 EXOC6B FMR1 RAB9A BSN ANK1 STX10 PTX3 DENND1B MYO5B CD47 SPIRE1 NCF2 RIN2 ENPP2 SYK BTBD9 ICAM5 CD84 TMEM79 CALCRL PLEK STAB1 APOBR HHIP…
1.8207e-09	110	401	1.83979	GO:0055080 cation homeostasis	8.73976	http://amigo.geneontology.org/amigo/term/GO:0055080	PRKCE SLC24A3 WNT5A CNNM4 MYC FGF23 CXCL9 STC1 CALB1 FAM20A FTL GRIN2D BOK TTC7A RAB38 SCNN1A CACNA1C CNR1 KCNMA1 GP1BB TRPC1 SLC30A4 SMAD3 TF TRPC3 SLC9A6 CLIC2 CACNA1A FYN BTBD9 ABCC6 GLP1R ATP2A1 PKD2 CSRP3 RAP1GDS1 TRPV1 SLC24A1 PTPN6 CYBRD1 ABL2 ATP7B CHD7 TRPV6 F2RL3 TRPV4 ANKRD9 ANKH SLC41A1 SWAP70 BCAP31 ITPR3 DMPK CASQ2 HTR2B SLC37A4 APP TMEM38A SLC4A4 CXCL11 GRIN2C PDPK1 VDR SLC39A8 CHR…
2.58077e-09	95	331	1.92493	GO:0001525 angiogenesis	8.58825	http://amigo.geneontology.org/amigo/term/GO:0001525	CD160 SPHK1 RASIP1 IL12A CARD10 EPN2 SERPINF1 SMAD1 ADGRA2 RBM15 S1PR1 RRAS CNMD PTK2 TGFBR2 HPSE ENPP2 STAT1 CALCRL TGFBI GPLD1 ADGRB2 CHI3L1 STAB1 AMOT HOXB13 HOXB3 PLXDC1 FLT4 HDAC5 NOTCH1 ADM MMRN2 CREB3L1 ADGRG1 JMJD8 TBX20 PLCD3 COL4A3 EMILIN2 MYH9 ITGB1 NRP1 PRCP EFNB2 PDPK1 RAPGEF3 PLK2 ACVR1 PTPRM SERPINE1 C3 MECP2 AKT3 LEP NR4A1 PIK3R6 KDR STARD13 PTK2B XBP1 PRKCB DLL4 THBS1 E2F2 PIK3R3…
3.07163e-09	76	244	2.08903	GO:0055074 calcium ion homeostasis	8.51263	http://amigo.geneontology.org/amigo/term/GO:0055074	PRKCE SLC24A3 WNT5A FGF23 CXCL9 STC1 CALB1 FAM20A GRIN2D BOK CACNA1C CNR1 GP1BB TRPC1 SMAD3 TRPC3 CLIC2 CACNA1A FYN ABCC6 GLP1R ATP2A1 PKD2 CSRP3 RAP1GDS1 TRPV1 SLC24A1 PTPN6 ABL2 ATP7B CHD7 TRPV6 F2RL3 TRPV4 ANKH SWAP70 BCAP31 ITPR3 DMPK CASQ2 HTR2B SLC37A4 APP TMEM38A CXCL11 GRIN2C PDPK1 VDR CHRNA10 ITPR1 ATP2B2 NOL3 LYN RYR2 TRPM1 JPH2 KDR PTK2B PACS2 TGFB1 PRKCB RMDN3 GPR35 CDH23 PRNP SELENON…
3.56462e-09	473	2440	1.30014	GO:0006355 regulation of transcription DNA-templated	8.44799	http://amigo.geneontology.org/amigo/term/GO:0006355	TF TBR1 TRPS1 WNT5A SEMA4D CPEB3 NOD1 RAI1 MLLT3 PBXIP1 HDAC4 CAMK1D RCOR1 CIART ACVR2B SMARCA2 RFX3 NR4A3 MYC IRF6 NR1D1 FOXP2 IRF8 ACVR1B CLOCK CBFA2T2 AFAP1L2 PRKCQ IMPACT BEND5 YBX3 ZNF516 LCOR LBH GLO1 BASP1 HLF PLAC8 FGF23 MEOX1 JUNB BRIP1 PYCARD TRIM14 DNMT3L ZNF17 ZNF772 ZIK1 ZNF416 CHD5 PAXIP1 MAMSTR ZNF274 RERE ZNF606 ZNF256 HES6 CARD8 YAP1 ERC1 FZD4 GZF1 ZMIZ1 ZBTB8A MED12L MACC1 RNF10…
4.48092e-09	76	246	2.07204	GO:0018212 peptidyl-tyrosine modification	8.34863	http://amigo.geneontology.org/amigo/term/GO:0018212	PDGFC TTBK1 ENPP2 SEMA4D CASS4 FER IL23A YES1 IL12A IL7 FCGR1A PRKCZ NCF1 IL15 TIE1 PTK2 TPST1 MST1R FRK FYN SYK NTRK1 INSRR MVP PTPN6 CD4 SRCIN1 ABL2 TPST2 ALK ERBB2 FGR FLT4 FES PDGFD LIF ERBB3 CSF2 NTRK3 PTPN4 NRP1 APP CD300A EPHB3 NCAPG2 BANK1 ACVR1 INSR RET TMEM102 LYN HBEGF IGF1R LRRK1 IL12RB2 DUSP22 LEP KDR TEC GAS6 PTK2B DMTN LTK BMP6 CD74 PRNP SOCS5 TNFSF18 CLCF1 SOCS1 PRKCE PARP14 CADM4…
5.6719e-09	109	404	1.80953	GO:0006954 inflammatory response	8.24627	http://amigo.geneontology.org/amigo/term/GO:0006954	NFKBIZ AFAP1L2 S100A9 MEFV PYCARD FCGR1A NRROS NOTCH4 SMAD3 CCR2 DUOXA1 FOXP3 TLR8 CD47 TRAF3IP2 SYK PTGS2 TLR9 CMA1 SCN9A CHI3L1 STK39 F12 CSRP3 ITIH4 TRPV1 IL16 IL1RL1 NFE2L2 SMPDL3B CX3CR1 BCR TRPV4 SMO RARRES2 CARD9 NOTCH1 NLRP1 FN1 BPGM FUT7 ESR1 APP NLRX1 ZFP36 BCL6 CXCL11 PRCP ACVR1 DAGLB SERPINE1 RAB44 IL17RE IL17RC IRAK2 C3 PIK3AP1 LYN LOXL3 IL37 NLRP7 LEP SEMA7A METRNL PDCD4 DAGLA CLU N…
1.91432e-08	49	135	2.43435	GO:0002274 myeloid leukocyte activation	7.71798	http://amigo.geneontology.org/amigo/term/GO:0002274	CD226 ADAM9 IL15 TGFBR2 TRAF3IP2 SYK CD84 STK39 PTPN6 IL18RAP IL1RL1 FGR BCR FES PRAM1 DOCK2 LCP2 FN1 TMEM106A CSF2 APP PDPK1 CD300LF CD300A RAB44 CAMK4 LYN RHOH CLU TGFB1 THBS1 RBPJ TNF FOXF1 HAMP VAMP7 ITGAM CST7 ITGB8 LDLR LTBR PRKCE TTBK1 WNT5A SPHK1 UNC13D NR1D1 FER PYCARD
2.83491e-08	68	219	2.0825	GO:0002443 leukocyte mediated immunity	7.54746	http://amigo.geneontology.org/amigo/term/GO:0002443	CD160 CD226 KLRD1 IL23A PAXIP1 IL12A FCGR1A RNF19B MASP2 PRKCZ C1R SASH3 TP53BP1 FOXP3 NCR3 IL4I1 HPRT1 MR1 DENND1B TRAF3IP2 SYK CD84 TLR9 C1S PTPN6 CRTAM LAG3 DDX58 TBX21 IL18RAP IL18R1 FGR BCR FES RSAD2 CARD9 PRAM1 SWAP70 FUT7 AIRE BCL6 PDPK1 PRF1 CD300A RAB44 C3 LYN LEP PIK3R6 IL7R ZBTB1 FZD5 CD74 SMAD7 TNF FOXF1 BCL3 CLCF1 VAMP7 ICAM1 HLA-DRA ITGAM GZMM SLAMF6 STX7 PARP3 UNC13D TGFB1
5.24056e-08	57	173	2.20978	GO:0042113 B cell activation	7.28062	http://amigo.geneontology.org/amigo/term/GO:0042113	GPR183 CDH17 PAXIP1 IL7 CD27 TBC1D10C SASH3 TP53BP1 FOXP3 PLCL2 TRAF3IP2 CTLA4 SYK TLR9 NTRK1 FCRL3 LAX1 MZB1 PTPN6 TBX21 ATP11C CD22 SHB SWAP70 ADGRG3 TNFRSF21 POU2F2 BCL6 ZFP36L2 TNFSF13B CD300A BANK1 MFNG PIK3R1 LYN IL7R PTK2B ZBTB1 XBP1 CD79A PRKCB RBPJ CD74 LGALS1 BCL3 IRS2 CLCF1 CMTM7 DNAJB9 ZFP36L1 IRF8 SLC39A10 CASP3 PARP3 ITM2A LFNG TGFB1
8.06175e-08	28	59	3.18292	GO:0043367 CD4-positive alpha-beta T cell differentiation	7.09357	http://amigo.geneontology.org/amigo/term/GO:0043367	IL23A SPN ARMC5 PRKCZ SASH3 FOXP3 LY9 IL27 TBX21 MYB IL18R1 ZBTB7B RSAD2 SHB FUT7 RARA BCL6 LOXL3 CD83 SMAD7 BCL3 SOCS5 HLA-DRA ZC3H12A SOCS1 SLAMF6 NFKBIZ GPR183
1.0754e-07	86	311	1.85463	GO:0007264 small GTPase mediated signal transduction	6.96843	http://amigo.geneontology.org/amigo/term/GO:0007264	CSF1 F11R CDC42EP4 RASIP1 CDC42EP5 DOCK11 RASGRF1 CCNA2 RASGRP3 RAB9A RGL1 IQGAP3 KANK2 NTRK1 DOK3 ARHGEF25 AMOT RHOBTB1 SSX2IP RAPGEF4 CHN1 RAPGEF1 ARHGEF18 CHN2 CDON ARHGAP31 MYO9B BCR CCDC88A RHOBTB3 STMN3 KANK1 NOTCH1 NCKAP1 DOCK2 CAVIN4 ADGRG1 DLC1 RAP1GAP2 KSR1 RASAL1 DGKI RAP1A RASGRP4 NRP1 CBL BCL6 RAPGEF3 RAPGEFL1 RIPOR1 RASGEF1A DOCK4 GDI1 RTKN KBTBD6 BCAR3 CCDC88C PSD RALGDS RAC3 SIPA1…
1.1044e-07	32	74	2.90027	GO:0035710 CD4-positive alpha-beta T cell activation	6.95687	http://amigo.geneontology.org/amigo/term/GO:0035710	CD160 IL23A SPN ARMC5 PRKCZ SASH3 FOXP3 TGFBR2 CBLB LY9 IL27 TBX21 MYB IL18R1 ZBTB7B RSAD2 SHB FUT7 RARA BCL6 ARG2 LOXL3 CD83 SMAD7 BCL3 SOCS5 HLA-DRA ZC3H12A SOCS1 SLAMF6 NFKBIZ GPR183
2.5045e-07	33	80	2.76658	GO:0032609 interferon-gamma production	6.60128	http://amigo.geneontology.org/amigo/term/GO:0032609	IL23A IL12A SASH3 FOXP3 TLR8 TLR9 IL27 CRTAM IL18R1 IL1RL1 ISG15 RARA IL12RB1 PDE4D IL23R IL12RB2 CD276 TXK GAS6 SCRIB FZD5 PRNP TNF BCL3 PDCD1LG2 TNFSF4 CD14 ZC3H12A SLAMF6 SPN CD160 IRF8 PYCARD
3.04347e-07	16	24	4.47125	GO:0045622 regulation of T-helper cell differentiation	6.51663	http://amigo.geneontology.org/amigo/term/GO:0045622	IL23A PRKCZ FOXP3 IL27 TBX21 MYB ZBTB7B SHB RARA BCL6 LOXL3 SMAD7 SOCS5 HLA-DRA ZC3H12A NFKBIZ
3.77196e-07	481	2576	1.25233	GO:0032774 RNA biosynthetic process	6.42343	http://amigo.geneontology.org/amigo/term/GO:0032774	TF POLR3H TBR1 TRPS1 WNT5A SEMA4D CPEB3 NOD1 RAI1 MLLT3 PBXIP1 HDAC4 CAMK1D RCOR1 CIART ACVR2B SMARCA2 RFX3 NR4A3 MYC HELB IRF6 NR1D1 FOXP2 IRF8 ACVR1B CLOCK CBFA2T2 AFAP1L2 PRKCQ IMPACT BEND5 YBX3 ZNF516 LCOR LBH GLO1 BASP1 HLF PLAC8 FGF23 MEOX1 JUNB BRIP1 PYCARD TRIM14 DNMT3L ZNF17 ZNF772 ZIK1 ZNF416 CHD5 PAXIP1 MAMSTR ZNF274 RERE ZNF606 ZNF256 HES6 CARD8 YAP1 ERC1 FZD4 GZF1 ZMIZ1 ZBTB8A ABLIM2…
3.9883e-07	195	898	1.45639	GO:0051253 negative regulation of RNA metabolic process	6.39921	http://amigo.geneontology.org/amigo/term/GO:0051253	TBR1 TRPS1 WNT5A SEMA4D CPEB3 PBXIP1 HDAC4 RCOR1 CIART SMARCA2 RFX3 MYC NR1D1 FOXP2 IRF8 CLOCK CBFA2T2 IMPACT BEND5 YBX3 LCOR LBH BASP1 DNMT3L RERE ZNF256 HES6 YAP1 GZF1 ZBTB8A FNIP2 IGF2BP3 LIN28B CCNE1 SMAD3 TXNIP PRDM16 ZNF703 FOXP3 NOCT HDAC10 RBM15 ATP8B1 THRB FMR1 PHF6 MPHOSPH8 FRK NFIX DNAJB1 TRAF3IP2 ZNF318 WWC2 NFIL3 NAB1 KANK2 WT1 FOXO3 SMAD5 LGR4 IKZF4 SP5 TRPV1 SFMBT1 KLF8 DLX1 DAB2 H…
4.81729e-07	86	321	1.79686	GO:0006897 endocytosis	6.3172	http://amigo.geneontology.org/amigo/term/GO:0006897	CD9 TF SORT1 LDLR LRP2 PEAR1 CARMIL1 LRPAP1 SPHK1 FNBP1L ITGB3 DNM1 ANKRD13D EPN2 SNX18 EHD1 CLCN5 PRSS12 NECAB2 FMR1 PTX3 ENPP2 SYK BTBD9 CALCRL STAB1 APOBR HHIPL1 USP33 DAB2 SORL1 ILDR1 CUBN LDLRAP1 DNM3 CLIP3 TPCN1 LRP1 CD22 ADM DOCK2 TUB ARC TMPRSS13 HTR2B APP CBL GRK4 STAB2 USH1G CD300A ACHE PPP3CA PACSIN1 SLC9B2 SCAMP5 LRP5 SERPINE1 INSR TRIP10 C3 STX1A HIP1 SSC5D CD5 BTBD8 LGALS3 CLU FLOT1…
5.2756e-07	116	474	1.64134	GO:0030036 actin cytoskeleton organization	6.27773	http://amigo.geneontology.org/amigo/term/GO:0030036	PRKCE CORO1B TF F11R CARMIL1 DLC1 LCP1 RAC3 RALA MARCKS FHDC1 PARVG FGD1 SSH3 CTTN ABLIM2 CDC42EP5 FSCN2 PLS1 ASAP3 SERPINF2 FHL3 CORO2B TNIK CDC42BPG EPB41L2 CDC42BPB S1PR1 PALLD SPIRE1 CAPZA2 PTK7 PHACTR1 ABI2 INSRR PLEK PDLIM7 CSRP3 AMOT ARHGEF18 INF2 FSCN1 TESK1 ASB2 BCR FES CCDC88A ARHGEF5 SPTBN1 PEAK3 KANK1 ACTA1 NCKAP1 SWAP70 KPTN DOCK2 ELMO1 MTSS1 NTRK3 SHROOM1 EPB41L5 PIK3CA MYH9 SSH2 NR…
9.02252e-07	14	20	4.69481	GO:0033003 regulation of mast cell activation	6.04467	http://amigo.geneontology.org/amigo/term/GO:0033003	CD226 SYK CD84 PTPN6 FGR FES PDPK1 CD300LF CD300A LYN FOXF1 VAMP7 UNC13D FER
1.08855e-06	73	263	1.8616	GO:0009615 response to virus	5.96315	http://amigo.geneontology.org/amigo/term/GO:0009615	IL23A CXCL9 PYCARD IL12A CARD8 ARMC5 MID1 SMAD3 FOXP3 IL15 TRIM72 FMR1 TLR8 TSPAN6 MST1R RNASEL DDX60 TRAF3IP2 ACTA2 STAT1 TLR9 HERC5 IL27 GSDME DDX58 TBX21 MID2 TRAF3 CGAS RSAD2 CARD9 ATAD3A TRIM44 MX2 NLRP1 ISG15 PTPN22 OAS3 OAS2 POU2F2 IRF1 TRIM47 AKAP1 NLRX1 IL12RB1 RNF26 PRF1 CLPB ILRUN ZDHHC1 TRIM36 TRIM17 IL23R TRIM8 TRIM7 TRIM41 ZBP1 NMBR CLU TGFB1 IFNLR1 MAVS IFNGR2 TNF ARF1 BCL3 OASL OP…
1.13672e-06	21	41	3.43523	GO:0072678 T cell migration	5.94435	http://amigo.geneontology.org/amigo/term/GO:0072678	ITGAL F11R ITGB3 S1PR1 CD99L2 STK39 FUT7 AIRE APP CXCL11 TMEM102 GPR15 ICAM1 APOD CXCL13 CXCL10 SPN WNT5A SLC12A2 GPR183 PYCARD
1.30354e-06	34	89	2.56218	GO:1903038 negative regulation of leukocyte cell-cell adhesion	5.88487	http://amigo.geneontology.org/amigo/term/GO:1903038	FOXP3 IL4I1 CBLB CTLA4 PLA2G2F LAX1 PTPN6 CRTAM LAG3 TBX21 ERBB2 TIGIT ZBTB7B TNFRSF21 PTPN22 IRF1 BCL6 CD300A ARG2 LOXL3 TGFB1 ASS1 SCRIB SOCS6 CEBPB CD74 PRNP SMAD7 NRARP SOCS5 PDCD1LG2 ZC3H12A SOCS1 CASP3
1.57754e-06	22	45	3.27891	GO:0042093 T-helper cell differentiation	5.80202	http://amigo.geneontology.org/amigo/term/GO:0042093	IL23A SPN PRKCZ FOXP3 LY9 IL27 TBX21 MYB IL18R1 ZBTB7B SHB RARA BCL6 LOXL3 SMAD7 BCL3 SOCS5 HLA-DRA ZC3H12A SLAMF6 NFKBIZ GPR183
2.45656e-06	271	1358	1.33841	GO:0006357 regulation of transcription by RNA polymerase II	5.60967	http://amigo.geneontology.org/amigo/term/GO:0006357	TBR1 TRPS1 SEMA4D CPEB3 RAI1 HDAC4 SMARCA2 NR4A3 MYC IRF6 NR1D1 IRF8 CLOCK IMPACT YBX3 LCOR GLO1 HLF PLAC8 MEOX1 JUNB BRIP1 CHD5 PAXIP1 MAMSTR HES6 YAP1 GZF1 ZMIZ1 ZBTB8A MED12L MACC1 BCAS3 SP4 FNIP2 NPAS4 FOSL1 CCNE1 BARHL2 SERPINF2 SMAD3 TXNIP SMAD1 ELF4 PRDM16 TP53BP1 FOXP3 MAML3 HDAC10 RBM15 THRB IL4I1 TFEB PHF6 EOMES MAML2 IER5 FRK NFIX RXRG DNAJB1 CCNL1 PBX1 RNASEL KLF1 ZNF609 NKX6-1 WWC2 N…
2.45656e-06	22	46	3.20763	GO:0002294 CD4-positive alpha-beta T cell differentiation involved in immune response	5.60967	http://amigo.geneontology.org/amigo/term/GO:0002294	IL23A SPN PRKCZ FOXP3 LY9 IL27 TBX21 MYB IL18R1 ZBTB7B SHB RARA BCL6 LOXL3 SMAD7 BCL3 SOCS5 HLA-DRA ZC3H12A SLAMF6 NFKBIZ GPR183
3.07034e-06	23	50	3.08516	GO:0050854 regulation of antigen receptor-mediated signaling pathway	5.51281	http://amigo.geneontology.org/amigo/term/GO:0050854	CD160 PLCL2 CBLB FCRL3 PTPN6 CD22 PTPN22 KCNN4 CD300A PVRIG RPS3 LYN IKBKG TESPA1 TRAT1 PTPRJ PRKCB PRNP SLA2 RAB29 UBASH3A CD226 SLC39A10
3.18711e-06	53	175	2.03122	GO:0071559 response to transforming growth factor beta	5.4966	http://amigo.geneontology.org/amigo/term/GO:0071559	SMURF2 ZMIZ1 NRROS CLEC3B SMAD3 LTBP3 ADAM9 SMAD1 PRDM16 ZNF703 FUT8 TGFBR2 FYN LATS2 SNX25 SMAD5 DLX1 DAB2 SOX6 ADAMTSL2 APPL1 ANKRD1 WNT10A WFIKKN1 ZEB2 BAMBI EPB41L5 ZFP36L2 CHST11 PDPK1 PDE2A ACVR1 NPNT TAB1 TGFB1 TGFB3 THBS1 FERMT1 ZFYVE9 SPRY1 LTBP4 SMAD7 ZFHX3 LOX FNDC4 CILP CAV2 ZFP36L1 WNT5A ITGB8 ZNF451 BCL9L SLC2A10
4.12033e-06	30	77	2.61307	GO:0050852 T cell receptor signaling pathway	5.38507	http://amigo.geneontology.org/amigo/term/GO:0050852	CD160 FOXP3 CBLB DENND1B FYN PTPN6 SKAP1 SHB LCP2 TNFRSF21 PTPN22 KCNN4 CD300A PDE4D PVRIG RPS3 FYB2 IKBKG CD247 TESPA1 CD8A TRAT1 PTPRJ PRNP SLA2 ZC3H12A RAB29 UBASH3A NFKBIZ CD226
4.24142e-06	61	214	1.91177	GO:0006887 exocytosis	5.37249	http://amigo.geneontology.org/amigo/term/GO:0006887	RAPGEF4 CASK BAIAP3 RALA LIN7B ATP9A CNR1 RIMS3 TRIM72 PRSS12 PCLO EXOC6B RAB9A SYK CD84 TMEM79 PLEK PRRT2 EXOC6 FGR BCR RIMS1 FES SYT17 CHRNA5 PRAM1 NOTCH1 EXOC4 GRIK5 DGKI EXOC3L2 MYH9 UNC13D LLGL2 SYTL2 PDPK1 CD300A RAB26 SCAMP5 RAB44 RIMS2 STX3 EXOC3L1 LYN SYN2 STX1A EXOC3L4 TNFAIP2 STXBP1 DMTN PRKCB SCRIB CPLX3 RAB27A DOC2B FOXF1 EXPH5 VAMP7 ITGAM RAB31 TMED10
4.74786e-06	14	22	4.26801	GO:0002230 positive regulation of defense response to virus by host	5.3235	http://amigo.geneontology.org/amigo/term/GO:0002230	IL23A TRAF3IP2 STAT1 IL27 DDX58 CGAS TRIM44 PTPN22 IL12RB1 ZDHHC1 IL23R MAVS ZC3H12A PYCARD
5.07765e-06	35	98	2.39531	GO:0032635 interleukin-6 production	5.29434	http://amigo.geneontology.org/amigo/term/GO:0032635	AFAP1L2 FOXP3 TLR8 SYK TLR9 PTPN6 DDX58 IL16 TRPV4 CARD9 PTPN22 POU2F2 TMEM106A APP NLRX1 IL1RAP IRAK3 BANK1 IL17RC IL37 LEP GAS6 NMBR NLRC3 MAVS CEBPB CD74 TNF SOCS5 MBP TNFSF4 ZC3H12A WNT5A NOD1 PYCARD
5.07765e-06	17	31	3.67796	GO:0045576 mast cell activation	5.29434	http://amigo.geneontology.org/amigo/term/GO:0045576	CD226 SYK CD84 PTPN6 FGR FES LCP2 PDPK1 CD300LF CD300A RAB44 LYN RHOH FOXF1 VAMP7 UNC13D FER
5.36623e-06	33	90	2.45919	GO:0030183 B cell differentiation	5.27033	http://amigo.geneontology.org/amigo/term/GO:0030183	CDH17 IL7 CD27 PLCL2 TRAF3IP2 SYK TLR9 NTRK1 FCRL3 PTPN6 ATP11C ADGRG3 POU2F2 BCL6 ZFP36L2 TNFSF13B MFNG PIK3R1 PTK2B ZBTB1 XBP1 CD79A RBPJ LGALS1 BCL3 CLCF1 CMTM7 DNAJB9 ZFP36L1 IRF8 ITM2A LFNG GPR183
5.36623e-06	33	90	2.45919	GO:0097553 calcium ion transmembrane import into cytosol	5.27033	http://amigo.geneontology.org/amigo/term/GO:0097553	PRKCE CXCL9 GRIN2D GP1BB TRPC1 CLIC2 FYN PKD2 TRPV1 PTPN6 CHD7 TRPV6 F2RL3 ITPR3 CASQ2 HTR2B TMEM38A CXCL11 GRIN2C PDPK1 ITPR1 NOL3 LYN RYR2 TRPM1 JPH2 PTK2B PRNP SELENON PLN CXCL10 HRC TRPM2
5.89989e-06	43	133	2.16839	GO:0032868 response to insulin	5.22916	http://amigo.geneontology.org/amigo/term/GO:0032868	NDEL1 FER SLC2A4 PRKCZ TRIM72 GPLD1 CSRP3 MZB1 SORL1 ZBTB7B TRPV4 RARRES2 KANK1 APPL1 GRB10 FUT7 PIK3R2 PDPK1 ACVR1C PIK3R1 INSR SH2B2 LEP BCAR3 VWA2 DENND4C TRIB3 PIK3R3 BAIAP2L1 SLC39A14 CPEB2 IRS2 RAB31 CAV2 SOCS1 EGR1 ZFP36L1 SORT1 KCNQ1 PRKCQ PDK4 VGF STAT1
6.11977e-06	208	1008	1.38396	GO:0007010 cytoskeleton organization	5.21326	http://amigo.geneontology.org/amigo/term/GO:0007010	PRKCE CORO1B PLXNB1 TF F11R CARMIL1 DLC1 LCP1 RAC3 RALA MARCKS FHDC1 PARVG FGD1 BRSK1 SSH3 CTTN ABLIM2 CDC42EP5 MAPRE3 TUBD1 FSCN2 MAP9 PLS1 TACC3 ASAP3 SERPINF2 FHL3 CORO2B MACF1 TNIK ARHGAP10 PRKCZ SEPTIN1 CCDC120 CDC42BPG MAP1A EPB41L2 GNAI1 CDC42BPB PCLO S1PR1 DNAAF1 CLN8 MAST1 PALLD SPIRE1 CAPZA2 PTK7 PHACTR1 ABI2 LMNA KIZ DNAH1 INSRR SYNE3 PLEK PDLIM7 CEP68 CSRP3 RGS14 USP33 AMOT CAPN6 SSX2…
7.03879e-06	38	112	2.27555	GO:0019722 calcium-mediated signaling	5.1525	http://amigo.geneontology.org/amigo/term/GO:0019722	SPHK1 GRIN2D TBC1D10C ACTN3 RCAN1 SYK ADGRB2 CD4 FHL2 BCAP31 ERBB3 DMPK CASQ2 HTR2B TMEM38A GRIN2C PDPK1 PPP3CA ITPR1 RYR2 TNNI3 KDR PTK2B TRAT1 DMTN RCAN3 FPR2 NFATC1 LAT PRNP TNF SLA2 EDN1 PLN NCALD HDAC4 HOMER2 TRPM2
8.86884e-06	20	42	3.19375	GO:1990868 response to chemokine	5.05213	http://amigo.geneontology.org/amigo/term/GO:1990868	RBM15 STK39 PADI2 CX3CR1 CXCL11 SLIT3 LYN PTK2B CCRL2 ACKR3 CCR4 GPR35 LOX EDN1 ACKR4 ZC3H12A DUSP1 ACKR2 CXCL10 SLC12A2
8.86884e-06	20	42	3.19375	GO:1990869 cellular response to chemokine	5.05213	http://amigo.geneontology.org/amigo/term/GO:1990869	RBM15 STK39 PADI2 CX3CR1 CXCL11 SLIT3 LYN PTK2B CCRL2 ACKR3 CCR4 GPR35 LOX EDN1 ACKR4 ZC3H12A DUSP1 ACKR2 CXCL10 SLC12A2
1.28277e-05	129	575	1.50467	GO:0043066 negative regulation of apoptotic process	4.89185	http://amigo.geneontology.org/amigo/term/GO:0043066	COMP WNT5A CAMK1D SPHK1 IGF1R GLO1 PLAC8 WNK3 IL7 BOK YAP1 CD27 PPIF CTTN CCND2 AGO4 IL2RB FAIM ARHGAP10 CARD14 BIRC2 PTK2 CLN8 ACAA2 MPV17L LMNA WT1 PTGS2 NES NTRK1 RNF144B RTKN2 DLX1 ITGA6 DAB2 LHX4 FHL2 PCGF2 NFE2L2 CNTFR FSTL1 PIP FLT4 TBX3 GRIA4 CAST SMO CRYAB NOTCH1 ATAD3A MEIS3 SOD2 PIDD1 ERBB3 AMIGO2 CSF2 PIK3CA PLAUR HTR2B ITGB1 HYOU1 CBL TNIP2 BCL6 CHST11 PDPK1 PLK2 CHL1 ARG2 ACVR1 NUGG…
1.33204e-05	28	73	2.5725	GO:0008286 insulin receptor signaling pathway	4.87548	http://amigo.geneontology.org/amigo/term/GO:0008286	NDEL1 FER PRKCZ TRIM72 GPLD1 CSRP3 MZB1 SORL1 ZBTB7B RARRES2 KANK1 APPL1 GRB10 FUT7 PIK3R2 PIK3R1 INSR SH2B2 BCAR3 VWA2 PIK3R3 BAIAP2L1 SLC39A14 IRS2 CAV2 SOCS1 PRKCQ PDK4
1.36792e-05	20	43	3.11947	GO:0048008 platelet-derived growth factor receptor signaling pathway	4.86394	http://amigo.geneontology.org/amigo/term/GO:0048008	PDGFC NR4A3 NDRG4 FER TXNIP TIPARP CBLB RAPGEF1 CSRNP1 PDGFD PTGIR NRP1 CBL SMPD3 HIP1 PTPRJ LOX APOD MYO1E ITGB3
1.39887e-05	75	291	1.72857	GO:0030099 myeloid cell differentiation	4.85422	http://amigo.geneontology.org/amigo/term/GO:0030099	TF CSF1 CASP3 ACVR1B IL23A EFNA2 NRROS NBEAL2 MPIG6B IL15 RBM15 PIR TGFBR2 KLF1 TNFRSF11B STAT1 FOXO3 CD101 SMAD5 PTPN6 CD4 FES LIF ZBTB46 ISG15 BPGM CSF2 RARA MYH9 APP ZFP36 BCL6 NCAPG2 PPP3CA SLC9B2 PIK3R1 KLF10 CAMK4 LYN GAB3 LRRK1 KLF13 DYRK3 PTK2B TGFB1 FAXDC2 DMTN RBPJ GPR68 GPR55 CEBPB CD74 TNF TMEM178A ATP6AP1 MTURN FAM210B CEBPE LOX KLF2 SOCS1 ZFP36L1 ITGB8 LTBR RCOR1 KCNQ1 MYC GAB2 IRF8…
1.60783e-05	58	208	1.87018	GO:0051607 defense response to virus	4.79376	http://amigo.geneontology.org/amigo/term/GO:0051607	IL23A CXCL9 PYCARD CARD8 ARMC5 MID1 IL15 TRIM72 TLR8 TSPAN6 RNASEL DDX60 TRAF3IP2 STAT1 TLR9 HERC5 IL27 DDX58 MID2 TRAF3 CGAS RSAD2 CARD9 ATAD3A TRIM44 MX2 NLRP1 ISG15 PTPN22 OAS3 OAS2 IRF1 TRIM47 AKAP1 NLRX1 IL12RB1 RNF26 PRF1 CLPB ILRUN ZDHHC1 TRIM36 TRIM17 IL23R TRIM8 TRIM7 TRIM41 ZBP1 NMBR IFNLR1 MAVS IFNGR2 OASL OPRK1 ZC3H12A TRIM32 CXCL10 UNC13D
2.14061e-05	87	356	1.63904	GO:0099536 synaptic signaling	4.66946	http://amigo.geneontology.org/amigo/term/GO:0099536	CASK PTPRD AKAP9 LIN7B CALB1 CNR1 BRSK1 NPAS4 PRRT1 RASGRF1 SLITRK3 SLITRK5 PLCL2 CACNA1A CLSTN3 FYN PTCHD1 RGS14 P2RX5 PRRT2 CHRDL1 BCR MPP2 CHRNA5 AGRN CHRNE ARC DMPK GRIK5 DGKI P2RX2 AKAP12 CACNA1B APP PVALB IL1RAP GRIN2C ACHE RAB26 PLK2 PPP3CA CHRNA10 GRID2IP RNF19A RIMS2 STX3 NLGN2 SYN2 STX1A MECP2 SLC12A5 SNCAIP SHANK3 CACNA1G DAGLA RGS10 CHRNA2 STXBP1 FLOT1 RAPSN PRKCB MYLK2 PLCB1 PLCB4 SC…
2.53076e-05	84	342	1.6473	GO:0010942 positive regulation of cell death	4.59675	http://amigo.geneontology.org/amigo/term/GO:0010942	CD160 CASP3 CAMK1D DLC1 MYC ACOX2 RASSF2 S100A9 GADD45G RHOB PYCARD IL12A BOK KCNMA1 GZMA STK17B FYN CTLA4 FAS SYK FOXO3 GPLD1 SAV1 CIDEB SLC6A13 ITGA6 GSDME MAP3K20 NCOA1 TP53BP2 DCUN1D3 CLIP3 EEF1A2 LRP1 NOTCH1 ANKRD1 BCAP31 ITGA4 INCA1 SOD2 EMILIN2 ITGB1 APBB1 TP63 BCL6 EFNB2 PRF1 VDR ACVR1C RPS3 LYN HTRA2 NR4A1 E2F1 PDCD4 IL20RA ZBP1 BMP7 E2F3 CLU TFAP4 RAPSN LTK WNT10B STPG1 THBS1 SCRIB PHLD…
2.89096e-05	23	56	2.75461	GO:0033627 cell adhesion mediated by integrin	4.53896	http://amigo.geneontology.org/amigo/term/GO:0033627	RAC3 ITGA5 ITGB3 PLAU ITGA2 ADAM9 SYK COL16A1 PTPN6 SKAP1 LIF SWAP70 ITGA4 PIEZO1 ITGB1 NPNT FYB2 SERPINE1 RET LYN FERMT1 ICAM1 ITGA11
3.13102e-05	93	391	1.59524	GO:0045087 innate immune response	4.50431	http://amigo.geneontology.org/amigo/term/GO:0045087	CD160 WNT5A IRF8 CDC42EP4 KLRD1 MEFV PYCARD TRIM14 IL12A CARD8 MID1 RNF19B MASP2 C1R ELF4 CD226 NCR3 TRIM72 TLR8 DEFB136 PTX3 SYK STAT1 TLR9 AIM2 C1S PTPN6 SHMT2 CRTAM LAG3 DDX58 MID2 IL18RAP NFE2L2 NOD1 SERPING1 ADAM15 DCST1 FGR CX3CR1 TRAF3 CGAS RARRES2 CARD9 ATAD3A NLRP1 ISG15 NLRC5 KYNU CFP OAS3 OAS2 IRF1 TRIM47 AKAP1 NLRX1 IL12RB1 IRAK1 IRAK3 CLPB CIITA ZDHHC1 C3 TRIM36 TRIM17 IL23R LEP TRIM…
3.45109e-05	13	22	3.96315	GO:0043300 regulation of leukocyte degranulation	4.46204	http://amigo.geneontology.org/amigo/term/GO:0043300	SYK CD84 FGR BCR FES PRAM1 PDPK1 CD300A LYN FOXF1 VAMP7 ITGAM UNC13D
4.00801e-05	23	57	2.70628	GO:0046330 positive regulation of JNK cascade	4.39707	http://amigo.geneontology.org/amigo/term/GO:0046330	NOD1 RASSF2 GADD45G CD27 SERPINF2 TNIK MAP4K2 NCF1 UNC5CL FLT4 TRPV4 CARD9 APP PTK2B XIAP PLCB1 SH3RF2 WNT16 TNF MTURN STK3 LTBR PYCARD
4.07326e-05	53	190	1.87086	GO:0070371 ERK1 and ERK2 cascade	4.39006	http://amigo.geneontology.org/amigo/term/GO:0070371	TF NOD1 NDRG4 MYC FGF23 GPR183 TBC1D10C SERPINF2 PRKCZ RRAS NECAB2 SYK IQGAP3 TLR9 NTRK1 PTPN6 DUSP26 CD4 DNAJC27 RAPGEF1 ERBB2 FLT4 TRPV4 LIF CARD9 NOTCH1 GRB10 FN1 PTPN22 FBLN1 HTR2B APP ZFP36L2 NPNT LYN SEMA7A KDR GAS6 PTK2B SPRY1 ACKR3 GPR55 FPR2 DUSP4 CD74 MTURN GAREM1 TIMP3 ICAM1 EDN1 ZFP36L1 CHI3L1 PYCARD
4.90643e-05	38	121	2.10629	GO:0032872 regulation of stress-activated MAPK cascade	4.30923	http://amigo.geneontology.org/amigo/term/GO:0032872	SEMA4C NOD1 SPHK1 IGF1R RASSF2 GADD45G CD27 MID1 SERPINF2 TNIK MAP4K2 NCF1 PHLPP1 UNC5CL FAS STK39 FLT4 TRPV4 CARD9 PTPN22 APP LEP ULK4 PTK2B XIAP PLCB1 SH3RF2 DUSP16 WNT16 TNF MTURN ZC3H12A MDFIC DUSP1 FOXO1 STK3 LTBR PYCARD
5.06909e-05	83	343	1.62295	GO:0099537 trans-synaptic signaling	4.29507	http://amigo.geneontology.org/amigo/term/GO:0099537	CASK PTPRD AKAP9 LIN7B CALB1 CNR1 BRSK1 NPAS4 PRRT1 RASGRF1 SLITRK3 SLITRK5 PLCL2 CACNA1A CLSTN3 FYN PTCHD1 RGS14 P2RX5 PRRT2 CHRDL1 BCR MPP2 CHRNA5 CHRNE ARC DMPK GRIK5 DGKI P2RX2 AKAP12 CACNA1B APP PVALB IL1RAP GRIN2C RAB26 PLK2 PPP3CA CHRNA10 GRID2IP RNF19A RIMS2 STX3 NLGN2 SYN2 STX1A MECP2 SLC12A5 SNCAIP SHANK3 CACNA1G DAGLA CHRNA2 STXBP1 FLOT1 RAPSN PRKCB MYLK2 PLCB1 PLCB4 SCRIB SYNGAP1 STAC…
5.63655e-05	24	62	2.59621	GO:0002456 T cell mediated immunity	4.24899	http://amigo.geneontology.org/amigo/term/GO:0002456	KLRD1 IL23A IL12A PRKCZ SASH3 FOXP3 IL4I1 HPRT1 MR1 DENND1B TBX21 IL18R1 RSAD2 FUT7 AIRE PRF1 IL7R ZBTB1 FZD5 SMAD7 ICAM1 HLA-DRA GZMM STX7
5.65529e-05	78	318	1.64508	GO:0043068 positive regulation of programmed cell death	4.24754	http://amigo.geneontology.org/amigo/term/GO:0043068	CD160 CASP3 CAMK1D DLC1 MYC RASSF2 S100A9 GADD45G RHOB PYCARD IL12A BOK KCNMA1 GZMA STK17B CTLA4 FAS SYK FOXO3 GPLD1 SAV1 ITGA6 GSDME MAP3K20 NCOA1 TP53BP2 DCUN1D3 CLIP3 EEF1A2 NOTCH1 ANKRD1 BCAP31 ITGA4 INCA1 SOD2 EMILIN2 ITGB1 APBB1 TP63 BCL6 PRF1 VDR ACVR1C RPS3 LYN HTRA2 NR4A1 E2F1 PDCD4 IL20RA ZBP1 BMP7 E2F3 CLU TFAP4 RAPSN LTK WNT10B STPG1 THBS1 SCRIB PHLDA3 PRNP LGALS1 TNF RNF122 G0S2 MLLT…
7.65856e-05	48	170	1.8937	GO:0045444 fat cell differentiation	4.11585	http://amigo.geneontology.org/amigo/term/GO:0045444	SORT1 SLC2A4 YAP1 SMAD3 BBS12 NOCT ZADH2 RNASEL ANGPTL8 PTGS2 SAV1 RGS2 ZBTB7B CLIP3 TRPV4 PEX11A GDF10 ZFP36 ZFP36L2 ALOXE3 NR4A2 LRP5 SH2B2 LEP METRNL NR4A1 E2F1 BMP7 JDP2 WNT10B TRIB3 PLCB1 RREB1 CEBPB LRRC8C FRZB ZC3H12A TRIM32 SOCS1 ARL4A ZFP36L1 STK3 WNT5A NR1D1 ZNF516 PLAC8 MEX3C TGFB1
8.51699e-05	40	133	2.0171	GO:0006909 phagocytosis	4.06971	http://amigo.geneontology.org/amigo/term/GO:0006909	LDLR PEAR1 ELMO1 TGM2 IL2RB IL15 PTX3 CD47 NCF2 SYK ICAM5 FGR BCR LRP1 ITGB2 DOCK2 TUB RAB34 RARA NCF4 CD300A MYO7A C3 LEP GAS6 IL15RA THBS1 FPR2 RAB27A TNF CDC42SE1 CEBPE PIP4P2 ITGB3 PLD4 CAMK1D SPHK1 UNC13D IRF8 PYCARD
8.81708e-05	34	106	2.15126	GO:0032640 tumor necrosis factor production	4.05468	http://amigo.geneontology.org/amigo/term/GO:0032640	SPN SASH3 FOXP3 SYK TLR9 PTPN6 DDX58 CARD9 PTPN22 OAS2 TMEM106A RARA APP ZFP36 IRAK3 ARG2 ILRUN PIK3R1 IL37 LEP CLEC4A GAS6 CLU NLRC3 THBS1 MAVS FZD5 BCL3 CD14 ZC3H12A GPR18 NOD1 IL23A PYCARD
8.81708e-05	34	106	2.15126	GO:0051092 positive regulation of NF-kappaB transcription factor activity	4.05468	http://amigo.geneontology.org/amigo/term/GO:0051092	WNT5A NOD1 PRKCQ PYCARD TRIM14 ERC1 CARD14 TLR9 NTRK1 AIM2 RTKN2 MID2 IL18R1 CARD9 APP IL1RAP TERF2IP IRAK1 IRAK3 RPS3 FER IRAK2 IKBKG TRIM8 CLU FLOT1 TRAF1 PRKCB RHEBL1 TNF TRIM32 FLOT2 SPHK1 CLOCK
0.000103198	62	241	1.72542	GO:0007409 axonogenesis	3.98633	http://amigo.geneontology.org/amigo/term/GO:0007409	SEMA4D TNR EPHB3 CRABP2 PLXNA4 BRSK1 DPYSL5 BARHL2 SLITRK3 SLITRK5 ARTN SEMA3F PTK7 NKX6-1 RAPH1 IGSF9 NTRK1 SEMA3G KALRN USP33 UNC5A LHX4 ERBB2 NOTCH1 FN1 NRP1 APP CHL1 CNTN4 NR4A2 PTPRM FZD3 SLIT3 RET MAP1B SEMA4F SEMA7A NEO1 BMP7 STXBP1 FLOT1 DIP2B SYNGAP1 SLIT1 BDNF SPART NTN1 LIMK1 B3GNT2 DCX CDK5R1 EDN1 BCL11B VCL PLXNB1 PLXNA3 TBR1 ECE1 ISL2 NDEL1 UST SPTBN4
0.000135055	21	53	2.65744	GO:0048041 focal adhesion assembly	3.86949	http://amigo.geneontology.org/amigo/term/GO:0048041	DLC1 ACTN3 CORO2B COL16A1 AJUBA CAMSAP3 BCR PEAK1 EPB41L5 NRP1 EFNA5 DUSP22 ACTN2 KDR DMTN PTPRJ PPM1F APOD VCL WDPCP PHLDB2
0.000135433	29	86	2.26162	GO:0002687 positive regulation of leukocyte migration	3.86827	http://amigo.geneontology.org/amigo/term/GO:0002687	CSF1 ITGB3 IL23A IL12A CCR2 CD99L2 DAPK2 STK39 TRPV4 RARRES2 SWAP70 FUT7 JAM2 APP SERPINE1 PIK3R1 TMEM102 LGALS3 GAS6 PTK2B FPR2 CD74 TNFSF18 ICAM1 CXCL13 CXCL10 WNT5A CAMK1D PYCARD
0.00013917	137	649	1.41578	GO:0060548 negative regulation of cell death	3.85645	http://amigo.geneontology.org/amigo/term/GO:0060548	COMP CSF1 WNT5A CAMK1D SPHK1 IGF1R IMPACT GLO1 PLAC8 WNK3 IL7 BOK YAP1 CD27 PPIF CTTN CCND2 AGO4 IL2RB FAIM ARHGAP10 CARD14 BIRC2 PTK2 CLN8 ACAA2 MPV17L LMNA KANK2 WT1 PTGS2 NES NTRK1 RNF144B RTKN2 DLX1 ITGA6 DAB2 SORL1 LHX4 FHL2 PCGF2 NFE2L2 CNTFR FSTL1 PIP FLT4 TBX3 GRIA4 CAST SMO CRYAB NOTCH1 ATAD3A MEIS3 SOD2 PIDD1 ERBB3 AMIGO2 CSF2 PIK3CA PLAUR HTR2B ITGB1 HYOU1 CBL TNIP2 BCL6 CHST11 PDPK1 P…
0.000164773	34	109	2.09205	GO:1903555 regulation of tumor necrosis factor superfamily cytokine production	3.78311	http://amigo.geneontology.org/amigo/term/GO:1903555	SPN SASH3 FOXP3 SYK TLR9 PTPN6 DDX58 CARD9 PTPN22 OAS2 TMEM106A RARA APP ZFP36 IRAK3 ARG2 ILRUN PIK3R1 IL37 LEP CLEC4A GAS6 CLU NLRC3 THBS1 MAVS FZD5 BCL3 CD14 ZC3H12A GPR18 NOD1 IL23A PYCARD
0.000173728	16	35	3.066	GO:0070098 chemokine-mediated signaling pathway	3.76013	http://amigo.geneontology.org/amigo/term/GO:0070098	RBM15 STK39 PADI2 CX3CR1 CXCL11 SLIT3 LYN PTK2B CCRL2 ACKR3 CCR4 GPR35 EDN1 ACKR4 ACKR2 CXCL10
0.000178598	54	205	1.76669	GO:0007265 Ras protein signal transduction	3.74812	http://amigo.geneontology.org/amigo/term/GO:0007265	CSF1 F11R CDC42EP4 RASIP1 CDC42EP5 RASGRF1 CCNA2 RASGRP3 RAB9A IQGAP3 KANK2 NTRK1 DOK3 ARHGEF25 SSX2IP RAPGEF1 MYO9B BCR STMN3 KANK1 NOTCH1 NCKAP1 CAVIN4 ADGRG1 DLC1 KSR1 RASAL1 DGKI RAP1A RASGRP4 NRP1 CBL BCL6 RAPGEF3 RIPOR1 RASGEF1A RTKN KBTBD6 PSD CYTH1 FLOT1 EPS8 SYNGAP1 SPRY1 GPR55 LAT RALA CDC42SE1 RAB30 RAB39B RAB33A ELMO1 ARHGAP42 CADM4
0.000183043	28	83	2.26256	GO:0046328 regulation of JNK cascade	3.73745	http://amigo.geneontology.org/amigo/term/GO:0046328	NOD1 IGF1R RASSF2 GADD45G CD27 SERPINF2 TNIK MAP4K2 NCF1 PHLPP1 UNC5CL FLT4 TRPV4 CARD9 APP ULK4 PTK2B XIAP PLCB1 SH3RF2 DUSP16 WNT16 TNF MTURN MDFIC STK3 LTBR PYCARD
0.000185552	46	166	1.85853	GO:0007249 I-kappaB kinase/NF-kappaB signaling	3.73153	http://amigo.geneontology.org/amigo/term/GO:0007249	NOD1 PYCARD CARD8 ERC1 LTBR TNIP3 BIRC2 TLR8 UNC5CL FYN TRAF3IP2 STAT1 TLR9 CD4 MID2 AJUBA OPTN S100A13 IRAK1BP1 CARD9 PIDD1 JMJD8 TMEM106A ESR1 HTR2B NLRX1 TERF2IP TNIP2 IRAK1 PDPK1 IRAK2 IKBKG TRIM8 TNFAIP3 RHOH NLRC3 PRKCB TIFA CD74 TNF BCL3 EDN1 ZC3H12A TRIM32 PRKCE NR1D1
0.000195735	39	133	1.96668	GO:0034612 response to tumor necrosis factor	3.70833	http://amigo.geneontology.org/amigo/term/GO:0034612	SPHK1 NR1D1 SLC2A4 YTHDC2 PYCARD CARD8 ADAM9 CARD14 TRAF3IP2 SYK STAT1 FOXO3 AIM2 GSDME NFE2L2 TRAF3 ANKRD1 TNFRSF21 ACTN4 ZFP36 ZFP36L2 TNFSF13B RPS3 SMPD3 NPNT NOL3 GAS6 PTK2B XIAP GPD1 COMMD7 TNF SPATA2 TNFSF18 ZC3H12A TRIM32 ZFP36L1 CHI3L1 YBX3
0.000210462	74	309	1.60618	GO:0016055 Wnt signaling pathway	3.67683	http://amigo.geneontology.org/amigo/term/GO:0016055	WNT5A MLLT3 PBXIP1 PTPRU RECK FZD4 NKD1 CCNE1 ADGRA2 IFT80 GNAQ TLE4 ALPK2 COL1A1 RBMS3 LATS2 PTK7 LGR6 FOXO3 LGR4 DAB2 RAPGEF1 KANK1 NOTCH1 GRB10 WNT6 WNT10A EMD TMEM198 TNKS ZEB2 AMFR BAMBI TCF7 BCL9L CCNY FZD3 LRP5 PRKAA2 FZD6 MCC SULF2 LRRK1 PRICKLE1 CCDC88C DISC1 ATP6V1B1 TRABD2A XIAP WNT10B GRHL3 UBAC2 RBPJ SCEL FERMT1 NXN FZD5 FZD7 SPIN1 TCF7L1 WNT16 NRARP LZTS2 HIC1 DACT3 ZNRF3 FRZB EDN1 …
0.000229508	56	217	1.73081	GO:0050727 regulation of inflammatory response	3.6392	http://amigo.geneontology.org/amigo/term/GO:0050727	S100A9 PYCARD NOTCH4 SMAD3 DUOXA1 FOXP3 CD47 PTGS2 TLR9 CMA1 STK39 F12 IL16 IL1RL1 SMPDL3B BCR TRPV4 NLRP1 FUT7 ESR1 APP NLRX1 ZFP36 BCL6 DAGLB SERPINE1 C3 PIK3AP1 LYN IL37 SEMA7A METRNL PDCD4 DAGLA NLRC3 FPR2 CEBPB LGALS1 TNF FOXF1 SPATA2 SOCS5 HAMP FNDC4 VAMP7 CST7 TNFSF4 DUOXA2 LDLR NFKBIZ TTBK1 WNT5A SPHK1 NR1D1 CLOCK MEFV
0.000253061	41	144	1.90959	GO:0006898 receptor-mediated endocytosis	3.59677	http://amigo.geneontology.org/amigo/term/GO:0006898	CD9 TF LDLR LRP2 LRPAP1 FNBP1L ITGB3 ANKRD13D NECAB2 FMR1 SYK CALCRL DAB2 SORL1 CUBN LDLRAP1 LRP1 ADM ARC HTR2B CBL GRK4 USH1G ACHE SLC9B2 SERPINE1 INSR C3 HIP1 BTBD8 CLU FLOT1 ACKR3 LRRTM2 RAB31 CD14 CAV2 CD63 ANKRD13B RIN3 DNM1
0.000261567	29	89	2.18538	GO:0008360 regulation of cell shape	3.58242	http://amigo.geneontology.org/amigo/term/GO:0008360	BVES PLXNB1 F11R CDC42EP4 FGD1 PLEKHO1 CDC42EP5 FYN SYNE3 ARHGEF18 FGR FES PEAK3 STRIP2 FN1 BAMBI MYH9 PARVB KDR PTK2B DMTN FMNL3 EPS8 CDC42SE1 P2RY1 CDC42EP2 SEMA4D DLC1 HEXB
0.000261567	29	89	2.18538	GO:0061041 regulation of wound healing	3.58242	http://amigo.geneontology.org/amigo/term/GO:0061041	CD9 PLAU SERPINF2 SMAD3 HPSE F12 MYLK NFE2L2 SERPING1 SERPINC1 KANK1 EMILIN2 ITGB1 ADAMTS18 SERPINE1 CPB2 HBEGF XBP1 DMTN THBS1 FERMT1 RREB1 CLDN4 TNF CLDN1 PRKCE CASK CADM4 PHLDB2
0.000330283	36	122	1.97908	GO:0003205 cardiac chamber development	3.48111	http://amigo.geneontology.org/amigo/term/GO:0003205	TMEM65 RBM15 TGFBR2 PTK7 TNNC1 SAV1 FHL2 COL11A1 CHD7 TBX3 SMO NOTCH1 TBX20 DHRS3 ACVR1 SLIT3 ADAMTS6 GRHL2 TAB1 TNNI3 SUFU PKP2 BMP7 MYBPC3 TGFB1 SMARCD3 GREB1L DLL4 RBPJ SMAD7 LMO4 FOXF1 PLXND1 LUZP1 LRP2 MYH7
0.000335704	40	141	1.90266	GO:0042098 T cell proliferation	3.47404	http://amigo.geneontology.org/amigo/term/GO:0042098	IL23A ARMC5 ELF4 SASH3 FOXP3 IL15 IL4I1 TGFBR2 CBLB FYN CTLA4 SYK IL27 PLA2G2F PTPN6 CRTAM ERBB2 ZBTB7B PNP DOCK2 TNFRSF21 PTPN22 IRF1 IL12RB1 BCL6 TNFSF13B PPP3CA ARG2 RPS3 LEP CD276 LGALS3 TGFB1 SCRIB CEBPB PRNP TNFSF18 PDCD1LG2 CASP3 PYCARD
0.000372751	16	37	2.90027	GO:0051591 response to cAMP	3.42858	http://amigo.geneontology.org/amigo/term/GO:0051591	KCNQ1 WT1 PKD2 HCN3 RAP1A PER1 RAPGEF3 PDE2A DMTN WNT10B GPD1 HCN4 ZFP36L1 VGF AKAP9 STAT1
0.000377972	120	567	1.41944	GO:0007417 central nervous system development	3.42254	http://amigo.geneontology.org/amigo/term/GO:0007417	SEMA6D MFSD2A SLC6A17 EPHB3 PLXNA4 RERE FZD4 ZMIZ1 NRROS ADGRA2 SLITRK5 SLC2A1 S1PR1 EOMES HPRT1 TGFBR2 CLN8 HERC1 MAST1 SEMA3F FYN PTCHD1 PHACTR1 NKX6-1 EPOR FOXO3 ALDH5A1 BCAN PKD2 KALRN NAV2 SLC23A1 DLX1 HOXB3 JHY GDF11 LHX4 CDON ERBB2 CHD7 DYNC2H1 SOX6 TBX3 BCR SPTBN1 LIF SMO NOTCH1 SLC1A2 SHC3 EFHC1 TNFRSF21 ADGRG1 TBX20 BPGM ARCN1 APP HYDIN NR4A2 FZD3 GRHL2 FZD6 C3 IMMP2L MECP2 AKT3 LOXL3 H…
0.000434214	10	17	3.94522	GO:0044331 cell-cell adhesion mediated by cadherin	3.3623	http://amigo.geneontology.org/amigo/term/GO:0044331	PTPRU CDHR2 NOTCH1 ADAM19 FLOT1 DENND6A BMP6 PPM1F NOTCH4 FER
0.000443162	30	96	2.0959	GO:0045598 regulation of fat cell differentiation	3.35344	http://amigo.geneontology.org/amigo/term/GO:0045598	SORT1 YAP1 SMAD3 BBS12 NOCT ZADH2 PTGS2 SAV1 ZBTB7B TRPV4 ZFP36 ZFP36L2 LRP5 LEP METRNL E2F1 BMP7 JDP2 WNT10B TRIB3 RREB1 CEBPB FRZB ZC3H12A ZFP36L1 STK3 WNT5A NR1D1 MEX3C TGFB1
0.000464124	40	143	1.87605	GO:0043122 regulation of I-kappaB kinase/NF-kappaB signaling	3.33337	http://amigo.geneontology.org/amigo/term/GO:0043122	NOD1 PYCARD CARD8 LTBR TNIP3 BIRC2 UNC5CL FYN TRAF3IP2 STAT1 TLR9 CD4 MID2 AJUBA OPTN S100A13 CARD9 PIDD1 JMJD8 TMEM106A ESR1 HTR2B NLRX1 TERF2IP TNIP2 IRAK1 PDPK1 IKBKG TRIM8 TNFAIP3 RHOH NLRC3 PRKCB TIFA CD74 TNF ZC3H12A TRIM32 PRKCE NR1D1
0.000484849	31	101	2.05854	GO:0007254 JNK cascade	3.31439	http://amigo.geneontology.org/amigo/term/GO:0007254	NOD1 IGF1R RASSF2 GADD45G CD27 CDC42EP5 SERPINF2 SMAD3 TNIK MAP4K2 NCF1 PHLPP1 UNC5CL MAP3K20 FLT4 TRPV4 CARD9 APP ULK4 PTK2B XIAP PLCB1 SH3RF2 DUSP16 WNT16 TNF MTURN MDFIC STK3 LTBR PYCARD
0.000484849	24	70	2.2995	GO:0014020 primary neural tube formation	3.31439	http://amigo.geneontology.org/amigo/term/GO:0014020	IFT57 PTK7 ADM RARA SHROOM3 FZD3 GRHL2 FZD6 PRICKLE1 SUFU BMP7 CLUAP1 TGFB1 GRHL3 PTCH1 SCRIB LMO4 SPINT1 LUZP1 CASP3 LRP2 SEMA4C MTHFD1 RALA
0.000484849	24	70	2.2995	GO:0001909 leukocyte mediated cytotoxicity	3.31439	http://amigo.geneontology.org/amigo/term/GO:0001909	CD160 KLRD1 IL23A IL12A FCGR1A RNF19B NCR3 HPRT1 MR1 PTPN6 CRTAM LAG3 IL18RAP PRF1 LEP PIK3R6 IL7R VAMP7 HLA-DRA GZMM SLAMF6 STX7 CD226 UNC13D
0.000501709	13	27	3.22923	GO:0071526 semaphorin-plexin signaling pathway	3.29955	http://amigo.geneontology.org/amigo/term/GO:0071526	PLXNB1 SEMA4D PLXNA4 SEMA3F PLXND1 PLXNB3 NRP1 PLXNA3 KDR FLNA EDN1 ECE1 SEMA4C
0.000501709	13	27	3.22923	GO:0072538 T-helper 17 type immune response	3.29955	http://amigo.geneontology.org/amigo/term/GO:0072538	IL23A FOXP3 TRAF3IP2 LY9 TBX21 ZBTB7B CARD9 NOTCH1 LOXL3 SMAD7 ZC3H12A SLAMF6 NFKBIZ
0.000504367	92	415	1.48682	GO:0097190 apoptotic signaling pathway	3.29725	http://amigo.geneontology.org/amigo/term/GO:0097190	SORT1 CASP3 MYC S100A9 PYCARD IL12A IL7 BOK CD27 PPIF CTTN SMAD3 STK24 DAPK2 ACAA2 MPV17L LMNA FAS FOXO3 PTGS2 ATP2A1 CIDEB RTKN2 ITGA6 GSDME TP53BP2 PCGF2 NFE2L2 BCAP31 MEIS3 INCA1 SOD2 PIDD1 ERBB3 CSF2 TMEM117 PLAUR HYOU1 TP63 PDPK1 ACVR1 RPS3 NR4A2 ITPR1 SERPINE1 PIK3R1 TMEM102 NOL3 TMEM109 HIP1 HTRA2 CD5 GCLM LGALS3 E2F1 IL20RA TNFAIP3 TMC8 CLU FHIT XBP1 PTPMT1 TRAF1 ERN2 TRIB3 THBS1 E2F2 ACK…
0.000675723	49	190	1.72967	GO:0110053 regulation of actin filament organization	3.17023	http://amigo.geneontology.org/amigo/term/GO:0110053	PRKCE CORO1B DLC1 SSH3 CTTN CDC42EP5 ASAP3 SERPINF2 CORO2B CAPZA2 PLEK ARHGEF18 CCDC88A ARHGEF5 SPTBN1 KANK1 CARMIL1 NCKAP1 SWAP70 PIK3CA SSH2 NRP1 PIK3R2 PLEKHH2 RAPGEF3 PAK1 PIK3R1 GPR65 ACTN2 SHANK3 CYFIP2 PTK2B SPTBN5 TGFB3 SYNPO EPS8 BAIAP2L1 FLNA CFL2 CAPG CYRIA PPM1F LIMK1 CDC42EP2 F11R FER TJP1 PHLDB2 PYCARD
0.000679313	46	175	1.76295	GO:0070372 regulation of ERK1 and ERK2 cascade	3.16793	http://amigo.geneontology.org/amigo/term/GO:0070372	NOD1 NDRG4 FGF23 GPR183 TBC1D10C SERPINF2 PRKCZ RRAS NECAB2 SYK TLR9 NTRK1 PTPN6 DUSP26 CD4 DNAJC27 RAPGEF1 ERBB2 FLT4 TRPV4 LIF CARD9 NOTCH1 FN1 PTPN22 FBLN1 HTR2B APP NPNT LYN SEMA7A KDR GAS6 PTK2B SPRY1 ACKR3 GPR55 FPR2 DUSP4 CD74 MTURN GAREM1 TIMP3 ICAM1 CHI3L1 PYCARD
0.000738124	8	12	4.47125	GO:2000319 regulation of T-helper 17 cell differentiation	3.13187	http://amigo.geneontology.org/amigo/term/GO:2000319	IL23A FOXP3 TBX21 ZBTB7B LOXL3 SMAD7 ZC3H12A NFKBIZ
0.000754734	16	39	2.75154	GO:0032732 positive regulation of interleukin-1 production	3.12221	http://amigo.geneontology.org/amigo/term/GO:0032732	MEFV PYCARD CARD8 TLR8 AIM2 IL16 S100A13 NLRP1 TMEM106A APP HK1 FZD5 TNF TMED10 EGR1 WNT5A
0.000785382	5	5	6.70687	GO:0002315 marginal zone B cell differentiation	3.10492	http://amigo.geneontology.org/amigo/term/GO:0002315	CDH17 MFNG PTK2B BCL3 LFNG
0.000785382	19	51	2.49864	GO:0002709 regulation of T cell mediated immunity	3.10492	http://amigo.geneontology.org/amigo/term/GO:0002709	KLRD1 IL23A IL12A PRKCZ SASH3 FOXP3 IL4I1 MR1 DENND1B TBX21 IL18R1 RSAD2 FUT7 IL7R ZBTB1 FZD5 SMAD7 HLA-DRA STX7
0.000789416	18	47	2.56859	GO:0006306 DNA methylation	3.10269	http://amigo.geneontology.org/amigo/term/GO:0006306	DNMT3L STPG4 MPHOSPH8 WT1 TDRKH DNMT3A PIK3CA DNMT3B GRHL2 MECP2 TET3 TDRD1 PIWIL2 ATF7IP BEND3 N6AMT1 MYC MORC1
0.000951654	38	138	1.84682	GO:0050817 coagulation	3.02152	http://amigo.geneontology.org/amigo/term/GO:0050817	CD9 F11R PEAR1 TEC PLAU GP1BB SERPINF2 C1GALT1C1 ANXA5 HPSE SYK F12 PTPN6 DGKA NFE2L2 SERPING1 SERPINC1 F2RL3 SERPINA10 DGKI FBLN1 EMILIN2 ADAMTS18 SERPIND1 SERPINE1 FZD6 LYN CPB2 DGKH GAS6 STXBP1 ITGB3 F2RL2 DMTN THBS1 P2RY1 ADRA2B COMP
0.000956194	12	25	3.2193	GO:0032620 interleukin-17 production	3.01945	http://amigo.geneontology.org/amigo/term/GO:0032620	IL23A IL12A FOXP3 IL15 LY9 ZBTB7B CARD9 ARG2 TGFB1 PRNP TNFSF4 SLAMF6
0.000956194	12	25	3.2193	GO:0048247 lymphocyte chemotaxis	3.01945	http://amigo.geneontology.org/amigo/term/GO:0048247	HSD3B7 STK39 PADI2 CXCL11 TMEM102 GAS6 PTK2B CXCL13 CXCL10 WNT5A SLC12A2 GPR183
0.000965809	39	143	1.82915	GO:0007179 transforming growth factor beta receptor signaling pathway	3.01511	http://amigo.geneontology.org/amigo/term/GO:0007179	SMURF2 ZMIZ1 NRROS SMAD3 LTBP3 ADAM9 SMAD1 PRDM16 ZNF703 FUT8 TGFBR2 LATS2 SNX25 SMAD5 DAB2 ADAMTSL2 APPL1 WFIKKN1 ZEB2 BAMBI CHST11 PDPK1 ACVR1 NPNT TAB1 TGFB1 TGFB3 THBS1 FERMT1 ZFYVE9 SPRY1 LTBP4 SMAD7 LOX CAV2 ITGB8 ZNF451 BCL9L SLC2A10
0.0010342	16	40	2.68275	GO:0051893 regulation of focal adhesion assembly	2.98539	http://amigo.geneontology.org/amigo/term/GO:0051893	DLC1 COL16A1 CAMSAP3 PEAK1 EPB41L5 NRP1 EFNA5 DUSP22 KDR DMTN PTPRJ PPM1F APOD VCL WDPCP PHLDB2
0.00103424	23	69	2.23562	GO:0030048 actin filament-based movement	2.98538	http://amigo.geneontology.org/amigo/term/GO:0030048	FNBP1L STC1 CACNA1C SCN1A TNNC1 MYO9B EPB41L5 PIK3CA MYH9 ACTN4 MYH10 MYO7A RYR2 CCDC88C PKP2 SYNE2 MYLK2 HCN4 PLN MYO5A MYH7 KCNQ1 AKAP9
0.00105146	17	44	2.59129	GO:0030888 regulation of B cell proliferation	2.97821	http://amigo.geneontology.org/amigo/term/GO:0030888	GPR183 IL7 SASH3 CTLA4 TLR9 FCRL3 MZB1 TNFRSF21 BCL6 TNFSF13B CD300A LYN CD74 IRS2 CLCF1 SLC39A10 CASP3
0.00111133	22	65	2.27002	GO:0032612 interleukin-1 production	2.95416	http://amigo.geneontology.org/amigo/term/GO:0032612	MEFV PYCARD CARD8 TLR8 AIM2 IL16 S100A13 NLRP1 TMEM106A APP ARG2 HK1 NLRP7 GAS6 TNFAIP3 FZD5 TNF ZC3H12A TMED10 EGR1 WNT5A SPHK1
0.00114221	11	22	3.35344	GO:1904407 positive regulation of nitric oxide metabolic process	2.94225	http://amigo.geneontology.org/amigo/term/GO:1904407	SMAD3 PTX3 PKD2 TMEM106A INSR CLU ASS1 TNF DDAH1 KLF2 ASL
0.00114221	11	22	3.35344	GO:0043303 mast cell degranulation	2.94225	http://amigo.geneontology.org/amigo/term/GO:0043303	SYK CD84 FGR FES PDPK1 CD300A RAB44 LYN FOXF1 VAMP7 UNC13D
0.00117809	24	74	2.1752	GO:0008645 hexose transmembrane transport	2.92882	http://amigo.geneontology.org/amigo/term/GO:0008645	SLC2A9 NR4A3 SLC2A4 ASPSCR1 SLC2A10 SLC45A1 SLC2A5 SLC2A1 RNASEL NFE2L2 CLIP3 SLC1A2 APPL1 GRB10 INSR C3 OPN3 LEP PRKCB TRIB3 TNF IRS2 EDN1 SORT1
0.00126184	20	57	2.35329	GO:0006493 protein O-linked glycosylation	2.899	http://amigo.geneontology.org/amigo/term/GO:0006493	ST6GALNAC2 LARGE1 POMGNT2 A4GNT C1GALT1C1 IL15 GALNT10 GALNT3 POMT1 ST8SIA6 GALNT2 GALNT12 GXYLT2 POMT2 GALNT6 GXYLT1 TET3 VEGFB GALNT11 GALNT1
0.00144568	26	84	2.07594	GO:0014065 phosphatidylinositol 3-kinase signaling	2.83993	http://amigo.geneontology.org/amigo/term/GO:0014065	CD160 PTPN13 NCF1 PTPN6 ERBB2 FGR HCST PIK3IP1 FN1 ERBB3 FBXL2 PIK3CA HTR2B CBL PIK3R2 PIK3R1 PIK3AP1 LEP KDR LTK WNT16 EDN1 ZFP36L1 PLXNB1 PEAR1 SEMA4D
0.00165821	13	30	2.90631	GO:0071320 cellular response to cAMP	2.78036	http://amigo.geneontology.org/amigo/term/GO:0071320	KCNQ1 WT1 PKD2 HCN3 RAP1A RAPGEF3 PDE2A DMTN WNT10B GPD1 HCN4 ZFP36L1 AKAP9
0.00165821	13	30	2.90631	GO:0097028 dendritic cell differentiation	2.78036	http://amigo.geneontology.org/amigo/term/GO:0097028	TGFBR2 ZBTB46 CSF2 CAMK4 LYN GAS6 TGFB1 RBPJ CEBPB ITGB8 LTBR IRF8 TRPM2
0.00171039	55	229	1.61082	GO:0030111 regulation of Wnt signaling pathway	2.7669	http://amigo.geneontology.org/amigo/term/GO:0030111	MLLT3 PBXIP1 PTPRU RECK NKD1 ADGRA2 IFT80 GNAQ ALPK2 COL1A1 RBMS3 LATS2 PTK7 LGR6 FOXO3 LGR4 DAB2 RAPGEF1 KANK1 NOTCH1 GRB10 EMD TMEM198 TNKS ZEB2 AMFR BAMBI CCNY FZD6 MCC SULF2 LRRK1 PRICKLE1 CCDC88C DISC1 TRABD2A XIAP WNT10B UBAC2 RBPJ SCEL FERMT1 NXN FZD7 SPIN1 NRARP LZTS2 HIC1 DACT3 ZNRF3 FRZB MDFIC EGR1 WNT5A STK3
0.00171834	32	113	1.89929	GO:0017157 regulation of exocytosis	2.76489	http://amigo.geneontology.org/amigo/term/GO:0017157	RAPGEF4 CASK BAIAP3 RALA ATP9A CNR1 PCLO RAB9A SYK CD84 FGR BCR FES CHRNA5 PRAM1 NOTCH1 DGKI PDPK1 CD300A SCAMP5 RIMS2 LYN STX1A STXBP1 PRKCB RAB27A DOC2B FOXF1 EXPH5 VAMP7 ITGAM UNC13D
0.00179306	11	23	3.20763	GO:0042092 type 2 immune response	2.7464	http://amigo.geneontology.org/amigo/term/GO:0042092	PRKCZ DENND1B TRAF3IP2 TBX21 RSAD2 RARA BCL6 ARG2 CD74 BCL3 SOCS5
0.00218272	6	8	5.03015	GO:0097012 response to granulocyte macrophage colony-stimulating factor	2.661	http://amigo.geneontology.org/amigo/term/GO:0097012	CD4 NPR2 CSF2 ZFP36 ZFP36L2 ETV3
0.00241729	23	73	2.11312	GO:1904659 glucose transmembrane transport	2.61667	http://amigo.geneontology.org/amigo/term/GO:1904659	SLC2A9 NR4A3 SLC2A4 ASPSCR1 SLC2A10 SLC45A1 SLC2A1 RNASEL NFE2L2 CLIP3 SLC1A2 APPL1 GRB10 INSR C3 OPN3 LEP PRKCB TRIB3 TNF IRS2 EDN1 SORT1
0.00241729	23	73	2.11312	GO:1901222 regulation of NIK/NF-kappaB signaling	2.61667	http://amigo.geneontology.org/amigo/term/GO:1901222	TSPAN6 TLR9 RTKN2 IL18R1 TRIM44 ADGRG3 PTPN22 ACTN4 APP TERF2IP IRAK1 RPS3 LITAF NOL3 PDCD4 NLRC3 TNF BCL3 CD14 ZC3H12A NOD1 SPHK1 RASSF2
0.00252998	15	39	2.57957	GO:0042267 natural killer cell mediated cytotoxicity	2.59688	http://amigo.geneontology.org/amigo/term/GO:0042267	CD160 KLRD1 IL12A RNF19B NCR3 PTPN6 CRTAM LAG3 IL18RAP LEP PIK3R6 VAMP7 SLAMF6 CD226 UNC13D
0.00271662	11	24	3.07398	GO:0002448 mast cell mediated immunity	2.56597	http://amigo.geneontology.org/amigo/term/GO:0002448	SYK CD84 FGR FES PDPK1 CD300A RAB44 LYN FOXF1 VAMP7 UNC13D
0.00278593	8	14	3.8325	GO:0010818 T cell chemotaxis	2.55503	http://amigo.geneontology.org/amigo/term/GO:0010818	STK39 CXCL11 TMEM102 CXCL13 CXCL10 WNT5A SLC12A2 GPR183
0.00278593	8	14	3.8325	GO:0033631 cell-cell adhesion mediated by integrin	2.55503	http://amigo.geneontology.org/amigo/term/GO:0033631	ADAM9 SKAP1 SWAP70 ITGA4 PIEZO1 ITGB1 NPNT ITGA5
0.00333367	15	40	2.51508	GO:0006801 superoxide metabolic process	2.47708	http://amigo.geneontology.org/amigo/term/GO:0006801	NCF2 CCS NRROS NCF1 SYK NFE2L2 SOD2 NCF4 CYB5R4 NOXO1 IMMP2L NQO1 ITGAM CBS TGFB1
0.00333367	14	36	2.60823	GO:0007215 glutamate receptor signaling pathway	2.47708	http://amigo.geneontology.org/amigo/term/GO:0007215	GRIA2 GRIN2D NECAB2 FYN GRIK5 APP GRIN2C HOMER2 GRIA3 TRPM1 SHANK3 DAGLA PLCB1 PRNP
0.00333367	5	6	5.58906	GO:0007221 positive regulation of transcription of Notch receptor target	2.47708	http://amigo.geneontology.org/amigo/term/GO:0007221	MAML3 RBM15 MAML2 NOTCH1 RBPJ
0.00333367	15	40	2.51508	GO:0002228 natural killer cell mediated immunity	2.47708	http://amigo.geneontology.org/amigo/term/GO:0002228	CD160 KLRD1 IL12A RNF19B CD226 NCR3 PTPN6 CRTAM LAG3 IL18RAP LEP PIK3R6 VAMP7 SLAMF6 UNC13D
0.00333367	5	6	5.58906	GO:0035723 interleukin-15-mediated signaling pathway	2.47708	http://amigo.geneontology.org/amigo/term/GO:0035723	IL2RB IL15 CD4 IL15RA PLCB1
0.00333367	10	21	3.19375	GO:0002507 tolerance induction	2.47708	http://amigo.geneontology.org/amigo/term/GO:0002507	FOXP3 PHLPP1 TGFBR2 CBLB AIRE IRAK3 LYN TNFAIP3 TGFB1 CCR4
0.00333367	5	6	5.58906	GO:0002513 tolerance induction to self antigen	2.47708	http://amigo.geneontology.org/amigo/term/GO:0002513	FOXP3 TGFBR2 AIRE LYN TGFB1
0.00333367	5	6	5.58906	GO:0002576 platelet degranulation	2.47708	http://amigo.geneontology.org/amigo/term/GO:0002576	SYK PLEK LYN STXBP1 DMTN
0.00347113	30	108	1.86302	GO:0048017 inositol lipid-mediated signaling	2.45953	http://amigo.geneontology.org/amigo/term/GO:0048017	CD160 PTPN13 PITPNM2 IGF1R PLCH2 NCF1 PTPN6 ERBB2 FGR HCST PIK3IP1 FN1 ERBB3 FBXL2 PIK3CA HTR2B CBL PIK3R2 PIK3R1 PIK3AP1 LEP KDR LTK PTAFR WNT16 EDN1 ZFP36L1 PLXNB1 PEAR1 SEMA4D
0.00402321	50	211	1.58931	GO:0097193 intrinsic apoptotic signaling pathway	2.39543	http://amigo.geneontology.org/amigo/term/GO:0097193	CASP3 MYC S100A9 PYCARD BOK PPIF STK24 DAPK2 PTGS2 ATP2A1 RTKN2 GSDME TP53BP2 NFE2L2 BCAP31 SOD2 TMEM117 PLAUR HYOU1 TP63 RPS3 ITPR1 PIK3R1 NOL3 TMEM109 HTRA2 E2F1 IL20RA CLU FHIT XBP1 PTPMT1 ERN2 TRIB3 E2F2 ACKR3 CEBPB PHLDA3 CD74 TNF BCL3 HIC1 MLLT11 PPM1F SFN TRIM32 CHAC1 SGPP1 YBX3 FNIP2
0.00408178	9	18	3.35344	GO:0140374 antiviral innate immune response	2.38915	http://amigo.geneontology.org/amigo/term/GO:0140374	CARD8 DDX58 ATAD3A NLRP1 AKAP1 CLPB ZDHHC1 NMBR CXCL10
0.00410655	4	4	6.70687	GO:0034627 de novo NAD biosynthetic process	2.38652	http://amigo.geneontology.org/amigo/term/GO:0034627	KYNU HAAO KMO AFMID
0.00410655	4	4	6.70687	GO:0035426 extracellular matrix-cell signaling	2.38652	http://amigo.geneontology.org/amigo/term/GO:0035426	FZD4 NTN4 LRP5 FER
0.00410655	4	4	6.70687	GO:0035754 B cell chemotaxis	2.38652	http://amigo.geneontology.org/amigo/term/GO:0035754	HSD3B7 GAS6 PTK2B CXCL13
0.00412031	26	90	1.93754	GO:0002224 toll-like receptor signaling pathway	2.38507	http://amigo.geneontology.org/amigo/term/GO:0002224	TNIP3 TLR8 TLR9 LGR4 FCRL3 SMPDL3B TRAF3 RSAD2 PTPN22 IRF1 ESR1 IRAK1 IRAK3 PDPK1 CD300LF CD300A IRAK2 PIK3AP1 LYN TNFAIP3 FLOT1 CD14 PRKCE RFTN1 NR1D1 MAPKAPK3
0.00423874	15	41	2.45373	GO:0043506 regulation of JUN kinase activity	2.37276	http://amigo.geneontology.org/amigo/term/GO:0043506	WNT5A FZD4 TNXB MAP4K2 SYK TLR9 ARHGEF5 PAK1 RPS3 ERN2 DUSP16 FZD5 TNF EDN1 CBS
0.00423874	15	41	2.45373	GO:0050873 brown fat cell differentiation	2.37276	http://amigo.geneontology.org/amigo/term/GO:0050873	SLC2A4 PTGS2 RGS2 ZBTB7B TRPV4 PEX11A SH2B2 LEP METRNL BMP7 RREB1 CEBPB ARL4A ZNF516 PLAC8
